# Supplementary material for: Crystal structure of 2-[(3S,4S)-4-(anthracen-9-yl)-1-(4-meth­oxy­phen­yl)-2-oxoazetidin-3-yl]-2-aza-2H-phenalene-1,3-dione unknown solvate
Source: Acta Crystallogr E Crystallogr Commun. 2015 Feb 13;71(Pt 3):o184–5. doi: 10.1107/S2056989015002959 (PMC4350708; doi:10.1107/S2056989015002959)
Supplement: Supplementary file 1 [file e-71-0o184-sup1.cif]

##############################################################################
#                                                                            #
# This CIF contains the data in a paper accepted for publication in          #
# Acta Crystallographica Section E. It conforms to the requirements of       #
# Notes for Authors for Acta Crystallographica Section E, and has been       #
# peer reviewed under the auspices of the IUCr Commission on Journals.       #
#                                                                            #
# Full details of the Crystallographic Information File format               #
# are given in the paper "The Crystallographic Information File (CIF):       #
# a New Standard Archive File for Crystallography" by S. R. Hall, F. H.      #
# Allen and I. D. Brown [Acta Cryst. (1991), A47, 655-685].                  #
#                                                                            #
# The current version of the core CIF dictionary is obtainable from          #
# ftp://ftp.iucr.org/pub/cif_core.dic.                                       #
#                                                                            #
# Software is freely available for graphical display of the structure(s)     #
# in this CIF. For information consult the CIF software page                 #
# http://www.iucr.org/resources/cif/software.                                #
#                                                                            #
# This file may be used for bona fide research purposes within the           #
# scientific community so long as proper attribution is given to the journal # 
# article from which it was obtained.                                        #
#                                                                            #
##############################################################################
data_global
_audit_creation_method     'PLATON <TABLE ACC> option'
_journal_date_recd_electronic     2015-02-10
_journal_date_accepted     2015-02-11
_journal_name_full     'Acta Crystallographica, Section E'
_journal_year     2015
_journal_volume     71
_journal_issue      3
_journal_page_first     o184
_journal_page_last     o185
_journal_paper_category     HO
_journal_paper_doi     10.1107/S2056989015002959
_journal_coeditor_code     SU5084
_publ_contact_author_name
;
Dr Mehmet Akkurt
;
_publ_contact_author_address
;
Department of Physics
Faculty of Sciences
Erciyes University
38039 Kayseri
Turkey
;
_publ_contact_author_email     akkurt@erciyes.edu.tr
_publ_contact_author_fax     '+90-352-4374933'
_publ_contact_author_phone     '+90-352-2076666 ext. 33106'
_publ_section_title
;\
Crystal structure of
2-[(3<i>S</i>,4<i>S</i>)-4-(anthracen-9-yl)-1-(4-methoxyphenyl)-2-\
oxoazetidin-3-yl]-2-aza-2<i>H</i>-phenalene-1,3-dione unknown solvate
;
loop_
    _publ_author_name
    _publ_author_footnote
    _publ_author_address
    '\'Ismail \,Celik' .
;
Department of Physics
Faculty of Arts and Sciences
Cumhuriyet University
06532 Sivas
Turkey
;
    'Mehmet Akkurt' .
;
Department of Physics,
Faculty of Sciences,
Erciyes University,
38039 Kayseri,
Turkey
;
    'Aliasghar Jarrahpour' .
;
Department of Chemistry,
College of Sciences,
Shiraz University,
71454 Shiraz,
Iran
;
    'Javad Ameri Rad' .
;
Department of Chemistry,
College of Sciences,
Shiraz University,
71454 Shiraz,
Iran
;
    '\"Omer \,Celik' .
;
Department of Physics,
Faculty of Education,
Dicle University,
21280, Diyarbakir,
Turkey
Science and Technology Application and Research Center,
Dicle University,
21280, Diyarbakir,
Turkey
;
data_I
_database_code_depnum_ccdc_archive 'CCDC 1048898'
_chemical_name_systematic
;\
2-[(3<i>S</i>,4<i>S</i>)-4-(Anthracen-9-yl)-1-(4-methoxyphenyl)-2-\
oxoazetidin-3-yl]-2-aza-2<i>H</i>-phenalene-1,3-dione
;
_chemical_name_common     ?
_chemical_formula_moiety     'C36 H24 N2 O4'
_chemical_formula_sum     'C36 H24 N2 O4'
_chemical_formula_structural     ?
_chemical_formula_iupac     'C36 H24 N2 O4'
_chemical_formula_weight     548.57
_chemical_melting_point     ?
_symmetry_cell_setting     monoclinic
_symmetry_space_group_name_H-M     'P 21/c'
_symmetry_space_group_name_Hall     '-P 2ybc'
loop_
    _symmetry_equiv_pos_site_id
    _symmetry_equiv_pos_as_xyz
    1 x,y,z
    2 -x,1/2+y,1/2-z
    3 -x,-y,-z
    4 x,1/2-y,1/2+z
_cell_length_a     9.98800(10)
_cell_length_b     29.1281(4)
_cell_length_c     11.0751(2)
_cell_angle_alpha     90
_cell_angle_beta     101.3670(10)
_cell_angle_gamma     90
_cell_volume     3158.89(8)
_cell_formula_units_Z     4
_cell_measurement_reflns_used     4703
_cell_measurement_theta_min     2.51
_cell_measurement_theta_max     21.77
_cell_measurement_temperature     296(2)
_exptl_crystal_description     'prism'
_exptl_crystal_colour     'yellow'
_exptl_crystal_size_max     0.35
_exptl_crystal_size_mid     0.20
_exptl_crystal_size_min     0.15
_exptl_crystal_size_rad     ?
_exptl_crystal_density_diffrn     1.153
_exptl_crystal_density_meas     ?
_exptl_crystal_density_method     'Not Measured'
_exptl_crystal_F_000     1144
_exptl_absorpt_coefficient_mu     0.076
_exptl_absorpt_correction_type     none
_exptl_absorpt_process_details     ?
_exptl_absorpt_correction_T_min     ?
_exptl_absorpt_correction_T_max     ?
_exptl_special_details
;
;
_diffrn_ambient_temperature     296(2)
_diffrn_radiation_type     'MoK\a'
_diffrn_radiation_wavelength     0.71073
_diffrn_radiation_source     'sealed tube'
_diffrn_radiation_monochromator     'graphite'
_diffrn_measurement_device_type     'Bruker APEXII CCD'
_diffrn_measurement_method     '\f and \w scans'
_diffrn_detector_area_resol_mean     ?
_diffrn_reflns_number     33697
_diffrn_reflns_av_R_equivalents     0.0448
_diffrn_reflns_theta_min     1.40
_diffrn_reflns_theta_max     26.37
_diffrn_reflns_theta_full     25.24
_diffrn_measured_fraction_theta_max     0.996
_diffrn_measured_fraction_theta_full     0.995
_diffrn_reflns_limit_h_min     -12
_diffrn_reflns_limit_h_max     12
_diffrn_reflns_limit_k_min     -36
_diffrn_reflns_limit_k_max     36
_diffrn_reflns_limit_l_min     -13
_diffrn_reflns_limit_l_max     13
_diffrn_reflns_reduction_process
;
;
_diffrn_standards_number     0
_diffrn_standards_interval_count     ?
_diffrn_standards_decay_%     ?
_refine_special_details
;
Refinement on <i>F</i>^2^ for ALL reflections except those flagged by the user
for potential systematic errors. Weighted <i>R</i>-factors <i>wR</i> and all
goodnesses of fit <i>S</i> are based on <i>F</i>^2^, conventional
<i>R</i>-factors <i>R</i> are based on <i>F</i>, with <i>F</i> set to zero for
negative <i>F</i>^2^. The observed criterion of <i>F</i>^2^ > \s(<i>F</i>^2^)
is used only for calculating -<i>R</i>-factor-obs <i>etc</i>. and is not
relevant to the choice of reflections for refinement. <i>R</i>-factors based
on <i>F</i>^2^ are statistically about twice as large as those based on
<i>F</i>, and <i>R</i>-factors based on ALL data will be even larger.
;
_reflns_number_total     6431
_reflns_number_gt     3502
_reflns_threshold_expression     I>2\s(I)
_refine_ls_structure_factor_coef     Fsqd
_refine_ls_matrix_type     full
_refine_ls_R_factor_all     0.1190
_refine_ls_R_factor_gt     0.0717
_refine_ls_wR_factor_gt     0.2176
_refine_ls_wR_factor_ref     0.2416
_refine_ls_goodness_of_fit_ref     1.097
_refine_ls_restrained_S_all     1.112
_refine_ls_number_reflns     6431
_refine_ls_number_parameters     349
_refine_ls_number_restraints     2
_refine_ls_number_constraints     ?
_refine_ls_hydrogen_treatment     constr
_refine_ls_weighting_scheme     calc
_refine_ls_weighting_details
                      'w=1/[\s^2^(Fo^2^)+(0.1309P)^2^] where P=(Fo^2^+2Fc^2^)/3'
_atom_sites_solution_hydrogens     geom
_atom_sites_solution_primary     ?
_atom_sites_solution_secondary     ?
_refine_ls_shift/su_max     0.000
_refine_ls_shift/su_mean     0.000
_refine_diff_density_max     0.385
_refine_diff_density_min     -0.297
_refine_ls_extinction_method     'none'
_refine_ls_abs_structure_details     ?
_refine_ls_abs_structure_Flack     .
loop_
    _atom_type_symbol
    _atom_type_description
    _atom_type_scat_dispersion_real
    _atom_type_scat_dispersion_imag
    _atom_type_scat_source
    C C 0.0033 0.0016 ' International Tables Vol C Tables 4.2.6.8 and 6.1.1.4'
    H H 0.0000 0.0000 ' International Tables Vol C Tables 4.2.6.8 and 6.1.1.4'
    N N 0.0061 0.0033 ' International Tables Vol C Tables 4.2.6.8 and 6.1.1.4'
    O O 0.0106 0.0060 ' International Tables Vol C Tables 4.2.6.8 and 6.1.1.4'
_computing_data_collection
;
APEX2 (Bruker, 2007)
;
_computing_cell_refinement
;
SAINT (Bruker, 2007)
;
_computing_data_reduction
;
SAINT (Bruker, 2007)
;
_computing_structure_solution
;
SHELXS2014 (Sheldrick, 2008)
;
_computing_structure_refinement
;
SHELXL2014 (Sheldrick, 2015)
;
_computing_molecular_graphics
;
ORTEP-3 for Windows (Farrugia, 2012)
;
_computing_publication_material
;
SHELXL2014 (Sheldrick, 2015) and PLATON (Spek, 2009)
;
loop_
    _atom_site_type_symbol
    _atom_site_label
    _atom_site_fract_x
    _atom_site_fract_y
    _atom_site_fract_z
    _atom_site_U_iso_or_equiv
    _atom_site_thermal_displace_type
    _atom_site_calc_flag
    _atom_site_refinement_flags
    _atom_site_occupancy
    _atom_site_disorder_assembly
    _atom_site_disorder_group
    O O1 0.4190(2) 0.35039(7) 0.24633(19) 0.0692(8) Uani d . 1.000 . .
    O O2 0.46467(19) 0.36965(7) 0.52700(19) 0.0693(8) Uani d . 1.000 . .
    O O3 0.0898(2) 0.45145(8) 0.3595(3) 0.1045(10) Uani d . 1.000 . .
    O O4 0.4750(3) 0.12563(9) 0.3656(3) 0.1069(11) Uani d . 1.000 . .
    N N1 0.2807(2) 0.30426(7) 0.3470(2) 0.0543(8) Uani d . 1.000 . .
    N N2 0.2815(2) 0.41138(7) 0.4404(2) 0.0572(8) Uani d . 1.000 . .
    C C1 0.3327(3) 0.34368(9) 0.3064(3) 0.0563(9) Uani d . 1.000 . .
    C C2 0.2321(3) 0.37334(9) 0.3612(3) 0.0554(9) Uani d . 1.000 . .
    C C3 0.1920(2) 0.32787(9) 0.4197(3) 0.0526(9) Uani d . 1.000 . .
    C C4 0.4052(3) 0.40621(10) 0.5227(3) 0.0588(10) Uani d . 1.000 . .
    C C5 0.4560(3) 0.44602(11) 0.5995(3) 0.0728(6) Uani d . 1.000 . .
    C C6 0.5807(3) 0.44420(11) 0.6764(3) 0.0728(6) Uani d . 1.000 . .
    C C7 0.6296(4) 0.48285(15) 0.7508(4) 0.0961(17) Uani d . 1.000 . .
    C C8 0.5545(5) 0.52161(15) 0.7453(4) 0.0965(17) Uani d . 1.000 . .
    C C9 0.4259(4) 0.52484(12) 0.6675(3) 0.0839(14) Uani d . 1.000 . .
    C C10 0.3769(3) 0.48620(11) 0.5934(3) 0.0728(6) Uani d . 1.000 . .
    C C11 0.2496(3) 0.48927(11) 0.5132(3) 0.0728(6) Uani d . 1.000 . .
    C C12 0.1705(4) 0.52855(12) 0.5103(5) 0.1133(13) Uani d . 1.000 . .
    C C13 0.2184(4) 0.56608(13) 0.5837(5) 0.1133(13) Uani d . 1.000 . .
    C C14 0.3441(5) 0.56448(13) 0.6599(4) 0.1056(18) Uani d . 1.000 . .
    C C15 0.1979(3) 0.45068(10) 0.4311(3) 0.0724(13) Uani d . 1.000 . .
    C C16 0.0415(2) 0.31708(8) 0.4028(2) 0.0495(9) Uani d . 1.000 . .
    C C17 -0.0176(3) 0.31832(10) 0.5074(3) 0.0564(9) Uani d . 1.000 . .
    C C18 0.0568(3) 0.32229(14) 0.6311(3) 0.0874(13) Uani d . 1.000 . .
    C C19 -0.0069(4) 0.3238(2) 0.7281(4) 0.1318(16) Uani d . 1.000 . .
    C C20 -0.1489(4) 0.3223(2) 0.7123(4) 0.1318(16) Uani d . 1.000 . .
    C C21 -0.2248(3) 0.31779(16) 0.5989(4) 0.0983(18) Uani d . 1.000 . .
    C C22 -0.1647(3) 0.31528(10) 0.4932(3) 0.0639(11) Uani d . 1.000 . .
    C C23 -0.2446(3) 0.31168(10) 0.3770(3) 0.0657(11) Uani d . 1.000 . .
    C C24 -0.1887(3) 0.30945(10) 0.2726(3) 0.0591(10) Uani d . 1.000 . .
    C C25 -0.2736(3) 0.30603(14) 0.1548(3) 0.0866(13) Uani d . 1.000 . .
    C C26 -0.2207(4) 0.30221(16) 0.0529(4) 0.1054(18) Uani d . 1.000 . .
    C C27 -0.0786(4) 0.30242(15) 0.0617(3) 0.0986(16) Uani d . 1.000 . .
    C C28 0.0072(3) 0.30741(13) 0.1722(3) 0.0786(13) Uani d . 1.000 . .
    C C29 -0.0427(3) 0.31138(9) 0.2845(3) 0.0562(10) Uani d . 1.000 . .
    C C30 0.3253(2) 0.25829(9) 0.3516(2) 0.0479(8) Uani d . 1.000 . .
    C C31 0.2942(3) 0.22912(10) 0.4384(3) 0.0611(10) Uani d . 1.000 . .
    C C32 0.3417(3) 0.18386(11) 0.4453(3) 0.0708(11) Uani d . 1.000 . .
    C C33 0.4222(3) 0.16891(11) 0.3658(3) 0.0694(11) Uani d . 1.000 . .
    C C34 0.4512(3) 0.19801(11) 0.2776(3) 0.0669(11) Uani d . 1.000 . .
    C C35 0.4034(3) 0.24258(10) 0.2700(3) 0.0589(10) Uani d . 1.000 . .
    C C36 0.4632(7) 0.09623(15) 0.4623(5) 0.140(3) Uani d . 1.000 . .
    H H2 0.15700 0.38340 0.29570 0.0660 Uiso c RU 1.000 . .
    H H3 0.23420 0.32690 0.50740 0.0630 Uiso c RU 1.000 . .
    H H6 0.63360 0.41780 0.68020 0.0870 Uiso c RU 1.000 . .
    H H7 0.71420 0.48140 0.80390 0.1150 Uiso c RU 1.000 . .
    H H8 0.58870 0.54660 0.79400 0.1160 Uiso c RU 1.000 . .
    H H12 0.08480 0.52980 0.45890 0.1360 Uiso c RU 1.000 . .
    H H13 0.16490 0.59230 0.58100 0.1360 Uiso c RU 1.000 . .
    H H14 0.37590 0.59000 0.70750 0.1270 Uiso c RU 1.000 . .
    H H18 0.15160 0.32390 0.64540 0.1050 Uiso c RU 1.000 . .
    H H19 0.04530 0.32580 0.80730 0.1580 Uiso c RU 1.000 . .
    H H20 -0.19060 0.32450 0.78010 0.1580 Uiso c RU 1.000 . .
    H H21 -0.31930 0.31630 0.58930 0.1180 Uiso c RU 1.000 . .
    H H23 -0.33910 0.31070 0.36870 0.0790 Uiso c RU 1.000 . .
    H H25 -0.36790 0.30640 0.14770 0.1040 Uiso c RU 1.000 . .
    H H26 -0.27820 0.29940 -0.02370 0.1270 Uiso c RU 1.000 . .
    H H27 -0.04280 0.29910 -0.00920 0.1180 Uiso c RU 1.000 . .
    H H28 0.10090 0.30830 0.17520 0.0940 Uiso c RU 1.000 . .
    H H31 0.24110 0.23940 0.49320 0.0730 Uiso c RU 1.000 . .
    H H32 0.31880 0.16390 0.50360 0.0850 Uiso c RU 1.000 . .
    H H34 0.50360 0.18770 0.22240 0.0800 Uiso c RU 1.000 . .
    H H35 0.42380 0.26210 0.20970 0.0710 Uiso c RU 1.000 . .
    H H36A 0.50430 0.06720 0.45060 0.2110 Uiso c RU 1.000 . .
    H H36B 0.50860 0.10950 0.53880 0.2110 Uiso c RU 1.000 . .
    H H36C 0.36840 0.09170 0.46410 0.2110 Uiso c RU 1.000 . .
loop_
    _atom_site_aniso_label
    _atom_site_aniso_U_11
    _atom_site_aniso_U_22
    _atom_site_aniso_U_33
    _atom_site_aniso_U_12
    _atom_site_aniso_U_13
    _atom_site_aniso_U_23
    O1 0.0567(11) 0.0759(14) 0.0813(14) -0.0105(10) 0.0287(11) 0.0031(11)
    O2 0.0529(11) 0.0635(13) 0.0879(15) 0.0010(9) 0.0048(10) 0.0021(10)
    O3 0.0591(14) 0.0813(16) 0.162(2) 0.0163(12) -0.0051(16) -0.0168(16)
    O4 0.146(2) 0.0762(16) 0.1096(19) 0.0450(15) 0.0521(18) 0.0099(15)
    N1 0.0392(11) 0.0551(14) 0.0709(15) 0.0010(9) 0.0166(11) 0.0024(11)
    N2 0.0437(12) 0.0479(13) 0.0800(16) -0.0018(9) 0.0120(11) -0.0019(11)
    C1 0.0409(14) 0.0601(17) 0.0673(18) -0.0064(12) 0.0093(13) 0.0001(14)
    C2 0.0407(13) 0.0516(15) 0.0742(18) 0.0021(11) 0.0121(13) 0.0030(13)
    C3 0.0440(14) 0.0528(15) 0.0634(17) 0.0015(11) 0.0162(13) -0.0020(12)
    C4 0.0447(15) 0.0578(18) 0.0767(19) -0.0046(13) 0.0185(14) 0.0030(14)
    C5 0.0643(9) 0.0668(10) 0.0908(12) -0.0112(8) 0.0237(8) -0.0039(9)
    C6 0.0643(9) 0.0668(10) 0.0908(12) -0.0112(8) 0.0237(8) -0.0039(9)
    C7 0.092(3) 0.105(3) 0.086(3) -0.034(2) 0.005(2) -0.002(2)
    C8 0.109(3) 0.090(3) 0.096(3) -0.035(2) 0.034(3) -0.020(2)
    C9 0.083(2) 0.078(2) 0.099(3) -0.0250(19) 0.038(2) -0.0199(19)
    C10 0.0643(9) 0.0668(10) 0.0908(12) -0.0112(8) 0.0237(8) -0.0039(9)
    C11 0.0643(9) 0.0668(10) 0.0908(12) -0.0112(8) 0.0237(8) -0.0039(9)
    C12 0.0867(19) 0.0623(16) 0.197(3) 0.0013(14) 0.043(2) -0.0180(18)
    C13 0.0867(19) 0.0623(16) 0.197(3) 0.0013(14) 0.043(2) -0.0180(18)
    C14 0.114(3) 0.066(2) 0.153(4) -0.019(2) 0.066(3) -0.032(2)
    C15 0.0497(17) 0.0564(18) 0.112(3) -0.0007(13) 0.0181(18) -0.0051(17)
    C16 0.0392(13) 0.0479(14) 0.0624(17) 0.0054(10) 0.0124(13) 0.0035(12)
    C17 0.0415(14) 0.0648(17) 0.0644(18) 0.0123(12) 0.0138(13) 0.0084(13)
    C18 0.0500(17) 0.143(3) 0.070(2) 0.0187(19) 0.0141(17) 0.006(2)
    C19 0.0717(16) 0.255(4) 0.0734(18) 0.042(2) 0.0260(16) 0.025(2)
    C20 0.0717(16) 0.255(4) 0.0734(18) 0.042(2) 0.0260(16) 0.025(2)
    C21 0.0488(18) 0.162(4) 0.092(3) 0.023(2) 0.0334(19) 0.029(2)
    C22 0.0419(15) 0.080(2) 0.073(2) 0.0101(13) 0.0193(15) 0.0148(15)
    C23 0.0366(14) 0.077(2) 0.085(2) 0.0002(13) 0.0157(15) 0.0066(16)
    C24 0.0407(14) 0.0654(17) 0.0695(19) -0.0064(12) 0.0071(14) 0.0018(14)
    C25 0.0479(17) 0.125(3) 0.084(2) -0.0092(18) 0.0056(18) -0.001(2)
    C26 0.069(2) 0.163(4) 0.076(3) -0.009(2) -0.006(2) -0.007(2)
    C27 0.074(2) 0.156(4) 0.064(2) -0.003(2) 0.0090(19) -0.013(2)
    C28 0.0540(18) 0.110(3) 0.073(2) 0.0051(17) 0.0155(17) -0.0026(18)
    C29 0.0432(14) 0.0580(16) 0.0682(19) -0.0004(12) 0.0133(14) 0.0002(13)
    C30 0.0343(12) 0.0510(15) 0.0572(15) -0.0027(10) 0.0062(11) -0.0019(12)
    C31 0.0573(16) 0.0622(18) 0.0669(18) 0.0035(13) 0.0201(14) -0.0074(14)
    C32 0.083(2) 0.0640(19) 0.068(2) 0.0059(16) 0.0216(17) 0.0058(15)
    C33 0.078(2) 0.0605(19) 0.070(2) 0.0130(15) 0.0157(17) -0.0077(16)
    C34 0.0632(18) 0.073(2) 0.069(2) 0.0064(15) 0.0242(15) -0.0094(16)
    C35 0.0480(15) 0.0676(19) 0.0627(17) 0.0014(13) 0.0146(13) -0.0012(14)
    C36 0.208(6) 0.084(3) 0.144(4) 0.060(3) 0.071(4) 0.033(3)
_geom_special_details
;
Bond distances, angles <i>etc</i>. have been calculated using the rounded
fractional coordinates. All su's are estimated from the variances of the
(full) variance-covariance matrix. The cell e.s.d.'s are taken into account in
the estimation of distances, angles and torsion angles
;
loop_
    _geom_bond_atom_site_label_1
    _geom_bond_atom_site_label_2
    _geom_bond_site_symmetry_1
    _geom_bond_site_symmetry_2
    _geom_bond_distance
    _geom_bond_publ_flag
    O1 C1 . . 1.204(4) no
    O2 C4 . . 1.216(4) no
    O3 C15 . . 1.207(4) no
    O4 C33 . . 1.367(4) no
    O4 C36 . . 1.394(6) no
    N1 C1 . . 1.372(3) no
    N1 C3 . . 1.479(3) no
    N1 C30 . . 1.409(3) no
    N2 C2 . . 1.439(4) no
    N2 C4 . . 1.391(4) no
    N2 C15 . . 1.409(4) no
    C1 C2 . . 1.538(4) no
    C2 C3 . . 1.561(4) no
    C3 C16 . . 1.511(3) no
    C4 C5 . . 1.468(4) no
    C5 C6 . . 1.364(4) no
    C5 C10 . . 1.406(4) no
    C6 C7 . . 1.424(5) no
    C7 C8 . . 1.350(6) no
    C8 C9 . . 1.402(6) no
    C9 C10 . . 1.422(5) no
    C9 C14 . . 1.407(6) no
    C10 C11 . . 1.403(4) no
    C11 C12 . . 1.387(5) no
    C11 C15 . . 1.474(4) no
    C12 C13 . . 1.390(6) no
    C13 C14 . . 1.369(7) no
    C16 C17 . . 1.401(4) no
    C16 C29 . . 1.420(4) no
    C17 C18 . . 1.429(5) no
    C17 C22 . . 1.449(4) no
    C18 C19 . . 1.353(5) no
    C19 C20 . . 1.395(6) no
    C20 C21 . . 1.339(6) no
    C21 C22 . . 1.419(5) no
    C22 C23 . . 1.378(5) no
    C23 C24 . . 1.381(5) no
    C24 C25 . . 1.412(5) no
    C24 C29 . . 1.439(4) no
    C25 C26 . . 1.342(5) no
    C26 C27 . . 1.403(6) no
    C27 C28 . . 1.356(5) no
    C28 C29 . . 1.433(5) no
    C30 C31 . . 1.364(4) no
    C30 C35 . . 1.383(4) no
    C31 C32 . . 1.398(4) no
    C32 C33 . . 1.375(4) no
    C33 C34 . . 1.367(5) no
    C34 C35 . . 1.380(4) no
    C2 H2 . . 0.9800 no
    C3 H3 . . 0.9800 no
    C6 H6 . . 0.9300 no
    C7 H7 . . 0.9300 no
    C8 H8 . . 0.9300 no
    C12 H12 . . 0.9300 no
    C13 H13 . . 0.9300 no
    C14 H14 . . 0.9300 no
    C18 H18 . . 0.9300 no
    C19 H19 . . 0.9300 no
    C20 H20 . . 0.9300 no
    C21 H21 . . 0.9300 no
    C23 H23 . . 0.9300 no
    C25 H25 . . 0.9300 no
    C26 H26 . . 0.9300 no
    C27 H27 . . 0.9300 no
    C28 H28 . . 0.9300 no
    C31 H31 . . 0.9300 no
    C32 H32 . . 0.9300 no
    C34 H34 . . 0.9300 no
    C35 H35 . . 0.9300 no
    C36 H36A . . 0.9600 no
    C36 H36B . . 0.9600 no
    C36 H36C . . 0.9600 no
loop_
    _geom_angle_atom_site_label_1
    _geom_angle_atom_site_label_2
    _geom_angle_atom_site_label_3
    _geom_angle_site_symmetry_1
    _geom_angle_site_symmetry_2
    _geom_angle_site_symmetry_3
    _geom_angle
    _geom_angle_publ_flag
    C33 O4 C36 . . . 118.3(3) no
    C1 N1 C3 . . . 95.5(2) no
    C1 N1 C30 . . . 132.1(2) no
    C3 N1 C30 . . . 129.9(2) no
    C2 N2 C4 . . . 118.0(2) no
    C2 N2 C15 . . . 117.0(2) no
    C4 N2 C15 . . . 125.0(2) no
    O1 C1 N1 . . . 132.5(3) no
    O1 C1 C2 . . . 136.2(3) no
    N1 C1 C2 . . . 91.3(2) no
    N2 C2 C1 . . . 120.1(2) no
    N2 C2 C3 . . . 119.1(3) no
    C1 C2 C3 . . . 85.88(19) no
    N1 C3 C2 . . . 86.47(19) no
    N1 C3 C16 . . . 121.6(2) no
    C2 C3 C16 . . . 117.1(2) no
    O2 C4 N2 . . . 119.0(3) no
    O2 C4 C5 . . . 124.0(3) no
    N2 C4 C5 . . . 117.1(3) no
    C4 C5 C6 . . . 120.0(3) no
    C4 C5 C10 . . . 120.2(3) no
    C6 C5 C10 . . . 119.8(3) no
    C5 C6 C7 . . . 119.8(3) no
    C6 C7 C8 . . . 120.7(4) no
    C7 C8 C9 . . . 121.2(4) no
    C8 C9 C10 . . . 118.1(3) no
    C8 C9 C14 . . . 122.9(4) no
    C10 C9 C14 . . . 119.0(3) no
    C5 C10 C9 . . . 120.3(3) no
    C5 C10 C11 . . . 120.9(3) no
    C9 C10 C11 . . . 118.7(3) no
    C10 C11 C12 . . . 120.5(3) no
    C10 C11 C15 . . . 120.4(3) no
    C12 C11 C15 . . . 119.1(3) no
    C11 C12 C13 . . . 120.4(4) no
    C12 C13 C14 . . . 120.1(4) no
    C9 C14 C13 . . . 121.1(4) no
    O3 C15 N2 . . . 120.2(3) no
    O3 C15 C11 . . . 123.4(3) no
    N2 C15 C11 . . . 116.4(3) no
    C3 C16 C17 . . . 117.6(2) no
    C3 C16 C29 . . . 122.2(2) no
    C17 C16 C29 . . . 119.8(2) no
    C16 C17 C18 . . . 124.8(3) no
    C16 C17 C22 . . . 119.5(3) no
    C18 C17 C22 . . . 115.7(3) no
    C17 C18 C19 . . . 121.8(3) no
    C18 C19 C20 . . . 121.7(4) no
    C19 C20 C21 . . . 119.6(4) no
    C20 C21 C22 . . . 121.7(3) no
    C17 C22 C21 . . . 119.5(3) no
    C17 C22 C23 . . . 119.6(3) no
    C21 C22 C23 . . . 120.9(3) no
    C22 C23 C24 . . . 122.0(3) no
    C23 C24 C25 . . . 120.6(3) no
    C23 C24 C29 . . . 119.4(3) no
    C25 C24 C29 . . . 120.0(3) no
    C24 C25 C26 . . . 121.2(3) no
    C25 C26 C27 . . . 120.1(4) no
    C26 C27 C28 . . . 120.9(3) no
    C27 C28 C29 . . . 121.7(3) no
    C16 C29 C24 . . . 119.6(3) no
    C16 C29 C28 . . . 124.5(3) no
    C24 C29 C28 . . . 115.9(3) no
    N1 C30 C31 . . . 120.2(2) no
    N1 C30 C35 . . . 120.4(2) no
    C31 C30 C35 . . . 119.4(3) no
    C30 C31 C32 . . . 120.3(3) no
    C31 C32 C33 . . . 119.9(3) no
    O4 C33 C32 . . . 124.6(3) no
    O4 C33 C34 . . . 115.8(3) no
    C32 C33 C34 . . . 119.6(3) no
    C33 C34 C35 . . . 120.5(3) no
    C30 C35 C34 . . . 120.3(3) no
    N2 C2 H2 . . . 110.00 no
    C1 C2 H2 . . . 110.00 no
    C3 C2 H2 . . . 110.00 no
    N1 C3 H3 . . . 110.00 no
    C2 C3 H3 . . . 110.00 no
    C16 C3 H3 . . . 110.00 no
    C5 C6 H6 . . . 120.00 no
    C7 C6 H6 . . . 120.00 no
    C6 C7 H7 . . . 120.00 no
    C8 C7 H7 . . . 120.00 no
    C7 C8 H8 . . . 119.00 no
    C9 C8 H8 . . . 119.00 no
    C11 C12 H12 . . . 120.00 no
    C13 C12 H12 . . . 120.00 no
    C12 C13 H13 . . . 120.00 no
    C14 C13 H13 . . . 120.00 no
    C9 C14 H14 . . . 119.00 no
    C13 C14 H14 . . . 119.00 no
    C17 C18 H18 . . . 119.00 no
    C19 C18 H18 . . . 119.00 no
    C18 C19 H19 . . . 119.00 no
    C20 C19 H19 . . . 119.00 no
    C19 C20 H20 . . . 120.00 no
    C21 C20 H20 . . . 120.00 no
    C20 C21 H21 . . . 119.00 no
    C22 C21 H21 . . . 119.00 no
    C22 C23 H23 . . . 119.00 no
    C24 C23 H23 . . . 119.00 no
    C24 C25 H25 . . . 119.00 no
    C26 C25 H25 . . . 119.00 no
    C25 C26 H26 . . . 120.00 no
    C27 C26 H26 . . . 120.00 no
    C26 C27 H27 . . . 120.00 no
    C28 C27 H27 . . . 120.00 no
    C27 C28 H28 . . . 119.00 no
    C29 C28 H28 . . . 119.00 no
    C30 C31 H31 . . . 120.00 no
    C32 C31 H31 . . . 120.00 no
    C31 C32 H32 . . . 120.00 no
    C33 C32 H32 . . . 120.00 no
    C33 C34 H34 . . . 120.00 no
    C35 C34 H34 . . . 120.00 no
    C30 C35 H35 . . . 120.00 no
    C34 C35 H35 . . . 120.00 no
    O4 C36 H36A . . . 110.00 no
    O4 C36 H36B . . . 110.00 no
    O4 C36 H36C . . . 109.00 no
    H36A C36 H36B . . . 109.00 no
    H36A C36 H36C . . . 109.00 no
    H36B C36 H36C . . . 109.00 no
loop_
    _geom_torsion_atom_site_label_1
    _geom_torsion_atom_site_label_2
    _geom_torsion_atom_site_label_3
    _geom_torsion_atom_site_label_4
    _geom_torsion_site_symmetry_1
    _geom_torsion_site_symmetry_2
    _geom_torsion_site_symmetry_3
    _geom_torsion_site_symmetry_4
    _geom_torsion
    _geom_torsion_publ_flag
    C36 O4 C33 C32 . . . . -9.3(6) no
    C36 O4 C33 C34 . . . . 172.3(4) no
    C3 N1 C1 C2 . . . . -7.7(2) no
    C30 N1 C1 C2 . . . . -170.2(3) no
    C1 N1 C30 C31 . . . . 152.4(3) no
    C3 N1 C30 C31 . . . . -4.7(4) no
    C1 N1 C30 C35 . . . . -26.2(4) no
    C3 N1 C30 C35 . . . . 176.7(3) no
    C3 N1 C1 O1 . . . . 175.5(4) no
    C30 N1 C1 O1 . . . . 12.9(6) no
    C30 N1 C3 C2 . . . . 170.7(2) no
    C1 N1 C3 C16 . . . . 127.4(3) no
    C30 N1 C3 C16 . . . . -69.4(4) no
    C1 N1 C3 C2 . . . . 7.6(2) no
    C15 N2 C2 C1 . . . . 144.1(3) no
    C2 N2 C15 O3 . . . . 0.3(4) no
    C15 N2 C4 C5 . . . . -4.3(4) no
    C4 N2 C2 C3 . . . . 65.2(3) no
    C4 N2 C2 C1 . . . . -38.0(4) no
    C15 N2 C2 C3 . . . . -112.9(3) no
    C4 N2 C15 O3 . . . . -177.5(3) no
    C2 N2 C4 O2 . . . . -2.0(4) no
    C2 N2 C15 C11 . . . . 179.7(3) no
    C2 N2 C4 C5 . . . . 177.9(3) no
    C4 N2 C15 C11 . . . . 1.9(4) no
    C15 N2 C4 O2 . . . . 175.9(3) no
    O1 C1 C2 N2 . . . . -54.7(5) no
    O1 C1 C2 C3 . . . . -176.1(4) no
    N1 C1 C2 N2 . . . . 128.6(3) no
    N1 C1 C2 C3 . . . . 7.3(2) no
    N2 C2 C3 C16 . . . . 107.0(3) no
    C1 C2 C3 N1 . . . . -6.7(2) no
    N2 C2 C3 N1 . . . . -129.1(3) no
    C1 C2 C3 C16 . . . . -130.7(3) no
    N1 C3 C16 C17 . . . . 144.6(3) no
    C2 C3 C16 C17 . . . . -111.9(3) no
    C2 C3 C16 C29 . . . . 60.4(3) no
    N1 C3 C16 C29 . . . . -43.1(4) no
    N2 C4 C5 C10 . . . . 3.7(4) no
    O2 C4 C5 C6 . . . . 4.0(5) no
    N2 C4 C5 C6 . . . . -175.8(3) no
    O2 C4 C5 C10 . . . . -176.5(3) no
    C4 C5 C10 C9 . . . . -179.9(3) no
    C6 C5 C10 C11 . . . . 178.7(3) no
    C10 C5 C6 C7 . . . . 0.5(5) no
    C4 C5 C6 C7 . . . . -180.0(3) no
    C4 C5 C10 C11 . . . . -0.9(5) no
    C6 C5 C10 C9 . . . . -0.4(5) no
    C5 C6 C7 C8 . . . . -0.7(6) no
    C6 C7 C8 C9 . . . . 0.7(7) no
    C7 C8 C9 C10 . . . . -0.5(6) no
    C7 C8 C9 C14 . . . . 179.5(4) no
    C8 C9 C10 C5 . . . . 0.4(5) no
    C14 C9 C10 C5 . . . . -179.7(3) no
    C14 C9 C10 C11 . . . . 1.3(5) no
    C8 C9 C10 C11 . . . . -178.7(3) no
    C8 C9 C14 C13 . . . . -179.3(4) no
    C10 C9 C14 C13 . . . . 0.7(6) no
    C9 C10 C11 C15 . . . . 177.4(3) no
    C5 C10 C11 C15 . . . . -1.6(5) no
    C9 C10 C11 C12 . . . . -2.8(5) no
    C5 C10 C11 C12 . . . . 178.2(3) no
    C15 C11 C12 C13 . . . . -177.9(4) no
    C12 C11 C15 O3 . . . . 0.8(5) no
    C10 C11 C12 C13 . . . . 2.3(6) no
    C12 C11 C15 N2 . . . . -178.6(3) no
    C10 C11 C15 O3 . . . . -179.4(3) no
    C10 C11 C15 N2 . . . . 1.2(4) no
    C11 C12 C13 C14 . . . . -0.2(7) no
    C12 C13 C14 C9 . . . . -1.3(7) no
    C29 C16 C17 C18 . . . . 177.7(3) no
    C3 C16 C17 C22 . . . . 170.5(2) no
    C3 C16 C17 C18 . . . . -9.8(4) no
    C29 C16 C17 C22 . . . . -2.0(4) no
    C3 C16 C29 C24 . . . . -168.8(2) no
    C17 C16 C29 C28 . . . . -176.8(3) no
    C17 C16 C29 C24 . . . . 3.4(4) no
    C3 C16 C29 C28 . . . . 11.0(4) no
    C16 C17 C22 C21 . . . . -178.3(3) no
    C16 C17 C22 C23 . . . . -0.7(4) no
    C18 C17 C22 C21 . . . . 1.9(5) no
    C18 C17 C22 C23 . . . . 179.6(3) no
    C22 C17 C18 C19 . . . . -1.0(6) no
    C16 C17 C18 C19 . . . . 179.3(4) no
    C17 C18 C19 C20 . . . . -1.1(8) no
    C18 C19 C20 C21 . . . . 2.2(9) no
    C19 C20 C21 C22 . . . . -1.1(8) no
    C20 C21 C22 C23 . . . . -178.5(4) no
    C20 C21 C22 C17 . . . . -0.9(6) no
    C21 C22 C23 C24 . . . . 179.6(3) no
    C17 C22 C23 C24 . . . . 2.0(4) no
    C22 C23 C24 C25 . . . . -179.6(3) no
    C22 C23 C24 C29 . . . . -0.6(4) no
    C23 C24 C29 C16 . . . . -2.1(4) no
    C23 C24 C29 C28 . . . . 178.1(3) no
    C29 C24 C25 C26 . . . . 3.4(6) no
    C25 C24 C29 C28 . . . . -2.9(4) no
    C25 C24 C29 C16 . . . . 176.9(3) no
    C23 C24 C25 C26 . . . . -177.6(4) no
    C24 C25 C26 C27 . . . . -1.2(7) no
    C25 C26 C27 C28 . . . . -1.4(7) no
    C26 C27 C28 C29 . . . . 1.8(6) no
    C27 C28 C29 C24 . . . . 0.4(5) no
    C27 C28 C29 C16 . . . . -179.4(3) no
    N1 C30 C35 C34 . . . . 177.6(3) no
    C31 C30 C35 C34 . . . . -1.0(4) no
    N1 C30 C31 C32 . . . . -178.2(3) no
    C35 C30 C31 C32 . . . . 0.5(4) no
    C30 C31 C32 C33 . . . . 1.2(5) no
    C31 C32 C33 C34 . . . . -2.3(5) no
    C31 C32 C33 O4 . . . . 179.3(3) no
    O4 C33 C34 C35 . . . . -179.7(3) no
    C32 C33 C34 C35 . . . . 1.8(5) no
    C33 C34 C35 C30 . . . . -0.1(5) no
loop_
    _geom_hbond_atom_site_label_D
    _geom_hbond_atom_site_label_H
    _geom_hbond_atom_site_label_A
    _geom_hbond_site_symmetry_A
    _geom_hbond_distance_DH
    _geom_hbond_distance_HA
    _geom_hbond_distance_DA
    _geom_hbond_angle_DHA
    _geom_hbond_publ_flag
    C28 H28 N1 . 0.93 2.35 3.022(4) 129 yes
    C13 H13 Cg5 3_566 0.93 2.84 3.713(4) 158 yes
_shelx_fab_file
;
    1    0    0    119.21      0.00
    2    0    0     19.31      0.00
    3    0    0    -13.11      0.00
    4    0    0    -10.97      0.00
    5    0    0     -4.61      0.00
    6    0    0     -4.50      0.00
    7    0    0     -4.62      0.00
    8    0    0     -3.10      0.00
    9    0    0     -1.10      0.00
   10    0    0     -0.25      0.00
   11    0    0     -0.03      0.00
   12    0    0      0.82      0.00
   13    0    0      0.23      0.00
   14    0    0      0.35      0.00
   15    0    0      0.21      0.00
    1    1    0     -9.02      0.00
    2    1    0    -12.66      0.00
    3    1    0     -7.64      0.00
    4    1    0     -2.49      0.00
    5    1    0     -1.87      0.00
    6    1    0     -1.30      0.00
    7    1    0     -0.74      0.00
    8    1    0     -0.89      0.00
    9    1    0      0.10      0.00
   10    1    0      0.40      0.00
   11    1    0     -0.64      0.00
   12    1    0     -0.07      0.00
   13    1    0      0.89      0.00
   14    1    0      0.44      0.00
   15    1    0      0.07      0.00
    0    2    0    129.46      0.00
    1    2    0     79.15      0.00
    2    2    0     10.10      0.00
    3    2    0    -10.54      0.00
    4    2    0     -7.06      0.00
    5    2    0     -0.99      0.00
    6    2    0     -2.90      0.00
    7    2    0     -3.91      0.00
    8    2    0     -2.27      0.00
    9    2    0     -0.78      0.00
   10    2    0      0.01      0.00
   11    2    0      0.39      0.00
   12    2    0      1.00      0.00
   13    2    0      0.13      0.00
   14    2    0     -0.02      0.00
   15    2    0      0.08      0.00
    1    3    0    -20.72      0.00
    2    3    0    -27.62      0.00
    3    3    0    -15.99      0.00
    4    3    0     -5.04      0.00
    5    3    0     -3.66      0.00
    6    3    0     -2.82      0.00
    7    3    0     -1.61      0.00
    8    3    0     -1.47      0.00
    9    3    0      0.34      0.00
   10    3    0      0.90      0.00
   11    3    0     -0.95      0.00
   12    3    0      0.01      0.00
   13    3    0      1.62      0.00
   14    3    0      0.81      0.00
   15    3    0      0.28      0.00
    0    4    0     15.99      0.00
    1    4    0      2.91      0.00
    2    4    0     -7.96      0.00
    3    4    0     -5.43      0.00
    4    4    0      0.91      0.00
    5    4    0      5.93      0.00
    6    4    0      0.53      0.00
    7    4    0     -1.81      0.00
    8    4    0     -0.12      0.00
    9    4    0      0.14      0.00
   10    4    0      0.44      0.00
   11    4    0      0.86      0.00
   12    4    0      0.86      0.00
   13    4    0     -0.45      0.00
   14    4    0     -0.94      0.00
   15    4    0     -0.43      0.00
    1    5    0    -19.87      0.00
    2    5    0    -23.47      0.00
    3    5    0    -12.14      0.00
    4    5    0     -3.36      0.00
    5    5    0     -2.04      0.00
    6    5    0     -2.31      0.00
    7    5    0     -1.39      0.00
    8    5    0     -0.16      0.00
    9    5    0      0.43      0.00
   10    5    0      0.46      0.00
   11    5    0     -0.36      0.00
   12    5    0     -0.15      0.00
   13    5    0      0.40      0.00
   14    5    0      0.26      0.00
   15    5    0      0.48      0.00
    0    6    0    -44.92      0.00
    1    6    0    -38.76      0.00
    2    6    0    -18.76      0.00
    3    6    0     -1.79      0.00
    4    6    0      6.37      0.00
    5    6    0      9.29      0.00
    6    6    0      2.89      0.00
    7    6    0      0.40      0.00
    8    6    0      1.54      0.00
    9    6    0      1.13      0.00
   10    6    0      0.76      0.00
   11    6    0      0.51      0.00
   12    6    0     -0.04      0.00
   13    6    0     -1.17      0.00
   14    6    0     -1.39      0.00
    1    7    0    -11.01      0.00
    2    7    0    -10.13      0.00
    3    7    0     -3.52      0.00
    4    7    0      0.07      0.00
    5    7    0      0.99      0.00
    6    7    0     -0.56      0.00
    7    7    0     -0.39      0.00
    8    7    0      1.22      0.00
    9    7    0      0.08      0.00
   10    7    0     -0.51      0.00
   11    7    0     -0.39      0.00
   12    7    0     -0.98      0.00
   13    7    0     -1.13      0.00
   14    7    0     -0.43      0.00
    0    8    0    -35.14      0.00
    1    8    0    -32.08      0.00
    2    8    0    -16.89      0.00
    3    8    0     -0.47      0.00
    4    8    0      6.48      0.00
    5    8    0      6.96      0.00
    6    8    0      2.33      0.00
    7    8    0      0.65      0.00
    8    8    0      1.12      0.00
    9    8    0      1.40      0.00
   10    8    0      1.00      0.00
   11    8    0      0.01      0.00
   12    8    0     -0.69      0.00
   13    8    0     -0.95      0.00
   14    8    0     -0.45      0.00
    1    9    0     -2.73      0.00
    2    9    0     -0.58      0.00
    3    9    0      1.90      0.00
    4    9    0      2.63      0.00
    5    9    0      3.03      0.00
    6    9    0      1.24      0.00
    7    9    0      0.81      0.00
    8    9    0      1.33      0.00
    9    9    0     -0.24      0.00
   10    9    0     -0.62      0.00
   11    9    0     -0.63      0.00
   12    9    0     -1.13      0.00
   13    9    0     -0.88      0.00
   14    9    0     -0.38      0.00
    0   10    0     -6.62      0.00
    1   10    0     -9.84      0.00
    2   10    0     -7.68      0.00
    3   10    0      0.05      0.00
    4   10    0      3.20      0.00
    5   10    0      2.48      0.00
    6   10    0     -0.06      0.00
    7   10    0     -1.14      0.00
    8   10    0     -0.85      0.00
    9   10    0      0.60      0.00
   10   10    0      0.96      0.00
   11   10    0      0.04      0.00
   12   10    0     -0.59      0.00
   13   10    0     -0.12      0.00
   14   10    0      0.83      0.00
    1   11    0      0.23      0.00
    2   11    0      1.28      0.00
    3   11    0      2.23      0.00
    4   11    0      2.82      0.00
    5   11    0      3.14      0.00
    6   11    0      2.04      0.00
    7   11    0      1.27      0.00
    8   11    0      0.45      0.00
    9   11    0     -0.38      0.00
   10   11    0      0.04      0.00
   11   11    0     -0.09      0.00
   12   11    0      0.00      0.00
   13   11    0      0.47      0.00
   14   11    0      0.15      0.00
    0   12    0      6.56      0.00
    1   12    0      3.65      0.00
    2   12    0      0.93      0.00
    3   12    0      0.47      0.00
    4   12    0      0.41      0.00
    5   12    0      0.00      0.00
    6   12    0     -1.79      0.00
    7   12    0     -2.84      0.00
    8   12    0     -2.40      0.00
    9   12    0     -0.62      0.00
   10   12    0      0.37      0.00
   11   12    0      0.19      0.00
   12   12    0     -0.40      0.00
   13   12    0      0.11      0.00
   14   12    0      0.93      0.00
    1   13    0     -0.13      0.00
    2   13    0     -0.30      0.00
    3   13    0     -0.19      0.00
    4   13    0      0.69      0.00
    5   13    0      1.61      0.00
    6   13    0      1.26      0.00
    7   13    0      0.47      0.00
    8   13    0     -0.36      0.00
    9   13    0     -0.36      0.00
   10   13    0      0.20      0.00
   11   13    0      0.37      0.00
   12   13    0      0.73      0.00
   13   13    0      0.69      0.00
   14   13    0      0.32      0.00
    0   14    0      6.81      0.00
    1   14    0      6.12      0.00
    2   14    0      3.62      0.00
    3   14    0      0.49      0.00
    4   14    0      0.27      0.00
    5   14    0      0.27      0.00
    6   14    0     -1.80      0.00
    7   14    0     -2.92      0.00
    8   14    0     -2.34      0.00
    9   14    0     -1.07      0.00
   10   14    0     -0.33      0.00
   11   14    0      0.03      0.00
   12   14    0     -0.38      0.00
   13   14    0     -0.17      0.00
   14   14    0      0.39      0.00
    1   15    0      0.56      0.00
    2   15    0      0.04      0.00
    3   15    0     -1.36      0.00
    4   15    0     -1.23      0.00
    5   15    0     -0.15      0.00
    6   15    0     -0.23      0.00
    7   15    0     -0.54      0.00
    8   15    0     -0.30      0.00
    9   15    0      0.18      0.00
   10   15    0      0.08      0.00
   11   15    0      0.18      0.00
   12   15    0      0.22      0.00
   13   15    0     -0.40      0.00
   14   15    0     -0.05      0.00
    0   16    0      2.77      0.00
    1   16    0      2.64      0.00
    2   16    0      1.17      0.00
    3   16    0      0.01      0.00
    4   16    0      1.36      0.00
    5   16    0      1.13      0.00
    6   16    0     -0.89      0.00
    7   16    0     -1.67      0.00
    8   16    0     -1.13      0.00
    9   16    0     -0.37      0.00
   10   16    0     -0.36      0.00
   11   16    0     -0.06      0.00
   12   16    0     -0.20      0.00
   13   16    0     -0.19      0.00
   14   16    0      0.22      0.00
    1   17    0      2.37      0.00
    2   17    0      2.31      0.00
    3   17    0      0.10      0.00
    4   17    0     -0.86      0.00
    5   17    0     -0.70      0.00
    6   17    0     -0.64      0.00
    7   17    0     -0.40      0.00
    8   17    0      0.03      0.00
    9   17    0      0.63      0.00
   10   17    0      0.28      0.00
   11   17    0      0.06      0.00
   12   17    0     -0.25      0.00
   13   17    0     -1.09      0.00
    0   18    0     -1.14      0.00
    1   18    0     -0.92      0.00
    2   18    0     -1.24      0.00
    3   18    0     -0.70      0.00
    4   18    0      1.28      0.00
    5   18    0      1.00      0.00
    6   18    0     -0.19      0.00
    7   18    0     -0.42      0.00
    8   18    0     -0.16      0.00
    9   18    0      0.39      0.00
   10   18    0      0.30      0.00
   11   18    0      0.43      0.00
   12   18    0      0.29      0.00
   13   18    0      0.02      0.00
    1   19    0      2.38      0.00
    2   19    0      2.83      0.00
    3   19    0      1.41      0.00
    4   19    0      0.31      0.00
    5   19    0     -0.14      0.00
    6   19    0      0.35      0.00
    7   19    0      0.47      0.00
    8   19    0     -0.51      0.00
    9   19    0     -0.28      0.00
   10   19    0      0.06      0.00
   11   19    0      0.12      0.00
   12   19    0     -0.18      0.00
   13   19    0     -0.91      0.00
    0   20    0     -1.50      0.00
    1   20    0     -1.04      0.00
    2   20    0     -1.30      0.00
    3   20    0     -1.28      0.00
    4   20    0      0.33      0.00
    5   20    0      0.41      0.00
    6   20    0     -0.13      0.00
    7   20    0     -0.12      0.00
    8   20    0     -0.34      0.00
    9   20    0      0.13      0.00
   10   20    0      0.79      0.00
   11   20    0      1.18      0.00
   12   20    0      0.83      0.00
   13   20    0      0.16      0.00
    1   21    0      0.93      0.00
    2   21    0      1.43      0.00
    3   21    0      0.81      0.00
    4   21    0      0.14      0.00
    5   21    0      0.22      0.00
    6   21    0      1.10      0.00
    7   21    0      0.61      0.00
    8   21    0     -1.41      0.00
    9   21    0     -1.56      0.00
   10   21    0     -0.66      0.00
   11   21    0     -0.20      0.00
   12   21    0     -0.36      0.00
   13   21    0     -0.60      0.00
    0   22    0      1.24      0.00
    1   22    0      0.67      0.00
    2   22    0     -0.93      0.00
    3   22    0     -1.34      0.00
    4   22    0      0.09      0.00
    5   22    0      0.08      0.00
    6   22    0     -0.48      0.00
    7   22    0     -0.50      0.00
    8   22    0     -0.99      0.00
    9   22    0     -0.59      0.00
   10   22    0      0.45      0.00
   11   22    0      1.03      0.00
   12   22    0      0.78      0.00
   13   22    0      0.19      0.00
    1   23    0      0.26      0.00
    2   23    0      0.55      0.00
    3   23    0     -0.18      0.00
    4   23    0     -0.81      0.00
    5   23    0     -0.20      0.00
    6   23    0      0.55      0.00
    7   23    0     -0.19      0.00
    8   23    0     -1.47      0.00
    9   23    0     -1.23      0.00
   10   23    0     -0.71      0.00
   11   23    0     -0.78      0.00
   12   23    0     -0.78      0.00
    0   24    0      3.07      0.00
    1   24    0      1.31      0.00
    2   24    0     -1.05      0.00
    3   24    0     -0.82      0.00
    4   24    0      0.25      0.00
    5   24    0     -0.33      0.00
    6   24    0     -0.71      0.00
    7   24    0     -0.56      0.00
    8   24    0     -0.96      0.00
    9   24    0     -0.53      0.00
   10   24    0     -0.17      0.00
   11   24    0     -0.33      0.00
   12   24    0     -0.17      0.00
    1   25    0     -0.05      0.00
    2   25    0     -0.02      0.00
    3   25    0     -0.60      0.00
    4   25    0     -1.25      0.00
    5   25    0     -0.84      0.00
    6   25    0     -0.39      0.00
    7   25    0     -0.79      0.00
    8   25    0     -0.84      0.00
    9   25    0      0.00      0.00
   10   25    0     -0.21      0.00
   11   25    0     -1.22      0.00
   12   25    0     -0.84      0.00
    0   26    0      1.86      0.00
    1   26    0      0.54      0.00
    2   26    0     -0.77      0.00
    3   26    0     -0.30      0.00
    4   26    0     -0.02      0.00
    5   26    0     -0.66      0.00
    6   26    0     -0.40      0.00
    7   26    0      0.05      0.00
    8   26    0     -0.30      0.00
    9   26    0      0.18      0.00
   10   26    0     -0.16      0.00
   11   26    0     -1.35      0.00
   12   26    0     -0.99      0.00
    1   27    0     -0.74      0.00
    2   27    0     -0.93      0.00
    3   27    0     -0.78      0.00
    4   27    0     -1.04      0.00
    5   27    0     -0.89      0.00
    6   27    0     -0.50      0.00
    7   27    0     -0.36      0.00
    8   27    0     -0.13      0.00
    9   27    0      0.37      0.00
   10   27    0     -0.05      0.00
   11   27    0     -1.20      0.00
   12   27    0     -0.61      0.00
    0   28    0     -0.66      0.00
    1   28    0     -0.62      0.00
    2   28    0     -0.37      0.00
    3   28    0     -0.26      0.00
    4   28    0     -0.14      0.00
    5   28    0     -0.11      0.00
    6   28    0      0.41      0.00
    7   28    0      0.91      0.00
    8   28    0      0.26      0.00
    9   28    0      0.38      0.00
   10   28    0      0.28      0.00
   11   28    0     -0.84      0.00
    1   29    0     -0.65      0.00
    2   29    0     -0.75      0.00
    3   29    0     -0.34      0.00
    4   29    0     -0.30      0.00
    5   29    0     -0.06      0.00
    6   29    0      0.13      0.00
    7   29    0      0.54      0.00
    8   29    0      0.56      0.00
    9   29    0      0.09      0.00
   10   29    0      0.11      0.00
   11   29    0     -0.41      0.00
    0   30    0     -1.43      0.00
    1   30    0     -0.99      0.00
    2   30    0     -0.33      0.00
    3   30    0     -0.25      0.00
    4   30    0      0.43      0.00
    5   30    0      1.01      0.00
    6   30    0      1.11      0.00
    7   30    0      1.27      0.00
    8   30    0      0.40      0.00
    9   30    0     -0.04      0.00
   10   30    0      0.32      0.00
   11   30    0      0.21      0.00
    1   31    0      0.14      0.00
    2   31    0      0.34      0.00
    3   31    0      0.49      0.00
    4   31    0      0.48      0.00
    5   31    0      0.87      0.00
    6   31    0      0.51      0.00
    7   31    0      0.64      0.00
    8   31    0      0.73      0.00
    9   31    0     -0.09      0.00
   10   31    0      0.51      0.00
    0   32    0      0.14      0.00
    1   32    0      0.04      0.00
    2   32    0      0.18      0.00
    3   32    0      0.23      0.00
    4   32    0      0.81      0.00
    5   32    0      1.42      0.00
    6   32    0      1.10      0.00
    7   32    0      0.58      0.00
    8   32    0      0.02      0.00
    9   32    0     -0.19      0.00
   10   32    0      0.02      0.00
    1   33    0      0.23      0.00
    2   33    0      0.32      0.00
    3   33    0      0.43      0.00
    4   33    0      0.40      0.00
    5   33    0      0.74      0.00
    6   33    0      0.19      0.00
    7   33    0     -0.11      0.00
    8   33    0     -0.01      0.00
    9   33    0     -0.41      0.00
   10   33    0      0.41      0.00
    0   34    0      1.36      0.00
    1   34    0      1.32      0.00
    2   34    0      1.46      0.00
    3   34    0      0.93      0.00
    4   34    0      0.50      0.00
    5   34    0      0.88      0.00
    6   34    0      0.55      0.00
    7   34    0     -0.60      0.00
    8   34    0     -0.63      0.00
    9   34    0      0.22      0.00
    1   35    0      0.10      0.00
    2   35    0     -0.37      0.00
    3   35    0     -0.36      0.00
    4   35    0     -0.41      0.00
    5   35    0     -0.20      0.00
    6   35    0     -0.20      0.00
    7   35    0     -0.40      0.00
    8   35    0     -0.55      0.00
    9   35    0     -0.68      0.00
    0   36    0      0.19      0.00
    1   36    0      1.16      0.00
    2   36    0      2.22      0.00
    3   36    0      1.39      0.00
    4   36    0      0.47      0.00
    5   36    0      0.43      0.00
    6   36    0      0.06      0.00
    7   36    0     -0.88      0.00
    8   36    0     -0.70      0.00
    9   36    0      0.54      0.00
    1   37    0      0.51      0.00
    2   37    0     -0.10      0.00
    3   37    0     -0.48      0.00
    4   37    0     -0.76      0.00
    5   37    0     -0.61      0.00
    6   37    0      0.01      0.00
    7   37    0      0.28      0.00
    8   37    0     -0.02      0.00
    0   38    0     -1.41      0.00
    1   38    0      0.06      0.00
    2   38    0      1.64      0.00
    3   38    0      1.50      0.00
    4   38    0      1.29      0.00
    5   38    0      0.52      0.00
    6   38    0     -0.28      0.00
    7   38    0     -0.24      0.00
    8   38    0     -0.15      0.00
    1   39    0      0.39      0.00
    2   39    0      0.68      0.00
    3   39    0      0.42      0.00
    4   39    0     -0.36      0.00
    5   39    0     -0.30      0.00
    6   39    0      0.41      0.00
    7   39    0      0.75      0.00
    0   40    0     -0.38      0.00
    1   40    0      0.09      0.00
    2   40    0      0.53      0.00
    3   40    0      1.02      0.00
    4   40    0      1.75      0.00
    5   40    0      0.50      0.00
    6   40    0     -0.64      0.00
    1   41    0     -0.69      0.00
    2   41    0      0.93      0.00
    3   41    0      1.49      0.00
    4   41    0      0.11      0.00
    5   41    0     -0.19      0.00
    6   41    0      0.32      0.00
    0   42    0      2.34      0.00
    1   42    0      1.40      0.00
    2   42    0      0.02      0.00
    3   42    0      0.09      0.00
    4   42    0      0.89      0.00
    5   42    0      0.06      0.00
    1   43    0     -1.22      0.00
    2   43    0      0.76      0.00
    3   43    0      1.77      0.00
    4   43    0      0.25      0.00
    0   44    0      2.90      0.00
    1   44    0      1.79      0.00
    2   44    0      0.12      0.00
  -15    1    1     -0.83      0.00
  -14    1    1     -0.72      0.00
  -13    1    1     -0.24      0.00
  -12    1    1     -0.05      0.00
  -11    1    1      0.82      0.00
  -10    1    1      0.08      0.00
   -9    1    1     -0.01      0.00
   -8    1    1      2.44      0.00
   -7    1    1      4.41      0.00
   -6    1    1      5.03      0.00
   -5    1    1      6.83      0.00
   -4    1    1     14.47      0.00
   -3    1    1     19.07      0.00
   -2    1    1      6.96      0.00
   -1    1    1    -53.54      0.00
    0    1    1   -120.84      0.00
    1    1    1    -95.50      0.00
    2    1    1    -27.25      0.00
    3    1    1      3.04      0.00
    4    1    1      4.94      0.00
    5    1    1      0.01      0.00
    6    1    1      2.92      0.00
    7    1    1      5.80      0.00
    8    1    1      3.78      0.00
    9    1    1      1.98      0.00
   10    1    1      1.10      0.00
   11    1    1     -0.40      0.00
   12    1    1     -1.47      0.00
   13    1    1      0.43      0.00
   14    1    1      0.81      0.00
  -15    2    1      0.09      0.00
  -14    2    1      0.28      0.00
  -13    2    1      0.67      0.00
  -12    2    1      0.46      0.00
  -11    2    1      0.17      0.00
  -10    2    1      0.61      0.00
   -9    2    1     -0.03      0.00
   -8    2    1     -1.37      0.00
   -7    2    1     -2.77      0.00
   -6    2    1     -3.65      0.00
   -5    2    1     -2.40      0.00
   -4    2    1     -5.22      0.00
   -3    2    1    -16.64      0.00
   -2    2    1    -24.80      0.00
   -1    2    1    -21.46      0.00
    0    2    1    -12.98      0.00
    1    2    1      0.05      0.00
    2    2    1     10.74      0.00
    3    2    1      6.87      0.00
    4    2    1      1.03      0.00
    5    2    1      2.69      0.00
    6    2    1      2.45      0.00
    7    2    1      0.35      0.00
    8    2    1      0.01      0.00
    9    2    1     -1.21      0.00
   10    2    1     -1.49      0.00
   11    2    1      0.22      0.00
   12    2    1     -0.71      0.00
   13    2    1     -2.11      0.00
   14    2    1     -0.65      0.00
  -15    3    1     -0.78      0.00
  -14    3    1     -0.34      0.00
  -13    3    1      0.19      0.00
  -12    3    1     -0.07      0.00
  -11    3    1     -0.16      0.00
  -10    3    1     -0.26      0.00
   -9    3    1     -0.05      0.00
   -8    3    1      0.61      0.00
   -7    3    1      2.49      0.00
   -6    3    1      2.45      0.00
   -5    3    1     -0.84      0.00
   -4    3    1      3.47      0.00
   -3    3    1     10.57      0.00
   -2    3    1     12.76      0.00
   -1    3    1    -11.48      0.00
    0    3    1    -49.41      0.00
    1    3    1    -39.97      0.00
    3    3    1      4.99      0.00
    4    3    1      2.38      0.00
    5    3    1     -3.41      0.00
    6    3    1     -0.10      0.00
    7    3    1      2.75      0.00
    8    3    1      1.70      0.00
    9    3    1      1.07      0.00
   10    3    1      0.49      0.00
   11    3    1     -0.24      0.00
   12    3    1     -1.28      0.00
   13    3    1     -0.29      0.00
   14    3    1      0.45      0.00
  -15    4    1      0.23      0.00
  -14    4    1      0.01      0.00
  -13    4    1      0.63      0.00
  -12    4    1      0.94      0.00
  -11    4    1      0.47      0.00
  -10    4    1      0.49      0.00
   -9    4    1      0.07      0.00
   -8    4    1     -0.94      0.00
   -7    4    1     -2.97      0.00
   -6    4    1     -4.27      0.00
   -5    4    1     -2.68      0.00
   -4    4    1     -5.67      0.00
   -3    4    1    -18.96      0.00
   -2    4    1    -30.92      0.00
   -1    4    1    -28.22      0.00
    0    4    1    -14.90      0.00
    1    4    1      2.10      0.00
    2    4    1     12.34      0.00
    3    4    1      6.86      0.00
    4    4    1      0.75      0.00
    5    4    1      2.32      0.00
    6    4    1      2.32      0.00
    7    4    1      0.39      0.00
    8    4    1     -0.39      0.00
    9    4    1     -1.53      0.00
   10    4    1     -2.02      0.00
   11    4    1     -0.44      0.00
   12    4    1     -0.89      0.00
   13    4    1     -2.21      0.00
   14    4    1     -0.89      0.00
  -15    5    1      0.14      0.00
  -14    5    1      0.74      0.00
  -13    5    1      0.87      0.00
  -12    5    1      0.10      0.00
  -11    5    1     -0.74      0.00
  -10    5    1     -0.60      0.00
   -9    5    1     -0.45      0.00
   -8    5    1     -1.37      0.00
   -7    5    1      0.02      0.00
   -6    5    1     -0.64      0.00
   -5    5    1     -8.19      0.00
   -4    5    1     -7.85      0.00
   -3    5    1      0.99      0.00
   -2    5    1     16.56      0.00
   -1    5    1     26.57      0.00
    0    5    1     18.36      0.00
    1    5    1     14.52      0.00
    2    5    1     12.62      0.00
    3    5    1      6.13      0.00
    4    5    1     -1.19      0.00
    5    5    1     -7.41      0.00
    6    5    1     -4.17      0.00
    7    5    1     -1.15      0.00
    8    5    1     -0.73      0.00
    9    5    1     -0.17      0.00
   10    5    1     -0.20      0.00
   11    5    1      0.18      0.00
   12    5    1     -0.36      0.00
   13    5    1     -0.26      0.00
   14    5    1      0.22      0.00
  -15    6    1      0.58      0.00
  -14    6    1     -0.17      0.00
  -13    6    1      0.01      0.00
  -12    6    1      0.44      0.00
  -11    6    1     -0.02      0.00
  -10    6    1     -0.37      0.00
   -9    6    1     -0.01      0.00
   -8    6    1      0.47      0.00
   -7    6    1     -0.92      0.00
   -6    6    1     -1.88      0.00
   -5    6    1     -0.86      0.00
   -4    6    1     -2.69      0.00
   -3    6    1    -10.12      0.00
   -2    6    1    -19.80      0.00
   -1    6    1    -19.81      0.00
    0    6    1     -7.43      0.00
    1    6    1      4.37      0.00
    2    6    1      6.30      0.00
    3    6    1      1.64      0.00
    4    6    1     -0.63      0.00
    5    6    1     -0.30      0.00
    6    6    1      0.36      0.00
    7    6    1      0.36      0.00
    8    6    1     -0.55      0.00
    9    6    1     -0.56      0.00
   10    6    1     -1.07      0.00
   11    6    1     -0.77      0.00
   12    6    1      0.04      0.00
   13    6    1     -0.35      0.00
   14    6    1     -0.35      0.00
  -15    7    1      1.01      0.00
  -14    7    1      1.30      0.00
  -13    7    1      0.85      0.00
  -12    7    1      0.13      0.00
  -11    7    1     -0.45      0.00
  -10    7    1     -0.76      0.00
   -9    7    1     -1.16      0.00
   -8    7    1     -1.96      0.00
   -7    7    1     -1.12      0.00
   -6    7    1     -1.86      0.00
   -5    7    1     -9.10      0.00
   -4    7    1    -11.08      0.00
   -3    7    1     -3.41      0.00
   -2    7    1     14.56      0.00
   -1    7    1     32.10      0.00
    0    7    1     33.50      0.00
    1    7    1     28.59      0.00
    2    7    1     17.33      0.00
    3    7    1      4.38      0.00
    4    7    1     -3.57      0.00
    5    7    1     -8.35      0.00
    6    7    1     -5.70      0.00
    7    7    1     -2.59      0.00
    8    7    1     -1.48      0.00
    9    7    1     -1.07      0.00
   10    7    1     -0.78      0.00
   11    7    1      0.33      0.00
   12    7    1      0.60      0.00
   13    7    1      0.48      0.00
   14    7    1      0.06      0.00
  -15    8    1      0.86      0.00
  -14    8    1      0.40      0.00
  -13    8    1     -0.11      0.00
  -12    8    1     -0.53      0.00
  -11    8    1     -0.79      0.00
  -10    8    1     -0.68      0.00
   -9    8    1     -0.15      0.00
   -8    8    1      1.13      0.00
   -7    8    1      1.16      0.00
   -6    8    1      1.17      0.00
   -5    8    1      1.81      0.00
   -4    8    1      0.57      0.00
   -3    8    1     -1.43      0.00
   -2    8    1     -5.85      0.00
   -1    8    1     -7.15      0.00
    0    8    1     -0.33      0.00
    1    8    1      3.63      0.00
    2    8    1     -0.02      0.00
    3    8    1     -2.81      0.00
    4    8    1     -2.08      0.00
    5    8    1     -2.25      0.00
    6    8    1     -1.22      0.00
    7    8    1      0.04      0.00
    8    8    1     -0.33      0.00
    9    8    1      0.55      0.00
   10    8    1      0.16      0.00
   11    8    1     -0.04      0.00
   12    8    1      1.34      0.00
   13    8    1      1.40      0.00
   14    8    1      0.68      0.00
  -14    9    1      0.41      0.00
  -13    9    1      0.03      0.00
  -12    9    1      0.03      0.00
  -11    9    1      0.04      0.00
  -10    9    1     -0.78      0.00
   -9    9    1     -1.48      0.00
   -8    9    1     -1.04      0.00
   -7    9    1     -0.18      0.00
   -6    9    1     -0.54      0.00
   -5    9    1     -4.87      0.00
   -4    9    1     -7.24      0.00
   -3    9    1     -2.95      0.00
   -2    9    1      8.99      0.00
   -1    9    1     17.63      0.00
    0    9    1     15.30      0.00
    1    9    1     13.99      0.00
    2    9    1      9.16      0.00
    3    9    1      0.94      0.00
    4    9    1     -3.26      0.00
    5    9    1     -5.31      0.00
    6    9    1     -3.28      0.00
    7    9    1     -0.72      0.00
    8    9    1     -0.27      0.00
    9    9    1     -1.04      0.00
   10    9    1     -0.98      0.00
   11    9    1     -0.02      0.00
   12    9    1      0.75      0.00
   13    9    1      0.81      0.00
   14    9    1     -0.18      0.00
  -14   10    1      1.01      0.00
  -13   10    1      0.54      0.00
  -12   10    1     -0.30      0.00
  -11   10    1     -0.28      0.00
  -10   10    1      0.13      0.00
   -9   10    1     -0.22      0.00
   -8   10    1      0.65      0.00
   -7   10    1      1.86      0.00
   -6   10    1      2.79      0.00
   -5   10    1      3.95      0.00
   -4   10    1      3.07      0.00
   -3   10    1      2.18      0.00
   -2   10    1      0.88      0.00
   -1   10    1     -0.19      0.00
    0   10    1      1.29      0.00
    1   10    1      0.83      0.00
    2   10    1     -2.30      0.00
    3   10    1     -3.52      0.00
    4   10    1     -2.29      0.00
    5   10    1     -1.99      0.00
    6   10    1     -1.44      0.00
    7   10    1     -0.50      0.00
    8   10    1     -0.17      0.00
    9   10    1      0.61      0.00
   10   10    1      0.28      0.00
   11   10    1      0.51      0.00
   12   10    1      1.40      0.00
   13   10    1      1.42      0.00
   14   10    1      1.20      0.00
  -14   11    1     -0.47      0.00
  -13   11    1     -0.22      0.00
  -12   11    1      0.40      0.00
  -11   11    1      0.26      0.00
  -10   11    1     -0.60      0.00
   -9   11    1     -0.99      0.00
   -8   11    1      0.29      0.00
   -7   11    1      1.65      0.00
   -6   11    1      1.78      0.00
   -5   11    1     -0.48      0.00
   -4   11    1     -2.35      0.00
   -3   11    1     -1.45      0.00
   -2   11    1      2.60      0.00
   -1   11    1      3.33      0.00
    0   11    1     -1.60      0.00
    1   11    1     -2.02      0.00
    2   11    1     -1.04      0.00
    3   11    1     -1.35      0.00
    4   11    1     -0.90      0.00
    5   11    1     -1.16      0.00
    6   11    1      0.28      0.00
    7   11    1      1.86      0.00
    8   11    1      1.46      0.00
    9   11    1      0.03      0.00
   10   11    1     -0.38      0.00
   11   11    1     -0.10      0.00
   12   11    1      0.67      0.00
   13   11    1      0.78      0.00
   14   11    1     -0.19      0.00
  -14   12    1      0.64      0.00
  -13   12    1      0.57      0.00
  -12   12    1      0.57      0.00
  -11   12    1      0.78      0.00
  -10   12    1      0.55      0.00
   -9   12    1     -0.50      0.00
   -8   12    1     -0.14      0.00
   -7   12    1      1.22      0.00
   -6   12    1      2.36      0.00
   -5   12    1      4.10      0.00
   -4   12    1      3.64      0.00
   -3   12    1      1.82      0.00
   -2   12    1      0.53      0.00
   -1   12    1     -0.22      0.00
    0   12    1     -0.20      0.00
    1   12    1     -0.62      0.00
    2   12    1     -1.12      0.00
    3   12    1     -1.22      0.00
    4   12    1     -0.50      0.00
    5   12    1     -0.08      0.00
    6   12    1     -0.39      0.00
    7   12    1     -0.28      0.00
    8   12    1      0.16      0.00
    9   12    1      0.21      0.00
   10   12    1     -0.20      0.00
   11   12    1      0.17      0.00
   12   12    1      0.33      0.00
   13   12    1      0.43      0.00
   14   12    1      0.79      0.00
  -14   13    1     -0.22      0.00
  -13   13    1      0.38      0.00
  -12   13    1      0.90      0.00
  -11   13    1      0.18      0.00
  -10   13    1     -0.25      0.00
   -9   13    1     -0.10      0.00
   -8   13    1      1.09      0.00
   -7   13    1      2.59      0.00
   -6   13    1      2.85      0.00
   -5   13    1      0.88      0.00
   -4   13    1     -0.64      0.00
   -3   13    1     -0.94      0.00
   -2   13    1     -1.51      0.00
   -1   13    1     -3.32      0.00
    0   13    1     -6.85      0.00
    1   13    1     -8.15      0.00
    2   13    1     -5.81      0.00
    3   13    1     -1.46      0.00
    4   13    1      0.94      0.00
    5   13    1      0.83      0.00
    6   13    1      1.75      0.00
    7   13    1      2.68      0.00
    8   13    1      2.27      0.00
    9   13    1      1.11      0.00
   10   13    1      0.51      0.00
   11   13    1      0.32      0.00
   12   13    1      0.87      0.00
   13   13    1      0.79      0.00
   14   13    1     -0.17      0.00
  -14   14    1     -0.28      0.00
  -13   14    1     -0.55      0.00
  -12   14    1      0.45      0.00
  -11   14    1      0.83      0.00
  -10   14    1      0.04      0.00
   -9   14    1     -0.60      0.00
   -8   14    1     -0.50      0.00
   -7   14    1     -0.06      0.00
   -6   14    1      0.52      0.00
   -5   14    1      2.04      0.00
   -4   14    1      1.80      0.00
   -3   14    1      0.23      0.00
   -2   14    1     -0.75      0.00
   -1   14    1     -1.45      0.00
    0   14    1     -1.31      0.00
    1   14    1     -0.89      0.00
    2   14    1      0.13      0.00
    3   14    1      1.24      0.00
    4   14    1      1.84      0.00
    5   14    1      1.85      0.00
    6   14    1      1.11      0.00
    7   14    1      0.63      0.00
    8   14    1      0.48      0.00
    9   14    1      0.01      0.00
   10   14    1     -0.33      0.00
   11   14    1     -0.32      0.00
   12   14    1     -0.42      0.00
   13   14    1     -0.08      0.00
   14   14    1      0.10      0.00
  -14   15    1      0.21      0.00
  -13   15    1      0.71      0.00
  -12   15    1      0.70      0.00
  -11   15    1     -0.20      0.00
  -10   15    1     -0.06      0.00
   -9   15    1      0.32      0.00
   -8   15    1      1.09      0.00
   -7   15    1      2.06      0.00
   -6   15    1      2.03      0.00
   -5   15    1     -0.04      0.00
   -4   15    1     -1.57      0.00
   -3   15    1     -0.84      0.00
   -2   15    1     -0.84      0.00
   -1   15    1     -2.04      0.00
    0   15    1     -4.04      0.00
    1   15    1     -5.90      0.00
    2   15    1     -4.41      0.00
    3   15    1     -0.45      0.00
    4   15    1      0.80      0.00
    5   15    1      0.34      0.00
    6   15    1      1.03      0.00
    7   15    1      1.77      0.00
    8   15    1      1.72      0.00
    9   15    1      0.92      0.00
   10   15    1      0.62      0.00
   11   15    1      0.55      0.00
   12   15    1      0.75      0.00
   13   15    1      0.37      0.00
   14   15    1     -0.62      0.00
  -14   16    1     -0.49      0.00
  -13   16    1     -1.14      0.00
  -12   16    1      0.01      0.00
  -11   16    1      0.48      0.00
  -10   16    1      0.05      0.00
   -9   16    1      0.05      0.00
   -8   16    1     -0.39      0.00
   -7   16    1     -0.89      0.00
   -6   16    1     -1.02      0.00
   -5   16    1     -0.21      0.00
   -4   16    1     -0.09      0.00
   -3   16    1      0.09      0.00
   -2   16    1      1.00      0.00
   -1   16    1      0.26      0.00
    0   16    1     -1.26      0.00
    1   16    1     -2.05      0.00
    2   16    1     -0.85      0.00
    3   16    1      1.25      0.00
    4   16    1      2.15      0.00
    5   16    1      2.19      0.00
    6   16    1      1.47      0.00
    7   16    1      0.57      0.00
    8   16    1      0.18      0.00
    9   16    1     -0.06      0.00
   10   16    1     -0.06      0.00
   11   16    1     -0.27      0.00
   12   16    1     -0.37      0.00
   13   16    1      0.11      0.00
  -14   17    1      0.15      0.00
  -13   17    1      0.56      0.00
  -12   17    1      0.14      0.00
  -11   17    1     -0.75      0.00
  -10   17    1     -0.37      0.00
   -9   17    1      0.01      0.00
   -8   17    1      0.46      0.00
   -7   17    1      0.79      0.00
   -6   17    1      0.75      0.00
   -5   17    1     -0.64      0.00
   -4   17    1     -2.04      0.00
   -3   17    1     -0.26      0.00
   -2   17    1      1.93      0.00
   -1   17    1      2.22      0.00
    0   17    1      1.11      0.00
    1   17    1     -0.74      0.00
    2   17    1     -0.62      0.00
    3   17    1      0.66      0.00
    4   17    1     -0.08      0.00
    5   17    1     -0.73      0.00
    6   17    1     -0.24      0.00
    7   17    1      0.37      0.00
    8   17    1      0.53      0.00
    9   17    1     -0.18      0.00
   10   17    1     -0.04      0.00
   11   17    1      0.29      0.00
   12   17    1      0.01      0.00
   13   17    1     -0.61      0.00
  -13   18    1     -0.37      0.00
  -12   18    1      0.33      0.00
  -11   18    1      0.62      0.00
  -10   18    1      0.70      0.00
   -9   18    1      0.65      0.00
   -8   18    1     -0.26      0.00
   -7   18    1     -0.39      0.00
   -6   18    1     -0.69      0.00
   -5   18    1     -0.71      0.00
   -4   18    1     -0.14      0.00
   -3   18    1      1.24      0.00
   -2   18    1      3.11      0.00
   -1   18    1      2.33      0.00
    0   18    1     -0.65      0.00
    1   18    1     -2.99      0.00
    2   18    1     -2.40      0.00
    3   18    1     -0.42      0.00
    4   18    1      0.46      0.00
    5   18    1      0.85      0.00
    6   18    1      0.18      0.00
    7   18    1     -0.60      0.00
    8   18    1      0.00      0.00
    9   18    1      0.55      0.00
   10   18    1      0.72      0.00
   11   18    1      0.36      0.00
   12   18    1      0.08      0.00
   13   18    1      0.47      0.00
  -13   19    1      0.49      0.00
  -12   19    1     -0.01      0.00
  -11   19    1     -1.07      0.00
  -10   19    1     -0.85      0.00
   -9   19    1     -0.36      0.00
   -8   19    1     -0.09      0.00
   -7   19    1      0.01      0.00
   -6   19    1      0.43      0.00
   -5   19    1     -0.14      0.00
   -4   19    1     -1.07      0.00
   -3   19    1      0.59      0.00
   -2   19    1      2.27      0.00
   -1   19    1      2.44      0.00
    0   19    1      2.42      0.00
    1   19    1      1.74      0.00
    2   19    1      1.61      0.00
    3   19    1      1.54      0.00
    4   19    1     -0.19      0.00
    5   19    1     -1.13      0.00
    6   19    1     -0.88      0.00
    7   19    1     -0.36      0.00
    8   19    1      0.09      0.00
    9   19    1     -0.47      0.00
   10   19    1     -0.45      0.00
   11   19    1     -0.21      0.00
   12   19    1     -0.86      0.00
   13   19    1     -1.26      0.00
  -13   20    1      0.35      0.00
  -12   20    1      0.56      0.00
  -11   20    1      0.51      0.00
  -10   20    1      0.65      0.00
   -9   20    1      0.38      0.00
   -8   20    1     -0.24      0.00
   -7   20    1      0.79      0.00
   -6   20    1      0.84      0.00
   -5   20    1     -0.06      0.00
   -4   20    1      0.22      0.00
   -3   20    1      1.38      0.00
   -2   20    1      2.33      0.00
   -1   20    1      1.69      0.00
    0   20    1     -0.03      0.00
    1   20    1     -1.93      0.00
    2   20    1     -2.29      0.00
    3   20    1     -1.32      0.00
    4   20    1     -0.78      0.00
    5   20    1     -0.50      0.00
    6   20    1     -1.06      0.00
    7   20    1     -0.99      0.00
    8   20    1      0.74      0.00
    9   20    1      1.65      0.00
   10   20    1      1.55      0.00
   11   20    1      1.04      0.00
   12   20    1      0.68      0.00
   13   20    1      0.81      0.00
  -13   21    1      0.34      0.00
  -12   21    1      0.17      0.00
  -11   21    1     -0.64      0.00
  -10   21    1     -0.72      0.00
   -9   21    1     -0.27      0.00
   -8   21    1      0.03      0.00
   -7   21    1      0.18      0.00
   -6   21    1      0.78      0.00
   -5   21    1      0.34      0.00
   -4   21    1     -0.31      0.00
   -3   21    1      0.89      0.00
   -2   21    1      0.67      0.00
   -1   21    1     -0.96      0.00
    0   21    1     -0.70      0.00
    1   21    1      0.39      0.00
    2   21    1      1.45      0.00
    3   21    1      1.73      0.00
    4   21    1      0.02      0.00
    5   21    1     -1.04      0.00
    6   21    1     -0.74      0.00
    7   21    1     -0.15      0.00
    8   21    1      0.72      0.00
    9   21    1      0.52      0.00
   10   21    1     -0.18      0.00
   11   21    1     -0.72      0.00
   12   21    1     -1.24      0.00
   13   21    1     -0.97      0.00
  -13   22    1      0.25      0.00
  -12   22    1      0.04      0.00
  -11   22    1     -0.22      0.00
  -10   22    1      0.04      0.00
   -9   22    1      0.03      0.00
   -8   22    1     -0.32      0.00
   -7   22    1      0.87      0.00
   -6   22    1      1.29      0.00
   -5   22    1      0.11      0.00
   -4   22    1     -0.47      0.00
   -3   22    1      0.19      0.00
   -2   22    1      0.58      0.00
   -1   22    1      0.31      0.00
    0   22    1      0.47      0.00
    1   22    1     -0.23      0.00
    2   22    1     -1.28      0.00
    3   22    1     -1.08      0.00
    4   22    1     -0.54      0.00
    5   22    1     -0.50      0.00
    6   22    1     -0.79      0.00
    7   22    1     -0.03      0.00
    8   22    1      1.34      0.00
    9   22    1      1.43      0.00
   10   22    1      1.04      0.00
   11   22    1      0.89      0.00
   12   22    1      1.04      0.00
  -13   23    1      0.01      0.00
  -12   23    1      0.40      0.00
  -11   23    1      0.53      0.00
  -10   23    1      0.04      0.00
   -9   23    1     -0.12      0.00
   -8   23    1      0.45      0.00
   -7   23    1      0.59      0.00
   -6   23    1      0.90      0.00
   -5   23    1      0.59      0.00
   -4   23    1     -0.22      0.00
   -3   23    1      0.43      0.00
   -2   23    1      0.08      0.00
   -1   23    1     -2.28      0.00
    0   23    1     -3.08      0.00
    1   23    1     -1.50      0.00
    2   23    1      0.42      0.00
    3   23    1      1.05      0.00
    4   23    1     -0.20      0.00
    5   23    1     -0.82      0.00
    6   23    1     -0.24      0.00
    7   23    1      0.19      0.00
    8   23    1      1.13      0.00
    9   23    1      1.35      0.00
   10   23    1      0.25      0.00
   11   23    1     -0.81      0.00
   12   23    1     -0.85      0.00
  -12   24    1     -0.38      0.00
  -11   24    1     -0.78      0.00
  -10   24    1     -0.05      0.00
   -9   24    1      0.10      0.00
   -8   24    1     -0.74      0.00
   -7   24    1     -0.50      0.00
   -6   24    1      0.07      0.00
   -5   24    1     -0.44      0.00
   -4   24    1     -1.38      0.00
   -3   24    1     -0.97      0.00
   -2   24    1     -0.11      0.00
   -1   24    1      0.18      0.00
    0   24    1      0.70      0.00
    1   24    1      0.56      0.00
    2   24    1     -0.33      0.00
    3   24    1     -0.43      0.00
    4   24    1      0.34      0.00
    5   24    1      0.48      0.00
    6   24    1      0.18      0.00
    7   24    1      0.82      0.00
    8   24    1      0.99      0.00
    9   24    1     -0.06      0.00
   10   24    1     -0.43      0.00
   11   24    1      0.13      0.00
   12   24    1      0.74      0.00
  -12   25    1      0.55      0.00
  -11   25    1      1.25      0.00
  -10   25    1      0.35      0.00
   -9   25    1     -0.29      0.00
   -8   25    1      0.55      0.00
   -7   25    1      0.42      0.00
   -6   25    1      0.55      0.00
   -5   25    1      1.07      0.00
   -4   25    1      0.22      0.00
   -3   25    1     -0.10      0.00
   -2   25    1      0.40      0.00
   -1   25    1     -0.75      0.00
    0   25    1     -2.17      0.00
    1   25    1     -1.43      0.00
    2   25    1     -0.06      0.00
    3   25    1      0.30      0.00
    4   25    1     -0.42      0.00
    5   25    1     -0.43      0.00
    6   25    1      0.12      0.00
    7   25    1     -0.03      0.00
    8   25    1      0.58      0.00
    9   25    1      0.97      0.00
   10   25    1      0.25      0.00
   11   25    1     -0.22      0.00
   12   25    1      0.07      0.00
  -12   26    1     -0.29      0.00
  -11   26    1     -0.73      0.00
  -10   26    1      0.36      0.00
   -9   26    1      0.09      0.00
   -8   26    1     -1.11      0.00
   -7   26    1     -1.33      0.00
   -6   26    1     -0.90      0.00
   -5   26    1     -0.60      0.00
   -4   26    1     -1.29      0.00
   -3   26    1     -1.52      0.00
   -2   26    1     -0.82      0.00
   -1   26    1     -0.08      0.00
    0   26    1      0.44      0.00
    1   26    1      0.84      0.00
    2   26    1      0.84      0.00
    3   26    1      0.50      0.00
    4   26    1      1.09      0.00
    5   26    1      1.20      0.00
    6   26    1      0.47      0.00
    7   26    1      0.68      0.00
    8   26    1      0.56      0.00
    9   26    1     -0.43      0.00
   10   26    1     -0.64      0.00
   11   26    1     -0.09      0.00
   12   26    1      0.19      0.00
  -12   27    1      0.34      0.00
  -11   27    1      0.61      0.00
  -10   27    1     -0.23      0.00
   -9   27    1     -0.43      0.00
   -8   27    1      0.22      0.00
   -7   27    1     -0.32      0.00
   -6   27    1     -0.02      0.00
   -5   27    1      1.14      0.00
   -4   27    1      0.74      0.00
   -3   27    1      0.09      0.00
   -2   27    1      0.47      0.00
   -1   27    1      0.36      0.00
    0   27    1     -0.14      0.00
    1   27    1      0.19      0.00
    2   27    1      0.38      0.00
    3   27    1      0.28      0.00
    4   27    1     -0.10      0.00
    5   27    1     -0.04      0.00
    6   27    1      0.03      0.00
    7   27    1     -0.61      0.00
    8   27    1     -0.20      0.00
    9   27    1      0.05      0.00
   10   27    1     -0.14      0.00
   11   27    1      0.52      0.00
  -11   28    1     -0.19      0.00
  -10   28    1      0.83      0.00
   -9   28    1      0.10      0.00
   -8   28    1     -0.43      0.00
   -7   28    1     -0.25      0.00
   -6   28    1     -0.18      0.00
   -5   28    1      0.27      0.00
   -4   28    1     -0.35      0.00
   -3   28    1     -1.27      0.00
   -2   28    1     -1.36      0.00
   -1   28    1     -0.71      0.00
    0   28    1     -0.02      0.00
    1   28    1      0.81      0.00
    2   28    1      1.38      0.00
    3   28    1      0.89      0.00
    4   28    1      0.97      0.00
    5   28    1      0.81      0.00
    6   28    1      0.04      0.00
    7   28    1      0.10      0.00
    8   28    1      0.40      0.00
    9   28    1      0.58      0.00
   10   28    1      0.44      0.00
   11   28    1      0.20      0.00
  -11   29    1     -0.49      0.00
  -10   29    1     -0.81      0.00
   -9   29    1     -0.32      0.00
   -8   29    1     -0.26      0.00
   -7   29    1     -0.97      0.00
   -6   29    1     -0.48      0.00
   -5   29    1      0.31      0.00
   -4   29    1      0.47      0.00
   -3   29    1      0.69      0.00
   -2   29    1      0.65      0.00
   -1   29    1      0.34      0.00
    0   29    1      0.84      0.00
    1   29    1      1.51      0.00
    2   29    1      0.94      0.00
    3   29    1      0.56      0.00
    4   29    1      0.27      0.00
    5   29    1     -0.09      0.00
    6   29    1     -0.53      0.00
    7   29    1     -1.14      0.00
    8   29    1     -0.58      0.00
    9   29    1     -0.38      0.00
   10   29    1     -0.30      0.00
   11   29    1      0.73      0.00
  -11   30    1      0.54      0.00
  -10   30    1      1.17      0.00
   -9   30    1      0.33      0.00
   -8   30    1      0.77      0.00
   -7   30    1      1.21      0.00
   -6   30    1      1.12      0.00
   -5   30    1      1.41      0.00
   -4   30    1      0.30      0.00
   -3   30    1     -0.48      0.00
   -2   30    1     -0.40      0.00
   -1   30    1     -0.12      0.00
    0   30    1      0.20      0.00
    1   30    1      0.49      0.00
    2   30    1      0.59      0.00
    3   30    1     -0.06      0.00
    4   30    1     -0.33      0.00
    5   30    1     -0.49      0.00
    6   30    1     -0.35      0.00
    7   30    1     -0.10      0.00
    8   30    1      0.01      0.00
    9   30    1      0.91      0.00
   10   30    1      0.78      0.00
   11   30    1      0.06      0.00
  -11   31    1     -0.72      0.00
  -10   31    1     -0.71      0.00
   -9   31    1     -0.39      0.00
   -8   31    1     -0.45      0.00
   -7   31    1     -0.73      0.00
   -6   31    1     -0.49      0.00
   -5   31    1     -0.34      0.00
   -4   31    1      0.00      0.00
   -3   31    1      0.71      0.00
   -2   31    1      0.74      0.00
   -1   31    1      0.16      0.00
    0   31    1      0.54      0.00
    1   31    1      1.27      0.00
    2   31    1      0.65      0.00
    3   31    1      0.36      0.00
    4   31    1      0.18      0.00
    5   31    1     -0.50      0.00
    6   31    1     -0.95      0.00
    7   31    1     -1.09      0.00
    8   31    1     -0.47      0.00
    9   31    1     -0.21      0.00
   10   31    1     -0.04      0.00
  -10   32    1      0.89      0.00
   -9   32    1      0.11      0.00
   -8   32    1      0.85      0.00
   -7   32    1      1.14      0.00
   -6   32    1      1.29      0.00
   -5   32    1      1.62      0.00
   -4   32    1      0.08      0.00
   -3   32    1     -0.22      0.00
   -2   32    1      0.66      0.00
   -1   32    1      1.02      0.00
    0   32    1      0.94      0.00
    1   32    1      0.53      0.00
    2   32    1     -0.05      0.00
    3   32    1     -0.98      0.00
    4   32    1     -1.32      0.00
    5   32    1     -1.15      0.00
    6   32    1     -0.21      0.00
    7   32    1      0.28      0.00
    8   32    1     -0.22      0.00
    9   32    1      0.27      0.00
   10   32    1      0.18      0.00
  -10   33    1     -0.36      0.00
   -9   33    1     -0.77      0.00
   -8   33    1     -0.12      0.00
   -7   33    1      0.31      0.00
   -6   33    1     -0.08      0.00
   -5   33    1     -0.09      0.00
   -4   33    1      0.05      0.00
   -3   33    1     -0.20      0.00
   -2   33    1     -0.19      0.00
   -1   33    1     -0.29      0.00
    0   33    1     -0.35      0.00
    1   33    1     -0.06      0.00
    2   33    1     -0.35      0.00
    3   33    1     -0.13      0.00
    4   33    1     -0.02      0.00
    5   33    1     -0.52      0.00
    6   33    1     -0.50      0.00
    7   33    1     -0.10      0.00
    8   33    1      0.17      0.00
    9   33    1      0.05      0.00
   10   33    1      0.15      0.00
  -10   34    1      0.08      0.00
   -9   34    1     -0.68      0.00
   -8   34    1     -0.01      0.00
   -7   34    1      0.31      0.00
   -6   34    1      0.50      0.00
   -5   34    1      0.93      0.00
   -4   34    1     -0.22      0.00
   -3   34    1     -0.51      0.00
   -2   34    1      0.18      0.00
   -1   34    1      0.78      0.00
    0   34    1      0.86      0.00
    1   34    1      0.52      0.00
    2   34    1      0.23      0.00
    3   34    1     -0.53      0.00
    4   34    1     -0.50      0.00
    5   34    1     -0.10      0.00
    6   34    1      0.23      0.00
    7   34    1      0.51      0.00
    8   34    1      0.05      0.00
    9   34    1     -0.05      0.00
   -9   35    1     -0.97      0.00
   -8   35    1      0.10      0.00
   -7   35    1      0.84      0.00
   -6   35    1      0.24      0.00
   -5   35    1      0.21      0.00
   -4   35    1     -0.07      0.00
   -3   35    1     -1.31      0.00
   -2   35    1     -1.49      0.00
   -1   35    1     -0.81      0.00
    0   35    1     -0.69      0.00
    1   35    1     -1.07      0.00
    2   35    1     -1.26      0.00
    3   35    1     -0.39      0.00
    4   35    1      0.04      0.00
    5   35    1     -0.08      0.00
    6   35    1      0.30      0.00
    7   35    1      0.81      0.00
    8   35    1      0.78      0.00
    9   35    1      0.13      0.00
   -9   36    1     -1.04      0.00
   -8   36    1     -0.22      0.00
   -7   36    1      0.42      0.00
   -6   36    1      0.15      0.00
   -5   36    1      0.31      0.00
   -4   36    1     -0.02      0.00
   -3   36    1     -0.38      0.00
   -2   36    1     -0.52      0.00
   -1   36    1     -0.28      0.00
    0   36    1     -0.30      0.00
    1   36    1     -0.24      0.00
    2   36    1      0.38      0.00
    3   36    1      0.26      0.00
    4   36    1      0.81      0.00
    5   36    1      1.20      0.00
    6   36    1      0.18      0.00
    7   36    1     -0.10      0.00
    8   36    1      0.16      0.00
   -8   37    1     -0.27      0.00
   -7   37    1      0.23      0.00
   -6   37    1      0.28      0.00
   -5   37    1      0.00      0.00
   -4   37    1     -0.82      0.00
   -3   37    1     -1.74      0.00
   -2   37    1     -1.64      0.00
   -1   37    1     -0.46      0.00
    0   37    1      0.03      0.00
    1   37    1     -1.12      0.00
    2   37    1     -1.66      0.00
    3   37    1     -0.49      0.00
    4   37    1     -0.16      0.00
    5   37    1     -0.11      0.00
    6   37    1      0.23      0.00
    7   37    1      0.38      0.00
    8   37    1      0.61      0.00
   -8   38    1      0.28      0.00
   -7   38    1      1.08      0.00
   -6   38    1      0.53      0.00
   -5   38    1      0.04      0.00
   -4   38    1     -0.19      0.00
   -3   38    1      0.09      0.00
   -2   38    1      0.03      0.00
   -1   38    1     -0.62      0.00
    0   38    1     -1.13      0.00
    1   38    1     -0.65      0.00
    2   38    1      0.23      0.00
    3   38    1      0.09      0.00
    4   38    1      0.51      0.00
    5   38    1      0.81      0.00
    6   38    1     -0.47      0.00
    7   38    1     -0.80      0.00
   -7   39    1     -0.42      0.00
   -6   39    1      0.34      0.00
   -5   39    1     -0.04      0.00
   -4   39    1     -1.02      0.00
   -3   39    1     -1.12      0.00
   -2   39    1     -0.75      0.00
   -1   39    1      0.15      0.00
    0   39    1      0.61      0.00
    1   39    1     -0.64      0.00
    2   39    1     -1.23      0.00
    3   39    1     -0.50      0.00
    4   39    1     -0.86      0.00
    5   39    1     -0.80      0.00
    6   39    1     -0.44      0.00
    7   39    1     -0.62      0.00
   -6   40    1      0.77      0.00
   -5   40    1     -0.28      0.00
   -4   40    1     -1.04      0.00
   -3   40    1      0.35      0.00
   -2   40    1      1.17      0.00
   -1   40    1     -0.34      0.00
    0   40    1     -0.95      0.00
    1   40    1      0.13      0.00
    2   40    1      0.35      0.00
    3   40    1     -0.66      0.00
    4   40    1     -0.81      0.00
    5   40    1     -0.47      0.00
    6   40    1     -0.73      0.00
   -6   41    1      0.45      0.00
   -5   41    1      0.43      0.00
   -4   41    1      0.09      0.00
   -3   41    1      0.31      0.00
   -2   41    1      0.00      0.00
   -1   41    1     -0.42      0.00
    0   41    1     -0.38      0.00
    1   41    1     -0.40      0.00
    2   41    1     -0.14      0.00
    3   41    1     -0.14      0.00
    4   41    1     -1.17      0.00
    5   41    1     -1.02      0.00
   -5   42    1     -0.50      0.00
   -4   42    1     -1.32      0.00
   -3   42    1      0.56      0.00
   -2   42    1      1.58      0.00
   -1   42    1     -0.24      0.00
    0   42    1     -0.54      0.00
    1   42    1      0.73      0.00
    2   42    1      0.25      0.00
    3   42    1     -1.10      0.00
    4   42    1     -1.25      0.00
    5   42    1     -0.68      0.00
   -4   43    1      1.16      0.00
   -3   43    1      1.38      0.00
   -2   43    1      0.29      0.00
   -1   43    1     -1.42      0.00
    0   43    1     -1.85      0.00
    1   43    1     -0.64      0.00
    2   43    1      0.51      0.00
    3   43    1      0.28      0.00
   -2   44    1      0.86      0.00
   -1   44    1     -0.31      0.00
    0   44    1     -0.35      0.00
    1   44    1      0.28      0.00
    2   44    1     -0.31      0.00
  -15    0    2      0.38      0.00
  -14    0    2      0.13      0.00
  -13    0    2     -0.23      0.00
  -12    0    2     -0.44      0.00
  -11    0    2     -1.53      0.00
  -10    0    2     -1.00      0.00
   -9    0    2      0.75      0.00
   -8    0    2     -0.47      0.00
   -7    0    2     -3.81      0.00
   -6    0    2     -6.10      0.00
   -5    0    2     -7.81      0.00
   -4    0    2    -14.00      0.00
   -3    0    2    -15.48      0.00
   -2    0    2     -8.29      0.00
   -1    0    2     15.23      0.00
    0    0    2     48.27      0.00
    1    0    2     43.17      0.00
    2    0    2     13.92      0.00
    3    0    2     -2.05      0.00
    4    0    2     -5.22      0.00
    5    0    2      0.44      0.00
    6    0    2     -1.21      0.00
    7    0    2     -7.16      0.00
    8    0    2     -6.08      0.00
    9    0    2     -2.60      0.00
   10    0    2     -1.27      0.00
   11    0    2     -0.08      0.00
   12    0    2      1.41      0.00
   13    0    2     -0.28      0.00
   14    0    2     -0.98      0.00
  -15    1    2      0.01      0.00
  -14    1    2     -0.13      0.00
  -13    1    2     -0.04      0.00
  -12    1    2     -0.14      0.00
  -11    1    2     -0.53      0.00
  -10    1    2     -0.40      0.00
   -9    1    2      0.27      0.00
   -8    1    2      0.36      0.00
   -7    1    2      1.02      0.00
   -6    1    2      2.22      0.00
   -5    1    2      1.48      0.00
   -4    1    2      2.95      0.00
   -3    1    2      9.59      0.00
   -2    1    2     11.53      0.00
   -1    1    2      4.05      0.00
    0    1    2     -2.28      0.00
    1    1    2     -3.32      0.00
    2    1    2     -3.22      0.00
    3    1    2     -1.27      0.00
    4    1    2      0.00      0.00
    5    1    2     -1.63      0.00
    6    1    2     -2.27      0.00
    7    1    2     -1.26      0.00
    8    1    2     -0.16      0.00
    9    1    2      0.72      0.00
   10    1    2      0.76      0.00
   11    1    2      0.46      0.00
   12    1    2      0.90      0.00
   13    1    2      0.80      0.00
   14    1    2     -0.23      0.00
  -15    2    2      0.77      0.00
  -14    2    2      0.66      0.00
  -13    2    2      0.21      0.00
  -12    2    2     -0.34      0.00
  -11    2    2     -1.08      0.00
  -10    2    2     -0.58      0.00
   -9    2    2      0.52      0.00
   -8    2    2     -0.08      0.00
   -7    2    2     -2.48      0.00
   -6    2    2     -4.51      0.00
   -5    2    2     -4.39      0.00
   -4    2    2     -8.03      0.00
   -3    2    2    -11.11      0.00
   -2    2    2    -11.44      0.00
   -1    2    2      2.05      0.00
    0    2    2     30.55      0.00
    1    2    2     30.26      0.00
    2    2    2      7.73      0.00
    3    2    2     -3.86      0.00
    4    2    2     -4.12      0.00
    5    2    2      1.52      0.00
    6    2    2     -0.32      0.00
    7    2    2     -4.82      0.00
    8    2    2     -4.03      0.00
    9    2    2     -1.84      0.00
   10    2    2     -0.82      0.00
   11    2    2     -0.18      0.00
   12    2    2      1.11      0.00
   13    2    2      0.07      0.00
   14    2    2     -0.69      0.00
  -15    3    2      0.18      0.00
  -14    3    2      0.10      0.00
  -13    3    2     -0.10      0.00
  -12    3    2     -0.71      0.00
  -11    3    2     -1.29      0.00
  -10    3    2     -0.86      0.00
   -9    3    2      0.37      0.00
   -8    3    2      0.61      0.00
   -7    3    2      2.21      0.00
   -6    3    2      4.62      0.00
   -5    3    2      2.93      0.00
   -4    3    2      5.81      0.00
   -3    3    2     19.27      0.00
   -2    3    2     23.99      0.00
   -1    3    2      9.10      0.00
    0    3    2     -4.89      0.00
    1    3    2     -7.46      0.00
    2    3    2     -6.57      0.00
    3    3    2     -2.20      0.00
    4    3    2      0.25      0.00
    5    3    2     -3.10      0.00
    6    3    2     -4.35      0.00
    7    3    2     -2.26      0.00
    8    3    2      0.00      0.00
    9    3    2      1.49      0.00
   10    3    2      1.74      0.00
   11    3    2      1.28      0.00
   12    3    2      2.00      0.00
   13    3    2      2.04      0.00
   14    3    2      0.08      0.00
  -15    4    2      0.99      0.00
  -14    4    2      0.99      0.00
  -13    4    2      0.52      0.00
  -12    4    2     -0.34      0.00
  -11    4    2     -0.30      0.00
  -10    4    2      0.30      0.00
   -9    4    2      0.34      0.00
   -8    4    2      0.72      0.00
   -7    4    2      0.07      0.00
   -6    4    2     -1.27      0.00
   -5    4    2      2.34      0.00
   -4    4    2      3.69      0.00
   -3    4    2     -1.90      0.00
   -2    4    2    -14.98      0.00
   -1    4    2    -19.88      0.00
    0    4    2     -2.27      0.00
    1    4    2      4.69      0.00
    2    4    2     -4.32      0.00
    3    4    2     -6.70      0.00
    4    4    2     -1.51      0.00
    5    4    2      4.33      0.00
    6    4    2      2.70      0.00
    7    4    2      0.55      0.00
    8    4    2      0.09      0.00
    9    4    2     -0.48      0.00
   10    4    2     -0.19      0.00
   11    4    2     -0.55      0.00
   12    4    2      0.28      0.00
   13    4    2      0.47      0.00
   14    4    2     -0.15      0.00
  -15    5    2      0.31      0.00
  -14    5    2      0.84      0.00
  -13    5    2      0.17      0.00
  -12    5    2     -0.87      0.00
  -11    5    2     -0.84      0.00
  -10    5    2     -0.40      0.00
   -9    5    2     -0.03      0.00
   -8    5    2      0.09      0.00
   -7    5    2      1.49      0.00
   -6    5    2      3.02      0.00
   -5    5    2      1.63      0.00
   -4    5    2      3.81      0.00
   -3    5    2     13.19      0.00
   -2    5    2     17.95      0.00
   -1    5    2      8.50      0.00
    0    5    2     -3.66      0.00
    1    5    2     -6.67      0.00
    2    5    2     -4.39      0.00
    3    5    2     -0.11      0.00
    4    5    2      1.13      0.00
    5    5    2     -1.51      0.00
    6    5    2     -2.33      0.00
    7    5    2     -1.06      0.00
    8    5    2      0.22      0.00
    9    5    2      0.56      0.00
   10    5    2      1.33      0.00
   11    5    2      1.49      0.00
   12    5    2      1.49      0.00
   13    5    2      2.12      0.00
   14    5    2      1.07      0.00
  -15    6    2      0.31      0.00
  -14    6    2      0.03      0.00
  -13    6    2     -0.02      0.00
  -12    6    2     -0.34      0.00
  -11    6    2      0.15      0.00
  -10    6    2      0.88      0.00
   -9    6    2      0.74      0.00
   -8    6    2      1.34      0.00
   -7    6    2      1.43      0.00
   -6    6    2      0.91      0.00
   -5    6    2      6.47      0.00
   -4    6    2     10.76      0.00
   -3    6    2      4.95      0.00
   -2    6    2    -12.06      0.00
   -1    6    2    -25.69      0.00
    0    6    2    -18.62      0.00
    1    6    2    -11.04      0.00
    2    6    2    -10.64      0.00
    3    6    2     -6.43      0.00
    4    6    2      0.82      0.00
    5    6    2      6.71      0.00
    6    6    2      6.23      0.00
    7    6    2      4.66      0.00
    8    6    2      2.56      0.00
    9    6    2      0.39      0.00
   10    6    2      0.00      0.00
   11    6    2     -0.87      0.00
   12    6    2     -0.45      0.00
   13    6    2      0.36      0.00
   14    6    2      0.27      0.00
  -15    7    2     -0.12      0.00
  -14    7    2      0.76      0.00
  -13    7    2      0.56      0.00
  -12    7    2      0.01      0.00
  -11    7    2      0.46      0.00
  -10    7    2      0.39      0.00
   -9    7    2     -0.23      0.00
   -8    7    2     -0.48      0.00
   -7    7    2     -0.35      0.00
   -6    7    2     -0.61      0.00
   -5    7    2     -1.09      0.00
   -4    7    2      0.47      0.00
   -3    7    2      2.71      0.00
   -2    7    2      5.25      0.00
   -1    7    2      4.72      0.00
    0    7    2     -0.66      0.00
    1    7    2     -2.60      0.00
    2    7    2      0.50      0.00
    3    7    2      3.20      0.00
    4    7    2      2.35      0.00
    5    7    2      0.98      0.00
    6    7    2      0.79      0.00
    7    7    2      0.43      0.00
    8    7    2     -0.09      0.00
    9    7    2     -1.11      0.00
   10    7    2      0.03      0.00
   11    7    2      0.80      0.00
   12    7    2      0.22      0.00
   13    7    2      1.13      0.00
   14    7    2      1.03      0.00
  -15    8    2     -0.34      0.00
  -14    8    2     -0.97      0.00
  -13    8    2     -0.46      0.00
  -12    8    2      0.07      0.00
  -11    8    2      0.29      0.00
  -10    8    2      0.82      0.00
   -9    8    2      1.16      0.00
   -8    8    2      1.20      0.00
   -7    8    2      0.78      0.00
   -6    8    2      0.71      0.00
   -5    8    2      5.65      0.00
   -4    8    2      9.84      0.00
   -3    8    2      6.16      0.00
   -2    8    2     -5.63      0.00
   -1    8    2    -16.01      0.00
    0    8    2    -13.64      0.00
    1    8    2     -9.52      0.00
    2    8    2     -6.97      0.00
    3    8    2     -2.67      0.00
    4    8    2      1.37      0.00
    5    8    2      5.98      0.00
    6    8    2      6.48      0.00
    7    8    2      4.20      0.00
    8    8    2      1.96      0.00
    9    8    2      0.67      0.00
   10    8    2      0.11      0.00
   11    8    2     -0.63      0.00
   12    8    2     -0.57      0.00
   13    8    2     -0.03      0.00
   14    8    2      0.47      0.00
  -15    9    2     -0.76      0.00
  -14    9    2     -0.39      0.00
  -13    9    2      0.34      0.00
  -12    9    2      0.71      0.00
  -11    9    2      0.78      0.00
  -10    9    2      0.22      0.00
   -9    9    2     -0.08      0.00
   -8    9    2     -0.55      0.00
   -7    9    2     -1.83      0.00
   -6    9    2     -3.12      0.00
   -5    9    2     -3.54      0.00
   -4    9    2     -2.27      0.00
   -3    9    2     -2.54      0.00
   -2    9    2     -1.61      0.00
   -1    9    2      1.45      0.00
    0    9    2      0.98      0.00
    1    9    2      1.02      0.00
    2    9    2      3.84      0.00
    3    9    2      4.92      0.00
    4    9    2      2.86      0.00
    5    9    2      1.80      0.00
    6    9    2      1.99      0.00
    7    9    2      0.93      0.00
    8    9    2     -0.29      0.00
    9    9    2     -1.36      0.00
   10    9    2     -0.51      0.00
   11    9    2     -0.01      0.00
   12    9    2     -0.47      0.00
   13    9    2      0.08      0.00
   14    9    2     -0.20      0.00
  -14   10    2     -1.09      0.00
  -13   10    2     -0.30      0.00
  -12   10    2      0.40      0.00
  -11   10    2      0.25      0.00
  -10   10    2      0.36      0.00
   -9   10    2      0.90      0.00
   -8   10    2      0.46      0.00
   -7   10    2     -0.72      0.00
   -6   10    2     -1.22      0.00
   -5   10    2      1.83      0.00
   -4   10    2      5.07      0.00
   -3   10    2      4.08      0.00
   -2   10    2     -1.16      0.00
   -1   10    2     -4.96      0.00
    0   10    2     -1.67      0.00
    1   10    2      1.11      0.00
    2   10    2      1.69      0.00
    3   10    2      1.36      0.00
    4   10    2      0.38      0.00
    5   10    2      2.51      0.00
    6   10    2      2.90      0.00
    7   10    2      0.63      0.00
    8   10    2     -0.08      0.00
    9   10    2      0.53      0.00
   10   10    2      0.31      0.00
   11   10    2     -0.26      0.00
   12   10    2     -0.80      0.00
   13   10    2     -0.77      0.00
   14   10    2      0.21      0.00
  -14   11    2     -1.07      0.00
  -13   11    2     -0.05      0.00
  -12   11    2      0.51      0.00
  -11   11    2     -0.11      0.00
  -10   11    2     -0.52      0.00
   -9   11    2      0.24      0.00
   -8   11    2     -0.21      0.00
   -7   11    2     -2.10      0.00
   -6   11    2     -3.25      0.00
   -5   11    2     -4.44      0.00
   -4   11    2     -4.07      0.00
   -3   11    2     -2.97      0.00
   -2   11    2     -1.36      0.00
   -1   11    2      0.88      0.00
    0   11    2      1.07      0.00
    1   11    2      1.91      0.00
    2   11    2      3.52      0.00
    3   11    2      3.57      0.00
    4   11    2      1.70      0.00
    5   11    2      0.42      0.00
    6   11    2      0.73      0.00
    7   11    2      0.28      0.00
    8   11    2     -0.22      0.00
    9   11    2     -0.30      0.00
   10   11    2      0.09      0.00
   11   11    2     -0.17      0.00
   12   11    2     -0.40      0.00
   13   11    2     -0.37      0.00
   14   11    2     -1.04      0.00
  -14   12    2     -0.78      0.00
  -13   12    2     -0.03      0.00
  -12   12    2      0.16      0.00
  -11   12    2      0.11      0.00
  -10   12    2      0.01      0.00
   -9   12    2      0.21      0.00
   -8   12    2     -0.24      0.00
   -7   12    2     -1.73      0.00
   -6   12    2     -2.99      0.00
   -5   12    2     -1.34      0.00
   -4   12    2      1.62      0.00
   -3   12    2      2.25      0.00
   -2   12    2      0.69      0.00
   -1   12    2      0.99      0.00
    0   12    2      6.06      0.00
    1   12    2      9.37      0.00
    2   12    2      7.68      0.00
    3   12    2      3.09      0.00
    4   12    2     -0.78      0.00
    5   12    2     -0.76      0.00
    6   12    2     -0.84      0.00
    7   12    2     -2.08      0.00
    8   12    2     -1.52      0.00
    9   12    2      0.07      0.00
   10   12    2      0.35      0.00
   11   12    2     -0.31      0.00
   12   12    2     -1.59      0.00
   13   12    2     -1.84      0.00
   14   12    2     -0.43      0.00
  -14   13    2     -0.40      0.00
  -13   13    2      0.44      0.00
  -12   13    2      0.46      0.00
  -11   13    2     -0.48      0.00
  -10   13    2     -0.51      0.00
   -9   13    2      0.47      0.00
   -8   13    2      0.18      0.00
   -7   13    2     -1.13      0.00
   -6   13    2     -1.53      0.00
   -5   13    2     -3.04      0.00
   -4   13    2     -3.59      0.00
   -3   13    2     -1.68      0.00
   -2   13    2      0.76      0.00
   -1   13    2      2.16      0.00
    0   13    2      1.48      0.00
    1   13    2      1.30      0.00
    2   13    2      1.10      0.00
    3   13    2      0.49      0.00
    4   13    2     -0.59      0.00
    5   13    2     -2.00      0.00
    6   13    2     -1.70      0.00
    7   13    2     -0.95      0.00
    8   13    2     -0.41      0.00
    9   13    2      0.20      0.00
   10   13    2      0.59      0.00
   11   13    2      0.16      0.00
   12   13    2     -0.30      0.00
   13   13    2     -0.52      0.00
  -14   14    2     -0.12      0.00
  -13   14    2      0.28      0.00
  -12   14    2     -0.11      0.00
  -11   14    2      0.14      0.00
  -10   14    2      0.06      0.00
   -9   14    2     -0.07      0.00
   -8   14    2     -0.49      0.00
   -7   14    2     -1.81      0.00
   -6   14    2     -2.99      0.00
   -5   14    2     -1.60      0.00
   -4   14    2      1.23      0.00
   -3   14    2      1.66      0.00
   -2   14    2      0.53      0.00
   -1   14    2      1.39      0.00
    0   14    2      5.55      0.00
    1   14    2      8.69      0.00
    2   14    2      7.12      0.00
    3   14    2      2.37      0.00
    4   14    2     -1.30      0.00
    5   14    2     -2.04      0.00
    6   14    2     -2.01      0.00
    7   14    2     -2.18      0.00
    8   14    2     -1.62      0.00
    9   14    2     -0.23      0.00
   10   14    2      0.41      0.00
   11   14    2     -0.21      0.00
   12   14    2     -1.69      0.00
   13   14    2     -1.99      0.00
  -14   15    2      0.37      0.00
  -13   15    2      1.10      0.00
  -12   15    2      0.67      0.00
  -11   15    2     -0.19      0.00
  -10   15    2     -0.17      0.00
   -9   15    2      0.20      0.00
   -8   15    2      0.42      0.00
   -7   15    2      0.35      0.00
   -6   15    2      0.63      0.00
   -5   15    2     -0.42      0.00
   -4   15    2     -1.24      0.00
   -3   15    2     -0.51      0.00
   -2   15    2      0.62      0.00
   -1   15    2      1.89      0.00
    0   15    2      1.92      0.00
    1   15    2      1.46      0.00
    2   15    2      0.07      0.00
    3   15    2     -1.25      0.00
    4   15    2     -2.04      0.00
    5   15    2     -3.53      0.00
    6   15    2     -3.04      0.00
    7   15    2     -1.11      0.00
    8   15    2     -0.24      0.00
    9   15    2     -0.12      0.00
   10   15    2      0.26      0.00
   11   15    2      0.31      0.00
   12   15    2     -0.35      0.00
   13   15    2     -0.66      0.00
  -14   16    2      0.79      0.00
  -13   16    2      0.44      0.00
  -12   16    2     -0.27      0.00
  -11   16    2      0.26      0.00
  -10   16    2      0.41      0.00
   -9   16    2      0.37      0.00
   -8   16    2     -0.09      0.00
   -7   16    2     -1.07      0.00
   -6   16    2     -1.60      0.00
   -5   16    2     -0.29      0.00
   -4   16    2      1.98      0.00
   -3   16    2      1.41      0.00
   -2   16    2     -1.02      0.00
   -1   16    2     -1.89      0.00
    0   16    2     -0.38      0.00
    1   16    2      1.84      0.00
    2   16    2      2.07      0.00
    3   16    2      0.18      0.00
    4   16    2     -1.36      0.00
    5   16    2     -1.56      0.00
    6   16    2     -0.97      0.00
    7   16    2     -0.63      0.00
    8   16    2     -0.72      0.00
    9   16    2     -0.07      0.00
   10   16    2      0.47      0.00
   11   16    2      0.23      0.00
   12   16    2     -0.35      0.00
   13   16    2     -0.39      0.00
  -14   17    2      0.06      0.00
  -13   17    2      0.55      0.00
  -12   17    2      0.07      0.00
  -11   17    2     -0.40      0.00
  -10   17    2     -0.44      0.00
   -9   17    2     -0.41      0.00
   -8   17    2      0.40      0.00
   -7   17    2      0.95      0.00
   -6   17    2      1.50      0.00
   -5   17    2      1.04      0.00
   -4   17    2      0.13      0.00
   -3   17    2     -0.45      0.00
   -2   17    2     -1.23      0.00
   -1   17    2     -0.66      0.00
    0   17    2      0.68      0.00
    1   17    2      1.82      0.00
    2   17    2      1.01      0.00
    3   17    2     -0.58      0.00
    4   17    2     -1.49      0.00
    5   17    2     -2.77      0.00
    6   17    2     -1.88      0.00
    7   17    2      0.33      0.00
    8   17    2      0.49      0.00
    9   17    2     -0.63      0.00
   10   17    2     -0.88      0.00
   11   17    2     -0.31      0.00
   12   17    2     -0.36      0.00
   13   17    2     -0.61      0.00
  -14   18    2      0.96      0.00
  -13   18    2     -0.05      0.00
  -12   18    2     -0.81      0.00
  -11   18    2      0.07      0.00
  -10   18    2      0.60      0.00
   -9   18    2      0.84      0.00
   -8   18    2      0.64      0.00
   -7   18    2     -0.03      0.00
   -6   18    2     -0.56      0.00
   -5   18    2      0.08      0.00
   -4   18    2      1.70      0.00
   -3   18    2      0.94      0.00
   -2   18    2     -1.68      0.00
   -1   18    2     -3.34      0.00
    0   18    2     -3.50      0.00
    1   18    2     -2.66      0.00
    2   18    2     -2.11      0.00
    3   18    2     -1.95      0.00
    4   18    2     -1.18      0.00
    5   18    2     -0.23      0.00
    6   18    2      0.64      0.00
    7   18    2      0.84      0.00
    8   18    2      0.06      0.00
    9   18    2     -0.07      0.00
   10   18    2      0.08      0.00
   11   18    2      0.19      0.00
   12   18    2      0.96      0.00
   13   18    2      1.51      0.00
  -13   19    2     -0.40      0.00
  -12   19    2     -0.75      0.00
  -11   19    2     -0.68      0.00
  -10   19    2     -0.68      0.00
   -9   19    2     -0.77      0.00
   -8   19    2      0.04      0.00
   -7   19    2      0.11      0.00
   -6   19    2      0.43      0.00
   -5   19    2      0.55      0.00
   -4   19    2     -0.23      0.00
   -3   19    2     -0.98      0.00
   -2   19    2     -1.90      0.00
   -1   19    2     -2.11      0.00
    0   19    2     -1.24      0.00
    1   19    2      0.73      0.00
    2   19    2      1.38      0.00
    3   19    2      0.54      0.00
    4   19    2      0.03      0.00
    5   19    2     -0.59      0.00
    6   19    2      0.28      0.00
    7   19    2      1.37      0.00
    8   19    2      0.36      0.00
    9   19    2     -1.41      0.00
   10   19    2     -2.25      0.00
   11   19    2     -1.49      0.00
   12   19    2     -0.49      0.00
   13   19    2     -0.27      0.00
  -13   20    2     -0.60      0.00
  -12   20    2     -1.25      0.00
  -11   20    2     -0.34      0.00
  -10   20    2      0.25      0.00
   -9   20    2      0.51      0.00
   -8   20    2      0.68      0.00
   -7   20    2      0.33      0.00
   -6   20    2     -0.59      0.00
   -5   20    2     -0.49      0.00
   -4   20    2      0.72      0.00
   -3   20    2      0.40      0.00
   -2   20    2     -0.55      0.00
   -1   20    2     -0.54      0.00
    0   20    2     -0.71      0.00
    1   20    2     -1.49      0.00
    2   20    2     -2.34      0.00
    3   20    2     -2.34      0.00
    4   20    2     -0.74      0.00
    5   20    2      0.83      0.00
    6   20    2      1.35      0.00
    7   20    2      1.06      0.00
    8   20    2     -0.07      0.00
    9   20    2     -0.59      0.00
   10   20    2     -0.58      0.00
   11   20    2     -0.35      0.00
   12   20    2      0.97      0.00
   13   20    2      1.82      0.00
  -13   21    2     -0.25      0.00
  -12   21    2     -0.49      0.00
  -11   21    2     -0.15      0.00
  -10   21    2     -0.31      0.00
   -9   21    2     -0.80      0.00
   -8   21    2     -0.33      0.00
   -7   21    2     -0.70      0.00
   -6   21    2     -0.86      0.00
   -5   21    2     -0.29      0.00
   -4   21    2     -0.39      0.00
   -3   21    2     -0.96      0.00
   -2   21    2     -1.14      0.00
   -1   21    2     -1.03      0.00
    0   21    2     -1.43      0.00
    1   21    2     -0.71      0.00
    2   21    2      0.41      0.00
    3   21    2      0.71      0.00
    4   21    2      0.86      0.00
    5   21    2      0.72      0.00
    6   21    2      1.10      0.00
    7   21    2      0.73      0.00
    8   21    2     -0.66      0.00
    9   21    2     -1.59      0.00
   10   21    2     -2.15      0.00
   11   21    2     -1.74      0.00
   12   21    2     -0.64      0.00
  -13   22    2     -0.31      0.00
  -12   22    2     -0.67      0.00
  -11   22    2     -0.39      0.00
  -10   22    2     -0.27      0.00
   -9   22    2     -0.34      0.00
   -8   22    2     -0.30      0.00
   -7   22    2     -0.28      0.00
   -6   22    2     -0.88      0.00
   -5   22    2     -0.81      0.00
   -4   22    2      0.09      0.00
   -3   22    2     -0.02      0.00
   -2   22    2      0.36      0.00
   -1   22    2      1.97      0.00
    0   22    2      2.24      0.00
    1   22    2      0.95      0.00
    2   22    2     -0.19      0.00
    3   22    2     -0.86      0.00
    4   22    2     -0.17      0.00
    5   22    2      0.96      0.00
    6   22    2      0.89      0.00
    7   22    2      0.44      0.00
    8   22    2     -0.39      0.00
    9   22    2     -0.95      0.00
   10   22    2     -0.77      0.00
   11   22    2     -0.38      0.00
   12   22    2      0.44      0.00
  -13   23    2      0.36      0.00
  -12   23    2      0.20      0.00
  -11   23    2      0.38      0.00
  -10   23    2     -0.07      0.00
   -9   23    2     -0.56      0.00
   -8   23    2      0.04      0.00
   -7   23    2      0.02      0.00
   -6   23    2     -0.43      0.00
   -5   23    2     -0.05      0.00
   -4   23    2      0.51      0.00
   -3   23    2     -0.07      0.00
   -2   23    2     -0.44      0.00
   -1   23    2      0.11      0.00
    0   23    2     -0.39      0.00
    1   23    2     -0.83      0.00
    2   23    2     -0.25      0.00
    3   23    2      0.44      0.00
    4   23    2      0.55      0.00
    5   23    2      0.40      0.00
    6   23    2      0.67      0.00
    7   23    2     -0.16      0.00
    8   23    2     -0.90      0.00
    9   23    2     -0.29      0.00
   10   23    2     -0.10      0.00
   11   23    2     -0.32      0.00
   12   23    2     -0.32      0.00
  -12   24    2      0.40      0.00
  -11   24    2      0.26      0.00
  -10   24    2     -0.06      0.00
   -9   24    2     -0.63      0.00
   -8   24    2     -1.25      0.00
   -7   24    2     -0.77      0.00
   -6   24    2     -0.64      0.00
   -5   24    2     -0.96      0.00
   -4   24    2     -0.40      0.00
   -3   24    2     -0.14      0.00
   -2   24    2      0.05      0.00
   -1   24    2      1.13      0.00
    0   24    2      1.53      0.00
    1   24    2      1.06      0.00
    2   24    2      1.15      0.00
    3   24    2      0.57      0.00
    4   24    2      0.26      0.00
    5   24    2      0.64      0.00
    6   24    2      0.15      0.00
    7   24    2      0.13      0.00
    8   24    2     -0.02      0.00
    9   24    2     -0.65      0.00
   10   24    2     -0.37      0.00
   11   24    2      0.28      0.00
   12   24    2      0.36      0.00
  -12   25    2      0.19      0.00
  -11   25    2      0.20      0.00
  -10   25    2     -0.45      0.00
   -9   25    2     -0.05      0.00
   -8   25    2      0.99      0.00
   -7   25    2      1.23      0.00
   -6   25    2      0.92      0.00
   -5   25    2      0.65      0.00
   -4   25    2      1.15      0.00
   -3   25    2      1.08      0.00
   -2   25    2      0.47      0.00
   -1   25    2      0.32      0.00
    0   25    2     -0.04      0.00
    1   25    2     -0.41      0.00
    2   25    2     -0.39      0.00
    3   25    2     -0.02      0.00
    4   25    2     -0.32      0.00
    5   25    2     -0.38      0.00
    6   25    2      0.43      0.00
    7   25    2     -0.15      0.00
    8   25    2     -0.41      0.00
    9   25    2      0.73      0.00
   10   25    2      1.25      0.00
   11   25    2      1.06      0.00
   12   25    2      0.33      0.00
  -12   26    2      0.78      0.00
  -11   26    2      1.00      0.00
  -10   26    2      0.84      0.00
   -9   26    2     -0.07      0.00
   -8   26    2     -1.05      0.00
   -7   26    2     -0.17      0.00
   -6   26    2      0.14      0.00
   -5   26    2     -1.04      0.00
   -4   26    2     -0.84      0.00
   -3   26    2     -0.08      0.00
   -2   26    2     -0.49      0.00
   -1   26    2     -0.47      0.00
    0   26    2      0.07      0.00
    1   26    2      0.17      0.00
    2   26    2      0.73      0.00
    3   26    2      0.53      0.00
    4   26    2      0.30      0.00
    5   26    2      0.42      0.00
    6   26    2     -0.20      0.00
    7   26    2      0.17      0.00
    8   26    2      0.36      0.00
    9   26    2     -0.14      0.00
   10   26    2      0.28      0.00
   11   26    2      0.77      0.00
  -12   27    2     -0.06      0.00
  -11   27    2     -0.19      0.00
  -10   27    2     -1.16      0.00
   -9   27    2      0.02      0.00
   -8   27    2      1.04      0.00
   -7   27    2      0.89      0.00
   -6   27    2      0.94      0.00
   -5   27    2      0.35      0.00
   -4   27    2      0.55      0.00
   -3   27    2      1.43      0.00
   -2   27    2      1.52      0.00
   -1   27    2      0.67      0.00
    0   27    2     -0.10      0.00
    1   27    2     -0.46      0.00
    2   27    2     -0.90      0.00
    3   27    2     -0.72      0.00
    4   27    2     -0.86      0.00
    5   27    2     -0.58      0.00
    6   27    2      0.48      0.00
    7   27    2      0.01      0.00
    8   27    2     -0.40      0.00
    9   27    2     -0.16      0.00
   10   27    2      0.04      0.00
   11   27    2      0.73      0.00
  -12   28    2      0.25      0.00
  -11   28    2      0.70      0.00
  -10   28    2      1.02      0.00
   -9   28    2      0.52      0.00
   -8   28    2      0.01      0.00
   -7   28    2      0.89      0.00
   -6   28    2      0.84      0.00
   -5   28    2     -0.57      0.00
   -4   28    2     -0.74      0.00
   -3   28    2     -0.34      0.00
   -2   28    2     -0.89      0.00
   -1   28    2     -0.66      0.00
    0   28    2      0.21      0.00
    1   28    2      0.05      0.00
    2   28    2      0.03      0.00
    3   28    2     -0.18      0.00
    4   28    2     -0.11      0.00
    5   28    2      0.17      0.00
    6   28    2     -0.16      0.00
    7   28    2      0.14      0.00
    8   28    2      0.06      0.00
    9   28    2      0.15      0.00
   10   28    2      0.85      0.00
   11   28    2      0.58      0.00
  -11   29    2     -0.50      0.00
  -10   29    2     -1.86      0.00
   -9   29    2     -0.70      0.00
   -8   29    2     -0.01      0.00
   -7   29    2     -0.40      0.00
   -6   29    2     -0.42      0.00
   -5   29    2     -0.98      0.00
   -4   29    2     -0.25      0.00
   -3   29    2      0.93      0.00
   -2   29    2      1.14      0.00
   -1   29    2      0.62      0.00
    0   29    2      0.03      0.00
    1   29    2     -0.57      0.00
    2   29    2     -1.37      0.00
    3   29    2     -0.85      0.00
    4   29    2     -0.31      0.00
    5   29    2     -0.06      0.00
    6   29    2      0.33      0.00
    7   29    2     -0.19      0.00
    8   29    2     -0.52      0.00
    9   29    2     -1.26      0.00
   10   29    2     -1.62      0.00
   11   29    2     -0.32      0.00
  -11   30    2     -0.50      0.00
  -10   30    2      0.01      0.00
   -9   30    2      0.55      0.00
   -8   30    2      0.72      0.00
   -7   30    2      0.99      0.00
   -6   30    2      0.69      0.00
   -5   30    2     -0.12      0.00
   -4   30    2     -0.54      0.00
   -3   30    2     -0.84      0.00
   -2   30    2     -1.18      0.00
   -1   30    2     -0.40      0.00
    0   30    2      0.47      0.00
    1   30    2      0.12      0.00
    2   30    2      0.07      0.00
    3   30    2     -0.26      0.00
    4   30    2     -0.49      0.00
    5   30    2     -0.11      0.00
    6   30    2      0.09      0.00
    7   30    2      0.19      0.00
    8   30    2     -0.26      0.00
    9   30    2      0.27      0.00
   10   30    2      0.92      0.00
  -11   31    2     -0.80      0.00
  -10   31    2     -1.85      0.00
   -9   31    2     -0.89      0.00
   -8   31    2     -0.43      0.00
   -7   31    2     -0.60      0.00
   -6   31    2     -1.22      0.00
   -5   31    2     -1.90      0.00
   -4   31    2      0.02      0.00
   -3   31    2      0.93      0.00
   -2   31    2     -0.17      0.00
   -1   31    2     -0.67      0.00
    0   31    2     -0.56      0.00
    1   31    2     -0.77      0.00
    2   31    2     -1.22      0.00
    3   31    2     -0.18      0.00
    4   31    2      0.71      0.00
    5   31    2      0.55      0.00
    6   31    2      0.16      0.00
    7   31    2     -0.33      0.00
    8   31    2     -0.10      0.00
    9   31    2     -0.72      0.00
   10   31    2     -1.39      0.00
  -10   32    2     -0.77      0.00
   -9   32    2      0.29      0.00
   -8   32    2      0.37      0.00
   -7   32    2     -0.03      0.00
   -6   32    2     -0.19      0.00
   -5   32    2     -0.55      0.00
   -4   32    2     -0.79      0.00
   -3   32    2     -0.72      0.00
   -2   32    2     -0.76      0.00
   -1   32    2     -0.31      0.00
    0   32    2      0.00      0.00
    1   32    2     -0.25      0.00
    2   32    2      0.23      0.00
    3   32    2      0.12      0.00
    4   32    2     -0.33      0.00
    5   32    2     -0.30      0.00
    6   32    2     -0.12      0.00
    7   32    2      0.12      0.00
    8   32    2     -0.09      0.00
    9   32    2      0.26      0.00
   10   32    2      0.38      0.00
  -10   33    2     -0.80      0.00
   -9   33    2      0.30      0.00
   -8   33    2      0.28      0.00
   -7   33    2      0.02      0.00
   -6   33    2     -0.83      0.00
   -5   33    2     -1.76      0.00
   -4   33    2      0.40      0.00
   -3   33    2      1.27      0.00
   -2   33    2     -0.40      0.00
   -1   33    2     -1.50      0.00
    0   33    2     -1.56      0.00
    1   33    2     -1.13      0.00
    2   33    2     -0.85      0.00
    3   33    2      0.13      0.00
    4   33    2      0.47      0.00
    5   33    2      0.08      0.00
    6   33    2      0.10      0.00
    7   33    2     -0.10      0.00
    8   33    2      0.32      0.00
    9   33    2      0.40      0.00
  -10   34    2     -0.42      0.00
   -9   34    2      0.11      0.00
   -8   34    2     -0.35      0.00
   -7   34    2     -0.75      0.00
   -6   34    2     -0.61      0.00
   -5   34    2     -0.99      0.00
   -4   34    2     -0.74      0.00
   -3   34    2      0.21      0.00
   -2   34    2      0.16      0.00
   -1   34    2     -0.03      0.00
    0   34    2     -0.01      0.00
    1   34    2     -0.15      0.00
    2   34    2      0.18      0.00
    3   34    2      0.11      0.00
    4   34    2     -0.02      0.00
    5   34    2     -0.55      0.00
    6   34    2     -1.03      0.00
    7   34    2     -0.35      0.00
    8   34    2      0.16      0.00
    9   34    2      0.17      0.00
   -9   35    2      1.37      0.00
   -8   35    2      0.53      0.00
   -7   35    2     -0.37      0.00
   -6   35    2     -0.58      0.00
   -5   35    2     -1.38      0.00
   -4   35    2     -0.54      0.00
   -3   35    2      0.18      0.00
   -2   35    2     -0.02      0.00
   -1   35    2     -0.43      0.00
    0   35    2     -0.95      0.00
    1   35    2     -0.87      0.00
    2   35    2     -0.72      0.00
    3   35    2     -0.37      0.00
    4   35    2     -0.97      0.00
    5   35    2     -1.35      0.00
    6   35    2      0.08      0.00
    7   35    2      0.57      0.00
    8   35    2      0.38      0.00
   -9   36    2      0.08      0.00
   -8   36    2     -0.35      0.00
   -7   36    2     -0.20      0.00
   -6   36    2      0.08      0.00
   -5   36    2     -0.32      0.00
   -4   36    2      0.14      0.00
   -3   36    2      0.94      0.00
   -2   36    2      0.44      0.00
   -1   36    2      0.04      0.00
    0   36    2      0.46      0.00
    1   36    2      0.88      0.00
    2   36    2      0.63      0.00
    3   36    2     -0.20      0.00
    4   36    2     -0.09      0.00
    5   36    2     -0.67      0.00
    6   36    2     -1.37      0.00
    7   36    2     -0.35      0.00
    8   36    2      0.30      0.00
   -8   37    2     -0.15      0.00
   -7   37    2     -1.54      0.00
   -6   37    2     -1.09      0.00
   -5   37    2     -1.19      0.00
   -4   37    2     -1.39      0.00
   -3   37    2     -1.44      0.00
   -2   37    2     -0.54      0.00
   -1   37    2      0.87      0.00
    0   37    2      0.89      0.00
    1   37    2     -0.10      0.00
    2   37    2     -0.89      0.00
    3   37    2     -0.68      0.00
    4   37    2     -1.29      0.00
    5   37    2     -1.73      0.00
    6   37    2      0.36      0.00
    7   37    2      1.29      0.00
    8   37    2      0.33      0.00
   -8   38    2      0.23      0.00
   -7   38    2      0.74      0.00
   -6   38    2      1.02      0.00
   -5   38    2      0.73      0.00
   -4   38    2      0.74      0.00
   -3   38    2      0.70      0.00
   -2   38    2      0.08      0.00
   -1   38    2     -0.45      0.00
    0   38    2     -0.05      0.00
    1   38    2      1.24      0.00
    2   38    2      1.15      0.00
    3   38    2     -0.37      0.00
    4   38    2     -0.27      0.00
    5   38    2     -0.20      0.00
    6   38    2     -0.30      0.00
    7   38    2      0.54      0.00
   -7   39    2     -1.64      0.00
   -6   39    2     -1.32      0.00
   -5   39    2     -0.73      0.00
   -4   39    2     -0.25      0.00
   -3   39    2     -1.02      0.00
   -2   39    2     -1.38      0.00
   -1   39    2      0.37      0.00
    0   39    2      1.37      0.00
    1   39    2      0.14      0.00
    2   39    2     -1.06      0.00
    3   39    2     -0.32      0.00
    4   39    2      0.15      0.00
    5   39    2     -0.27      0.00
    6   39    2      0.80      0.00
   -6   40    2      1.15      0.00
   -5   40    2      0.81      0.00
   -4   40    2      0.10      0.00
   -3   40    2     -0.21      0.00
   -2   40    2     -0.03      0.00
   -1   40    2     -0.53      0.00
    0   40    2     -1.04      0.00
    1   40    2      0.00      0.00
    2   40    2      0.33      0.00
    3   40    2     -0.71      0.00
    4   40    2     -0.21      0.00
    5   40    2      0.43      0.00
    6   40    2      0.79      0.00
   -6   41    2     -0.66      0.00
   -5   41    2     -0.09      0.00
   -4   41    2      1.34      0.00
   -3   41    2      0.67      0.00
   -2   41    2     -1.31      0.00
   -1   41    2     -0.99      0.00
    0   41    2      0.21      0.00
    1   41    2      0.01      0.00
    2   41    2     -0.67      0.00
    3   41    2      0.01      0.00
    4   41    2      1.14      0.00
    5   41    2      0.98      0.00
   -5   42    2      0.07      0.00
   -4   42    2     -0.86      0.00
   -3   42    2     -1.02      0.00
   -2   42    2     -0.01      0.00
   -1   42    2      0.30      0.00
    0   42    2     -0.52      0.00
    1   42    2     -0.91      0.00
    2   42    2     -1.13      0.00
    3   42    2     -1.20      0.00
    4   42    2     -0.11      0.00
   -4   43    2      1.07      0.00
   -3   43    2      1.05      0.00
   -2   43    2     -0.48      0.00
   -1   43    2     -1.12      0.00
    0   43    2     -0.60      0.00
    1   43    2      0.05      0.00
    2   43    2      0.01      0.00
    3   43    2     -0.06      0.00
   -2   44    2     -0.40      0.00
   -1   44    2      0.71      0.00
    0   44    2      0.88      0.00
    1   44    2     -0.10      0.00
  -14    1    3      0.14      0.00
  -13    1    3      0.57      0.00
  -12    1    3      1.10      0.00
  -11    1    3      1.89      0.00
  -10    1    3      2.08      0.00
   -9    1    3      0.69      0.00
   -8    1    3     -0.50      0.00
   -7    1    3      1.10      0.00
   -6    1    3      5.17      0.00
   -5    1    3      7.48      0.00
   -4    1    3      9.04      0.00
   -3    1    3      6.74      0.00
   -2    1    3     -1.06      0.00
   -1    1    3     -8.33      0.00
    0    1    3    -14.51      0.00
    1    1    3    -10.80      0.00
    2    1    3     -1.46      0.00
    3    1    3      4.09      0.00
    4    1    3      5.53      0.00
    5    1    3      0.25      0.00
    6    1    3      0.20      0.00
    7    1    3      5.72      0.00
    8    1    3      6.02      0.00
    9    1    3      2.17      0.00
   10    1    3     -0.09      0.00
   11    1    3     -0.09      0.00
   12    1    3     -1.64      0.00
   13    1    3     -2.26      0.00
   14    1    3     -1.30      0.00
  -15    2    3      0.25      0.00
  -14    2    3      0.28      0.00
  -13    2    3      0.25      0.00
  -12    2    3      0.42      0.00
  -11    2    3      0.91      0.00
  -10    2    3      0.74      0.00
   -9    2    3     -0.62      0.00
   -8    2    3     -0.87      0.00
   -7    2    3     -0.29      0.00
   -6    2    3     -1.67      0.00
   -5    2    3     -3.59      0.00
   -4    2    3     -6.82      0.00
   -3    2    3    -13.43      0.00
   -2    2    3    -13.94      0.00
   -1    2    3      0.04      0.00
    0    2    3     14.81      0.00
    1    2    3     14.99      0.00
    2    2    3      7.03      0.00
    3    2    3      1.61      0.00
    4    2    3      1.32      0.00
    5    2    3      3.07      0.00
    6    2    3      3.42      0.00
    7    2    3      2.68      0.00
    8    2    3      0.46      0.00
    9    2    3     -1.52      0.00
   10    2    3     -1.49      0.00
   11    2    3     -1.39      0.00
   12    2    3     -1.79      0.00
   13    2    3     -0.95      0.00
   14    2    3      0.45      0.00
  -15    3    3     -0.09      0.00
  -14    3    3      0.01      0.00
  -13    3    3     -0.16      0.00
  -12    3    3      0.42      0.00
  -11    3    3      1.07      0.00
  -10    3    3      0.84      0.00
   -9    3    3     -0.11      0.00
   -8    3    3     -1.02      0.00
   -7    3    3     -0.41      0.00
   -6    3    3      2.54      0.00
   -5    3    3      2.97      0.00
   -4    3    3      1.49      0.00
   -3    3    3      1.40      0.00
   -2    3    3      4.45      0.00
   -1    3    3      7.21      0.00
    0    3    3      0.52      0.00
    1    3    3     -2.74      0.00
    2    3    3      2.42      0.00
    3    3    3      5.06      0.00
    4    3    3      3.37      0.00
    5    3    3     -1.17      0.00
    6    3    3     -1.10      0.00
    7    3    3      1.61      0.00
    8    3    3      2.24      0.00
    9    3    3      1.01      0.00
   10    3    3     -0.52      0.00
   11    3    3     -0.17      0.00
   12    3    3     -0.72      0.00
   13    3    3     -1.00      0.00
   14    3    3     -0.30      0.00
  -15    4    3      0.31      0.00
  -14    4    3      0.10      0.00
  -13    4    3      0.08      0.00
  -12    4    3      0.35      0.00
  -11    4    3      0.72      0.00
  -10    4    3      0.69      0.00
   -9    4    3     -0.45      0.00
   -8    4    3     -0.88      0.00
   -7    4    3     -0.57      0.00
   -6    4    3     -1.87      0.00
   -5    4    3     -3.36      0.00
   -4    4    3     -6.85      0.00
   -3    4    3    -14.21      0.00
   -2    4    3    -14.23      0.00
   -1    4    3      2.22      0.00
    0    4    3     19.06      0.00
    1    4    3     18.30      0.00
    2    4    3      8.37      0.00
    3    4    3      1.40      0.00
    4    4    3      0.41      0.00
    5    4    3      2.77      0.00
    6    4    3      3.60      0.00
    7    4    3      2.50      0.00
    8    4    3     -0.05      0.00
    9    4    3     -1.59      0.00
   10    4    3     -1.53      0.00
   11    4    3     -1.43      0.00
   12    4    3     -1.72      0.00
   13    4    3     -1.69      0.00
   14    4    3     -0.44      0.00
  -15    5    3      0.15      0.00
  -14    5    3      0.19      0.00
  -13    5    3     -0.36      0.00
  -12    5    3      0.07      0.00
  -11    5    3      0.35      0.00
  -10    5    3     -0.39      0.00
   -9    5    3     -1.16      0.00
   -8    5    3     -1.78      0.00
   -7    5    3     -1.76      0.00
   -6    5    3     -0.04      0.00
   -5    5    3     -1.86      0.00
   -4    5    3     -6.26      0.00
   -3    5    3     -4.56      0.00
   -2    5    3      7.05      0.00
   -1    5    3     18.54      0.00
    0    5    3     13.79      0.00
    1    5    3      5.44      0.00
    2    5    3      5.41      0.00
    3    5    3      4.83      0.00
    4    5    3      0.88      0.00
    5    5    3     -3.30      0.00
    6    5    3     -3.99      0.00
    7    5    3     -3.56      0.00
    8    5    3     -1.74      0.00
    9    5    3      0.16      0.00
   10    5    3     -0.20      0.00
   11    5    3      0.33      0.00
   12    5    3      0.57      0.00
   13    5    3      0.43      0.00
   14    5    3      0.49      0.00
  -15    6    3      0.38      0.00
  -14    6    3     -0.35      0.00
  -13    6    3     -0.75      0.00
  -12    6    3     -0.50      0.00
  -11    6    3     -0.47      0.00
  -10    6    3     -0.27      0.00
   -9    6    3     -0.21      0.00
   -8    6    3     -0.44      0.00
   -7    6    3     -0.35      0.00
   -6    6    3     -0.19      0.00
   -5    6    3      0.13      0.00
   -4    6    3     -1.73      0.00
   -3    6    3     -5.35      0.00
   -2    6    3     -4.66      0.00
   -1    6    3      3.98      0.00
    0    6    3     12.68      0.00
    1    6    3     10.96      0.00
    2    6    3      3.85      0.00
    3    6    3     -1.56      0.00
    4    6    3     -2.57      0.00
    5    6    3      0.09      0.00
    6    6    3      1.45      0.00
    7    6    3      0.55      0.00
    8    6    3     -0.63      0.00
    9    6    3     -0.12      0.00
   10    6    3     -0.14      0.00
   11    6    3     -0.40      0.00
   12    6    3     -0.55      0.00
   13    6    3     -1.97      0.00
   14    6    3     -1.40      0.00
  -15    7    3      0.16      0.00
  -14    7    3      0.48      0.00
  -13    7    3     -0.04      0.00
  -12    7    3     -0.08      0.00
  -11    7    3     -0.04      0.00
  -10    7    3     -0.81      0.00
   -9    7    3     -1.68      0.00
   -8    7    3     -2.00      0.00
   -7    7    3     -1.66      0.00
   -6    7    3     -0.68      0.00
   -5    7    3     -3.51      0.00
   -4    7    3     -8.33      0.00
   -3    7    3     -6.65      0.00
   -2    7    3      4.00      0.00
   -1    7    3     15.42      0.00
    0    7    3     13.82      0.00
    1    7    3      6.18      0.00
    2    7    3      3.41      0.00
    3    7    3      2.22      0.00
    4    7    3     -0.20      0.00
    5    7    3     -3.98      0.00
    6    7    3     -5.87      0.00
    7    7    3     -5.55      0.00
    8    7    3     -2.90      0.00
    9    7    3      0.06      0.00
   10    7    3      0.67      0.00
   11    7    3      0.97      0.00
   12    7    3      1.17      0.00
   13    7    3      0.89      0.00
   14    7    3      0.27      0.00
  -15    8    3      0.45      0.00
  -14    8    3     -0.43      0.00
  -13    8    3     -1.35      0.00
  -12    8    3     -1.11      0.00
  -11    8    3     -0.95      0.00
  -10    8    3     -0.84      0.00
   -9    8    3     -0.50      0.00
   -8    8    3     -0.29      0.00
   -7    8    3      0.56      0.00
   -6    8    3      2.11      0.00
   -5    8    3      3.59      0.00
   -4    8    3      3.03      0.00
   -3    8    3      2.34      0.00
   -2    8    3      2.39      0.00
   -1    8    3      2.62      0.00
    0    8    3      4.04      0.00
    1    8    3      2.39      0.00
    2    8    3     -2.02      0.00
    3    8    3     -5.32      0.00
    4    8    3     -4.77      0.00
    5    8    3     -1.55      0.00
    6    8    3     -0.32      0.00
    7    8    3     -0.80      0.00
    8    8    3     -0.63      0.00
    9    8    3      1.00      0.00
   10    8    3      0.93      0.00
   11    8    3      0.34      0.00
   12    8    3     -0.12      0.00
   13    8    3     -1.87      0.00
   14    8    3     -1.02      0.00
  -15    9    3      0.09      0.00
  -14    9    3      0.79      0.00
  -13    9    3      0.12      0.00
  -12    9    3     -0.52      0.00
  -11    9    3     -0.46      0.00
  -10    9    3     -0.73      0.00
   -9    9    3     -1.38      0.00
   -8    9    3     -1.33      0.00
   -7    9    3     -0.52      0.00
   -6    9    3      0.32      0.00
   -5    9    3     -1.76      0.00
   -4    9    3     -5.34      0.00
   -3    9    3     -4.89      0.00
   -2    9    3      0.36      0.00
   -1    9    3      6.09      0.00
    0    9    3      4.57      0.00
    1    9    3     -0.64      0.00
    2    9    3     -2.51      0.00
    3    9    3     -1.39      0.00
    4    9    3     -0.13      0.00
    5    9    3     -2.32      0.00
    6    9    3     -4.22      0.00
    7    9    3     -3.18      0.00
    8    9    3     -1.34      0.00
    9    9    3      0.16      0.00
   10    9    3      0.87      0.00
   11    9    3      0.90      0.00
   12    9    3      0.94      0.00
   13    9    3      0.60      0.00
   14    9    3     -0.32      0.00
  -15   10    3      0.26      0.00
  -14   10    3     -0.02      0.00
  -13   10    3     -0.79      0.00
  -12   10    3     -0.68      0.00
  -11   10    3     -0.27      0.00
  -10   10    3     -0.37      0.00
   -9   10    3     -0.79      0.00
   -8   10    3     -0.39      0.00
   -7   10    3      1.40      0.00
   -6   10    3      3.17      0.00
   -5   10    3      4.72      0.00
   -4   10    3      4.90      0.00
   -3   10    3      4.36      0.00
   -2   10    3      2.61      0.00
   -1   10    3     -0.39      0.00
    0   10    3     -0.64      0.00
    1   10    3     -1.76      0.00
    2   10    3     -4.88      0.00
    3   10    3     -6.09      0.00
    4   10    3     -3.89      0.00
    5   10    3     -0.89      0.00
    6   10    3     -0.50      0.00
    7   10    3     -0.68      0.00
    8   10    3     -0.23      0.00
    9   10    3      0.74      0.00
   10   10    3      0.65      0.00
   11   10    3      0.23      0.00
   12   10    3     -0.35      0.00
   13   10    3     -1.38      0.00
  -14   11    3      1.36      0.00
  -13   11    3      0.16      0.00
  -12   11    3     -0.81      0.00
  -11   11    3     -0.74      0.00
  -10   11    3     -0.57      0.00
   -9   11    3     -0.64      0.00
   -8   11    3     -0.29      0.00
   -7   11    3      0.59      0.00
   -6   11    3      1.75      0.00
   -5   11    3      1.12      0.00
   -4   11    3     -1.61      0.00
   -3   11    3     -2.48      0.00
   -2   11    3     -0.64      0.00
   -1   11    3      0.17      0.00
    0   11    3     -3.99      0.00
    1   11    3     -8.15      0.00
    2   11    3     -7.41      0.00
    3   11    3     -3.82      0.00
    4   11    3     -0.20      0.00
    5   11    3     -0.02      0.00
    6   11    3     -0.72      0.00
    7   11    3      0.47      0.00
    8   11    3      0.85      0.00
    9   11    3      0.26      0.00
   10   11    3      0.23      0.00
   11   11    3      0.37      0.00
   12   11    3      0.89      0.00
   13   11    3      0.77      0.00
  -14   12    3      0.32      0.00
  -13   12    3      0.07      0.00
  -12   12    3     -0.40      0.00
  -11   12    3     -0.22      0.00
  -10   12    3     -0.02      0.00
   -9   12    3     -0.50      0.00
   -8   12    3     -0.28      0.00
   -7   12    3      1.29      0.00
   -6   12    3      2.21      0.00
   -5   12    3      3.34      0.00
   -4   12    3      3.91      0.00
   -3   12    3      2.62      0.00
   -2   12    3     -0.05      0.00
   -1   12    3     -2.49      0.00
    0   12    3     -2.10      0.00
    1   12    3     -2.73      0.00
    2   12    3     -3.98      0.00
    3   12    3     -3.10      0.00
    4   12    3     -1.03      0.00
    5   12    3      0.87      0.00
    6   12    3      0.78      0.00
    7   12    3      0.59      0.00
    8   12    3      0.63      0.00
    9   12    3      0.46      0.00
   10   12    3     -0.01      0.00
   11   12    3     -0.11      0.00
   12   12    3      0.02      0.00
   13   12    3     -0.34      0.00
  -14   13    3      1.25      0.00
  -13   13    3     -0.14      0.00
  -12   13    3     -0.66      0.00
  -11   13    3     -0.57      0.00
  -10   13    3     -0.33      0.00
   -9   13    3     -0.07      0.00
   -8   13    3      0.36      0.00
   -7   13    3      1.26      0.00
   -6   13    3      2.53      0.00
   -5   13    3      2.34      0.00
   -4   13    3     -0.29      0.00
   -3   13    3     -1.43      0.00
   -2   13    3      0.03      0.00
   -1   13    3     -0.54      0.00
    0   13    3     -5.67      0.00
    1   13    3     -9.29      0.00
    2   13    3     -7.55      0.00
    3   13    3     -3.88      0.00
    4   13    3     -0.13      0.00
    5   13    3      1.63      0.00
    6   13    3      1.67      0.00
    7   13    3      2.18      0.00
    8   13    3      1.84      0.00
    9   13    3      0.28      0.00
   10   13    3     -0.62      0.00
   11   13    3     -0.20      0.00
   12   13    3      1.12      0.00
   13   13    3      1.32      0.00
  -14   14    3      0.26      0.00
  -13   14    3     -0.02      0.00
  -12   14    3     -1.09      0.00
  -11   14    3     -1.21      0.00
  -10   14    3     -0.34      0.00
   -9   14    3      0.10      0.00
   -8   14    3     -0.03      0.00
   -7   14    3      0.25      0.00
   -6   14    3      0.16      0.00
   -5   14    3      0.78      0.00
   -4   14    3      1.37      0.00
   -3   14    3      0.24      0.00
   -2   14    3     -1.48      0.00
   -1   14    3     -2.82      0.00
    0   14    3     -2.68      0.00
    1   14    3     -2.86      0.00
    2   14    3     -1.81      0.00
    3   14    3      0.21      0.00
    4   14    3      1.02      0.00
    5   14    3      2.31      0.00
    6   14    3      2.45      0.00
    7   14    3      1.64      0.00
    8   14    3      1.15      0.00
    9   14    3      0.71      0.00
   10   14    3     -0.15      0.00
   11   14    3     -0.20      0.00
   12   14    3      0.92      0.00
   13   14    3      0.83      0.00
  -14   15    3     -0.36      0.00
  -13   15    3     -0.97      0.00
  -12   15    3     -0.31      0.00
  -11   15    3     -0.09      0.00
  -10   15    3     -0.01      0.00
   -9   15    3     -0.03      0.00
   -8   15    3      0.24      0.00
   -7   15    3      1.32      0.00
   -6   15    3      2.24      0.00
   -5   15    3      1.45      0.00
   -4   15    3     -1.00      0.00
   -3   15    3     -1.28      0.00
   -2   15    3      1.00      0.00
   -1   15    3      1.55      0.00
    0   15    3     -1.51      0.00
    1   15    3     -4.13      0.00
    2   15    3     -3.54      0.00
    3   15    3     -1.63      0.00
    4   15    3      0.96      0.00
    5   15    3      2.61      0.00
    6   15    3      2.10      0.00
    7   15    3      1.38      0.00
    8   15    3      0.96      0.00
    9   15    3     -0.05      0.00
   10   15    3     -1.03      0.00
   11   15    3     -0.74      0.00
   12   15    3      0.57      0.00
   13   15    3      0.92      0.00
  -14   16    3      0.11      0.00
  -13   16    3     -0.47      0.00
  -12   16    3     -1.24      0.00
  -11   16    3     -1.22      0.00
  -10   16    3     -0.38      0.00
   -9   16    3      0.38      0.00
   -8   16    3     -0.07      0.00
   -7   16    3     -0.63      0.00
   -6   16    3     -1.18      0.00
   -5   16    3     -0.94      0.00
   -4   16    3     -0.30      0.00
   -3   16    3     -0.58      0.00
   -2   16    3     -0.96      0.00
   -1   16    3     -1.69      0.00
    0   16    3     -1.97      0.00
    1   16    3     -2.00      0.00
    2   16    3     -0.56      0.00
    3   16    3      0.98      0.00
    4   16    3      1.07      0.00
    5   16    3      2.46      0.00
    6   16    3      2.67      0.00
    7   16    3      1.04      0.00
    8   16    3      0.19      0.00
    9   16    3      0.31      0.00
   10   16    3      0.02      0.00
   11   16    3      0.00      0.00
   12   16    3      1.20      0.00
   13   16    3      1.25      0.00
  -14   17    3     -1.91      0.00
  -13   17    3     -1.36      0.00
  -12   17    3      0.20      0.00
  -11   17    3      0.41      0.00
  -10   17    3      0.22      0.00
   -9   17    3     -0.34      0.00
   -8   17    3     -0.48      0.00
   -7   17    3      0.66      0.00
   -6   17    3      1.48      0.00
   -5   17    3      0.50      0.00
   -4   17    3     -1.51      0.00
   -3   17    3     -1.37      0.00
   -2   17    3      1.05      0.00
   -1   17    3      2.86      0.00
    0   17    3      2.33      0.00
    1   17    3      1.06      0.00
    2   17    3      0.94      0.00
    3   17    3      1.32      0.00
    4   17    3      2.04      0.00
    5   17    3      2.23      0.00
    6   17    3      0.98      0.00
    7   17    3     -0.48      0.00
    8   17    3     -0.72      0.00
    9   17    3     -0.36      0.00
   10   17    3     -0.56      0.00
   11   17    3     -0.81      0.00
   12   17    3     -0.57      0.00
   13   17    3     -0.43      0.00
  -14   18    3      0.16      0.00
  -13   18    3     -0.36      0.00
  -12   18    3     -0.14      0.00
  -11   18    3      0.17      0.00
  -10   18    3      0.12      0.00
   -9   18    3      0.18      0.00
   -8   18    3     -0.31      0.00
   -7   18    3     -0.50      0.00
   -6   18    3     -0.85      0.00
   -5   18    3     -0.82      0.00
   -4   18    3      0.03      0.00
   -3   18    3      0.18      0.00
   -2   18    3     -0.04      0.00
   -1   18    3     -0.34      0.00
    0   18    3      0.05      0.00
    1   18    3     -0.02      0.00
    2   18    3     -0.06      0.00
    3   18    3      0.18      0.00
    4   18    3      0.04      0.00
    5   18    3      1.12      0.00
    6   18    3      1.06      0.00
    7   18    3     -0.36      0.00
    8   18    3     -0.96      0.00
    9   18    3     -0.32      0.00
   10   18    3      0.51      0.00
   11   18    3      0.56      0.00
   12   18    3      0.71      0.00
   13   18    3      0.57      0.00
  -13   19    3     -0.75      0.00
  -12   19    3      0.60      0.00
  -11   19    3      0.53      0.00
  -10   19    3      0.35      0.00
   -9   19    3     -0.17      0.00
   -8   19    3     -0.73      0.00
   -7   19    3     -0.07      0.00
   -6   19    3      1.00      0.00
   -5   19    3      0.61      0.00
   -4   19    3     -1.12      0.00
   -3   19    3     -1.66      0.00
   -2   19    3     -0.31      0.00
   -1   19    3      1.48      0.00
    0   19    3      2.12      0.00
    1   19    3      2.24      0.00
    2   19    3      2.69      0.00
    3   19    3      2.52      0.00
    4   19    3      1.66      0.00
    5   19    3      0.58      0.00
    6   19    3     -0.39      0.00
    7   19    3     -1.30      0.00
    8   19    3     -1.19      0.00
    9   19    3     -0.06      0.00
   10   19    3      0.42      0.00
   11   19    3     -0.04      0.00
   12   19    3     -0.82      0.00
  -13   20    3     -0.28      0.00
  -12   20    3      0.50      0.00
  -11   20    3      0.85      0.00
  -10   20    3      0.39      0.00
   -9   20    3      0.05      0.00
   -8   20    3     -0.29      0.00
   -7   20    3      0.07      0.00
   -6   20    3      0.14      0.00
   -5   20    3      0.11      0.00
   -4   20    3      0.84      0.00
   -3   20    3      0.90      0.00
   -2   20    3      0.24      0.00
   -1   20    3      0.02      0.00
    0   20    3      1.06      0.00
    1   20    3      1.18      0.00
    2   20    3      0.40      0.00
    3   20    3     -0.11      0.00
    4   20    3     -0.62      0.00
    5   20    3     -0.31      0.00
    6   20    3     -0.53      0.00
    7   20    3     -0.79      0.00
    8   20    3     -0.53      0.00
    9   20    3      0.07      0.00
   10   20    3      1.11      0.00
   11   20    3      1.06      0.00
   12   20    3      0.23      0.00
  -13   21    3     -0.24      0.00
  -12   21    3      0.16      0.00
  -11   21    3     -0.08      0.00
  -10   21    3      0.35      0.00
   -9   21    3      0.79      0.00
   -8   21    3      0.24      0.00
   -7   21    3     -0.02      0.00
   -6   21    3      0.84      0.00
   -5   21    3      0.89      0.00
   -4   21    3     -0.61      0.00
   -3   21    3     -1.62      0.00
   -2   21    3     -1.42      0.00
   -1   21    3     -0.53      0.00
    0   21    3      0.27      0.00
    1   21    3      1.09      0.00
    2   21    3      1.53      0.00
    3   21    3      1.26      0.00
    4   21    3      0.55      0.00
    5   21    3     -0.41      0.00
    6   21    3     -0.50      0.00
    7   21    3     -0.41      0.00
    8   21    3     -0.25      0.00
    9   21    3      0.44      0.00
   10   21    3      0.90      0.00
   11   21    3      0.87      0.00
   12   21    3      0.00      0.00
  -13   22    3     -0.67      0.00
  -12   22    3     -0.16      0.00
  -11   22    3      0.19      0.00
  -10   22    3      0.27      0.00
   -9   22    3      0.12      0.00
   -8   22    3     -0.34      0.00
   -7   22    3     -0.15      0.00
   -6   22    3      0.20      0.00
   -5   22    3      0.29      0.00
   -4   22    3      0.54      0.00
   -3   22    3      0.68      0.00
   -2   22    3      0.30      0.00
   -1   22    3     -0.17      0.00
    0   22    3      0.44      0.00
    1   22    3      0.74      0.00
    2   22    3      0.51      0.00
    3   22    3      0.14      0.00
    4   22    3     -0.38      0.00
    5   22    3     -0.35      0.00
    6   22    3     -0.89      0.00
    7   22    3     -0.68      0.00
    8   22    3      0.21      0.00
    9   22    3      0.47      0.00
   10   22    3      0.80      0.00
   11   22    3      0.65      0.00
   12   22    3      0.06      0.00
  -13   23    3     -0.38      0.00
  -12   23    3     -0.85      0.00
  -11   23    3     -1.22      0.00
  -10   23    3     -0.20      0.00
   -9   23    3      1.39      0.00
   -8   23    3      1.47      0.00
   -7   23    3      0.43      0.00
   -6   23    3      0.60      0.00
   -5   23    3      0.95      0.00
   -4   23    3     -0.01      0.00
   -3   23    3     -0.84      0.00
   -2   23    3     -0.97      0.00
   -1   23    3     -0.84      0.00
    0   23    3     -0.44      0.00
    1   23    3      0.15      0.00
    2   23    3     -0.32      0.00
    3   23    3     -0.53      0.00
    4   23    3      0.04      0.00
    5   23    3     -0.11      0.00
    6   23    3      0.28      0.00
    7   23    3      0.52      0.00
    8   23    3      0.31      0.00
    9   23    3      0.52      0.00
   10   23    3      0.78      0.00
   11   23    3      1.06      0.00
   12   23    3      0.50      0.00
  -13   24    3     -0.70      0.00
  -12   24    3     -0.68      0.00
  -11   24    3     -0.39      0.00
  -10   24    3      0.14      0.00
   -9   24    3     -0.28      0.00
   -8   24    3     -0.98      0.00
   -7   24    3     -0.90      0.00
   -6   24    3     -0.49      0.00
   -5   24    3     -0.25      0.00
   -4   24    3     -0.34      0.00
   -3   24    3     -0.01      0.00
   -2   24    3      0.23      0.00
   -1   24    3     -0.05      0.00
    0   24    3      0.25      0.00
    1   24    3      0.44      0.00
    2   24    3      0.37      0.00
    3   24    3      0.14      0.00
    4   24    3      0.20      0.00
    5   24    3      0.43      0.00
    6   24    3     -0.72      0.00
    7   24    3     -0.94      0.00
    8   24    3     -0.19      0.00
    9   24    3     -0.21      0.00
   10   24    3     -0.25      0.00
   11   24    3     -0.31      0.00
  -12   25    3     -1.15      0.00
  -11   25    3     -1.97      0.00
  -10   25    3     -1.36      0.00
   -9   25    3      0.49      0.00
   -8   25    3      1.35      0.00
   -7   25    3      0.19      0.00
   -6   25    3     -0.03      0.00
   -5   25    3      0.99      0.00
   -4   25    3      0.77      0.00
   -3   25    3      0.04      0.00
   -2   25    3      0.05      0.00
   -1   25    3     -0.13      0.00
    0   25    3     -0.55      0.00
    1   25    3     -0.42      0.00
    2   25    3     -1.10      0.00
    3   25    3     -1.02      0.00
    4   25    3     -0.05      0.00
    5   25    3     -0.06      0.00
    6   25    3      0.39      0.00
    7   25    3      0.25      0.00
    8   25    3     -0.11      0.00
    9   25    3      0.44      0.00
   10   25    3      0.59      0.00
   11   25    3      0.47      0.00
  -12   26    3     -0.35      0.00
  -11   26    3     -0.31      0.00
  -10   26    3      0.20      0.00
   -9   26    3     -0.78      0.00
   -8   26    3     -1.32      0.00
   -7   26    3     -0.81      0.00
   -6   26    3     -0.56      0.00
   -5   26    3     -0.27      0.00
   -4   26    3     -0.44      0.00
   -3   26    3     -0.34      0.00
   -2   26    3     -0.13      0.00
   -1   26    3     -0.03      0.00
    0   26    3      0.72      0.00
    1   26    3      1.02      0.00
    2   26    3      0.75      0.00
    3   26    3      0.24      0.00
    4   26    3      0.49      0.00
    5   26    3      0.77      0.00
    6   26    3     -0.43      0.00
    7   26    3     -0.63      0.00
    8   26    3     -0.47      0.00
    9   26    3     -0.69      0.00
   10   26    3     -0.31      0.00
   11   26    3     -0.43      0.00
  -12   27    3     -0.36      0.00
  -11   27    3     -1.37      0.00
  -10   27    3     -1.83      0.00
   -9   27    3     -0.98      0.00
   -8   27    3      0.09      0.00
   -7   27    3     -0.59      0.00
   -6   27    3     -0.89      0.00
   -5   27    3      0.51      0.00
   -4   27    3      0.95      0.00
   -3   27    3      0.34      0.00
   -2   27    3      0.61      0.00
   -1   27    3      0.43      0.00
    0   27    3     -0.72      0.00
    1   27    3     -0.91      0.00
    2   27    3     -1.01      0.00
    3   27    3     -0.56      0.00
    4   27    3     -0.17      0.00
    5   27    3     -0.68      0.00
    6   27    3     -0.22      0.00
    7   27    3     -0.26      0.00
    8   27    3     -0.24      0.00
    9   27    3      0.46      0.00
   10   27    3      0.13      0.00
   11   27    3     -0.41      0.00
  -12   28    3     -0.06      0.00
  -11   28    3     -0.09      0.00
  -10   28    3      0.70      0.00
   -9   28    3     -0.22      0.00
   -8   28    3     -0.51      0.00
   -7   28    3      0.05      0.00
   -6   28    3      0.10      0.00
   -5   28    3      0.53      0.00
   -4   28    3      0.10      0.00
   -3   28    3     -0.26      0.00
   -2   28    3     -0.17      0.00
   -1   28    3     -0.28      0.00
    0   28    3      0.19      0.00
    1   28    3      0.95      0.00
    2   28    3      1.45      0.00
    3   28    3      0.72      0.00
    4   28    3      0.35      0.00
    5   28    3      0.58      0.00
    6   28    3      0.21      0.00
    7   28    3      0.64      0.00
    8   28    3      0.29      0.00
    9   28    3     -0.14      0.00
   10   28    3      0.74      0.00
  -11   29    3      0.29      0.00
  -10   29    3     -0.58      0.00
   -9   29    3     -1.14      0.00
   -8   29    3     -0.57      0.00
   -7   29    3     -0.61      0.00
   -6   29    3     -1.08      0.00
   -5   29    3     -0.30      0.00
   -4   29    3      0.46      0.00
   -3   29    3      0.40      0.00
   -2   29    3      0.87      0.00
   -1   29    3      0.93      0.00
    0   29    3     -0.24      0.00
    1   29    3     -0.85      0.00
    2   29    3     -0.99      0.00
    3   29    3     -0.32      0.00
    4   29    3     -0.11      0.00
    5   29    3     -0.87      0.00
    6   29    3     -0.59      0.00
    7   29    3     -0.28      0.00
    8   29    3      0.21      0.00
    9   29    3      0.25      0.00
   10   29    3     -0.67      0.00
  -11   30    3      0.28      0.00
  -10   30    3      1.55      0.00
   -9   30    3      0.84      0.00
   -8   30    3      0.27      0.00
   -7   30    3      0.19      0.00
   -6   30    3      0.27      0.00
   -5   30    3      1.00      0.00
   -4   30    3     -0.26      0.00
   -3   30    3     -0.93      0.00
   -2   30    3      0.10      0.00
   -1   30    3      0.07      0.00
    0   30    3     -0.53      0.00
    1   30    3      0.07      0.00
    2   30    3      1.41      0.00
    3   30    3      0.71      0.00
    4   30    3     -0.19      0.00
    5   30    3      0.34      0.00
    6   30    3      0.65      0.00
    7   30    3      1.28      0.00
    8   30    3      0.78      0.00
    9   30    3      0.26      0.00
   10   30    3      1.14      0.00
  -11   31    3      1.23      0.00
  -10   31    3      1.00      0.00
   -9   31    3      0.01      0.00
   -8   31    3      0.12      0.00
   -7   31    3      0.34      0.00
   -6   31    3     -0.26      0.00
   -5   31    3     -0.22      0.00
   -4   31    3      0.29      0.00
   -3   31    3      0.31      0.00
   -2   31    3      0.68      0.00
   -1   31    3      1.05      0.00
    0   31    3      0.57      0.00
    1   31    3     -0.18      0.00
    2   31    3     -0.89      0.00
    3   31    3     -0.41      0.00
    4   31    3     -0.02      0.00
    5   31    3     -0.36      0.00
    6   31    3     -0.30      0.00
    7   31    3     -0.20      0.00
    8   31    3      0.30      0.00
    9   31    3     -0.09      0.00
   10   31    3     -0.83      0.00
  -10   32    3      1.88      0.00
   -9   32    3      0.75      0.00
   -8   32    3     -0.07      0.00
   -7   32    3     -0.41      0.00
   -6   32    3     -0.12      0.00
   -5   32    3      0.69      0.00
   -4   32    3     -1.37      0.00
   -3   32    3     -2.24      0.00
   -2   32    3     -0.13      0.00
   -1   32    3      0.88      0.00
    0   32    3      0.25      0.00
    1   32    3     -0.15      0.00
    2   32    3      0.43      0.00
    3   32    3     -0.11      0.00
    4   32    3     -0.47      0.00
    5   32    3      0.46      0.00
    6   32    3      0.37      0.00
    7   32    3      0.42      0.00
    8   32    3      0.27      0.00
    9   32    3     -0.13      0.00
  -10   33    3      0.95      0.00
   -9   33    3      0.78      0.00
   -8   33    3      1.00      0.00
   -7   33    3      0.85      0.00
   -6   33    3      0.25      0.00
   -5   33    3      0.44      0.00
   -4   33    3      0.41      0.00
   -3   33    3     -0.29      0.00
   -2   33    3     -0.26      0.00
   -1   33    3      0.18      0.00
    0   33    3      0.35      0.00
    1   33    3      0.23      0.00
    2   33    3     -0.28      0.00
    3   33    3     -0.22      0.00
    4   33    3     -0.23      0.00
    5   33    3      0.16      0.00
    6   33    3      0.58      0.00
    7   33    3     -0.08      0.00
    8   33    3     -0.10      0.00
    9   33    3     -0.10      0.00
  -10   34    3      1.29      0.00
   -9   34    3     -0.03      0.00
   -8   34    3     -0.32      0.00
   -7   34    3     -0.15      0.00
   -6   34    3      0.04      0.00
   -5   34    3      0.70      0.00
   -4   34    3     -0.97      0.00
   -3   34    3     -1.69      0.00
   -2   34    3     -0.20      0.00
   -1   34    3      0.72      0.00
    0   34    3      0.85      0.00
    1   34    3      0.05      0.00
    2   34    3     -0.50      0.00
    3   34    3     -0.53      0.00
    4   34    3      0.39      0.00
    5   34    3      1.35      0.00
    6   34    3     -0.08      0.00
    7   34    3     -0.96      0.00
    8   34    3     -0.50      0.00
   -9   35    3      0.30      0.00
   -8   35    3      0.80      0.00
   -7   35    3      0.05      0.00
   -6   35    3     -0.75      0.00
   -5   35    3     -0.08      0.00
   -4   35    3     -0.11      0.00
   -3   35    3     -0.95      0.00
   -2   35    3     -0.97      0.00
   -1   35    3     -0.96      0.00
    0   35    3     -0.84      0.00
    1   35    3     -0.23      0.00
    2   35    3      0.25      0.00
    3   35    3      0.41      0.00
    4   35    3     -0.33      0.00
    5   35    3      0.34      0.00
    6   35    3      1.33      0.00
    7   35    3      0.12      0.00
    8   35    3     -0.44      0.00
   -9   36    3     -0.05      0.00
   -8   36    3      0.52      0.00
   -7   36    3      1.06      0.00
   -6   36    3      0.83      0.00
   -5   36    3      1.41      0.00
   -4   36    3      1.04      0.00
   -3   36    3      0.92      0.00
   -2   36    3      0.68      0.00
   -1   36    3     -0.54      0.00
    0   36    3     -0.57      0.00
    1   36    3     -0.39      0.00
    2   36    3     -0.43      0.00
    3   36    3      0.14      0.00
    4   36    3      1.58      0.00
    5   36    3      2.18      0.00
    6   36    3     -0.30      0.00
    7   36    3     -1.81      0.00
    8   36    3     -0.82      0.00
   -8   37    3     -0.13      0.00
   -7   37    3     -1.03      0.00
   -6   37    3     -2.31      0.00
   -5   37    3     -1.76      0.00
   -4   37    3     -1.05      0.00
   -3   37    3     -0.88      0.00
   -2   37    3     -0.65      0.00
   -1   37    3     -0.93      0.00
    0   37    3     -1.01      0.00
    1   37    3     -0.64      0.00
    2   37    3      0.20      0.00
    3   37    3      1.03      0.00
    4   37    3      0.05      0.00
    5   37    3      0.16      0.00
    6   37    3      1.03      0.00
    7   37    3     -0.02      0.00
   -8   38    3      1.20      0.00
   -7   38    3      1.53      0.00
   -6   38    3      1.00      0.00
   -5   38    3      1.55      0.00
   -4   38    3      1.79      0.00
   -3   38    3      1.90      0.00
   -2   38    3      1.14      0.00
   -1   38    3     -1.14      0.00
    0   38    3     -1.77      0.00
    1   38    3     -0.66      0.00
    2   38    3      0.39      0.00
    3   38    3      0.85      0.00
    4   38    3      1.38      0.00
    5   38    3      1.59      0.00
    6   38    3     -0.48      0.00
    7   38    3     -1.72      0.00
   -7   39    3     -1.10      0.00
   -6   39    3     -2.57      0.00
   -5   39    3     -2.50      0.00
   -4   39    3     -1.30      0.00
   -3   39    3     -0.45      0.00
   -2   39    3     -0.12      0.00
   -1   39    3      0.23      0.00
    0   39    3      0.68      0.00
    1   39    3      0.14      0.00
    2   39    3      0.23      0.00
    3   39    3      1.40      0.00
    4   39    3      0.51      0.00
    5   39    3     -0.19      0.00
    6   39    3      0.12      0.00
   -6   40    3      0.23      0.00
   -5   40    3      0.66      0.00
   -4   40    3      0.55      0.00
   -3   40    3      0.07      0.00
   -2   40    3      0.15      0.00
   -1   40    3     -0.22      0.00
    0   40    3     -0.43      0.00
    1   40    3      0.00      0.00
    2   40    3      0.76      0.00
    3   40    3      0.82      0.00
    4   40    3      0.17      0.00
    5   40    3      0.17      0.00
   -6   41    3     -1.39      0.00
   -5   41    3     -1.35      0.00
   -4   41    3     -0.64      0.00
   -3   41    3     -0.35      0.00
   -2   41    3     -0.23      0.00
   -1   41    3      0.94      0.00
    0   41    3      2.01      0.00
    1   41    3      1.05      0.00
    2   41    3      0.61      0.00
    3   41    3      1.54      0.00
    4   41    3      0.62      0.00
   -5   42    3      0.01      0.00
   -4   42    3     -0.29      0.00
   -3   42    3     -1.32      0.00
   -2   42    3     -0.85      0.00
   -1   42    3      0.74      0.00
    0   42    3      1.36      0.00
    1   42    3      0.55      0.00
    2   42    3      0.34      0.00
    3   42    3      0.58      0.00
    4   42    3     -0.23      0.00
   -3   43    3     -0.38      0.00
   -2   43    3     -0.34      0.00
   -1   43    3      0.56      0.00
    0   43    3      1.15      0.00
    1   43    3      0.43      0.00
    2   43    3      0.50      0.00
   -1   44    3      0.50      0.00
    0   44    3      1.20      0.00
  -13    0    4     -0.44      0.00
  -12    0    4     -0.62      0.00
  -11    0    4     -1.10      0.00
  -10    0    4     -1.98      0.00
   -9    0    4     -2.08      0.00
   -8    0    4     -0.49      0.00
   -7    0    4      0.77      0.00
   -6    0    4     -2.02      0.00
   -5    0    4     -7.01      0.00
   -4    0    4     -7.39      0.00
   -3    0    4     -1.42      0.00
   -2    0    4      8.51      0.00
   -1    0    4     13.71      0.00
    0    0    4     10.73      0.00
    1    0    4      5.69      0.00
    2    0    4      2.22      0.00
    3    0    4     -0.84      0.00
    4    0    4     -2.75      0.00
    5    0    4     -1.26      0.00
    6    0    4     -2.14      0.00
    7    0    4     -5.20      0.00
    8    0    4     -5.55      0.00
    9    0    4     -3.45      0.00
   10    0    4     -1.08      0.00
   11    0    4     -0.53      0.00
   12    0    4      1.23      0.00
   13    0    4      3.36      0.00
  -14    1    4      0.04      0.00
  -13    1    4     -0.39      0.00
  -12    1    4     -0.74      0.00
  -11    1    4     -0.45      0.00
  -10    1    4     -0.10      0.00
   -9    1    4      0.27      0.00
   -8    1    4      0.61      0.00
   -7    1    4      0.24      0.00
   -6    1    4     -0.11      0.00
   -5    1    4      1.31      0.00
   -4    1    4      3.98      0.00
   -3    1    4      5.55      0.00
   -2    1    4      4.31      0.00
   -1    1    4     -0.55      0.00
    0    1    4     -6.24      0.00
    1    1    4     -7.23      0.00
    2    1    4     -3.90      0.00
    3    1    4     -1.46      0.00
    4    1    4     -1.68      0.00
    5    1    4     -2.11      0.00
    6    1    4     -1.56      0.00
    7    1    4     -1.04      0.00
    8    1    4     -0.13      0.00
    9    1    4      0.71      0.00
   10    1    4      0.67      0.00
   11    1    4      0.65      0.00
   12    1    4      0.75      0.00
   13    1    4      0.41      0.00
  -14    2    4     -0.56      0.00
  -13    2    4     -0.60      0.00
  -12    2    4     -0.51      0.00
  -11    2    4     -0.75      0.00
  -10    2    4     -1.37      0.00
   -9    2    4     -1.34      0.00
   -8    2    4      0.18      0.00
   -7    2    4      1.36      0.00
   -6    2    4     -1.18      0.00
   -5    2    4     -5.08      0.00
   -4    2    4     -4.35      0.00
   -3    2    4     -0.11      0.00
   -2    2    4      4.96      0.00
   -1    2    4      6.89      0.00
    0    2    4      4.83      0.00
    1    2    4      2.12      0.00
    2    2    4      0.03      0.00
    3    2    4     -1.80      0.00
    4    2    4     -2.76      0.00
    5    2    4     -1.05      0.00
    6    2    4     -0.97      0.00
    7    2    4     -2.95      0.00
    8    2    4     -3.78      0.00
    9    2    4     -2.50      0.00
   10    2    4     -0.22      0.00
   11    2    4      0.10      0.00
   12    2    4      1.03      0.00
   13    2    4      2.42      0.00
  -15    3    4     -0.14      0.00
  -14    3    4     -0.29      0.00
  -13    3    4     -1.16      0.00
  -12    3    4     -1.53      0.00
  -11    3    4     -0.86      0.00
  -10    3    4     -0.29      0.00
   -9    3    4      0.42      0.00
   -8    3    4      1.25      0.00
   -7    3    4      0.58      0.00
   -6    3    4     -0.20      0.00
   -5    3    4      2.42      0.00
   -4    3    4      7.77      0.00
   -3    3    4     11.36      0.00
   -2    3    4      8.70      0.00
   -1    3    4     -2.29      0.00
    0    3    4    -14.78      0.00
    1    3    4    -16.55      0.00
    2    3    4     -9.23      0.00
    3    3    4     -3.55      0.00
    4    3    4     -3.15      0.00
    5    3    4     -3.99      0.00
    6    3    4     -3.14      0.00
    7    3    4     -1.91      0.00
    8    3    4      0.22      0.00
    9    3    4      1.75      0.00
   10    3    4      1.39      0.00
   11    3    4      1.00      0.00
   12    3    4      1.12      0.00
   13    3    4      1.04      0.00
  -15    4    4     -0.48      0.00
  -14    4    4     -1.19      0.00
  -13    4    4     -0.85      0.00
  -12    4    4     -0.45      0.00
  -11    4    4     -0.23      0.00
  -10    4    4     -0.31      0.00
   -9    4    4      0.14      0.00
   -8    4    4      1.56      0.00
   -7    4    4      2.29      0.00
   -6    4    4      0.23      0.00
   -5    4    4     -1.28      0.00
   -4    4    4      1.67      0.00
   -3    4    4      2.76      0.00
   -2    4    4     -1.10      0.00
   -1    4    4     -5.89      0.00
    0    4    4     -6.90      0.00
    1    4    4     -4.62      0.00
    2    4    4     -3.26      0.00
    3    4    4     -2.94      0.00
    4    4    4     -2.28      0.00
    5    4    4      0.21      0.00
    6    4    4      2.26      0.00
    7    4    4      1.86      0.00
    8    4    4     -0.26      0.00
    9    4    4     -0.75      0.00
   10    4    4      1.01      0.00
   11    4    4      0.82      0.00
   12    4    4      0.24      0.00
   13    4    4      0.37      0.00
  -15    5    4     -0.47      0.00
  -14    5    4     -1.04      0.00
  -13    5    4     -1.24      0.00
  -12    5    4     -0.75      0.00
  -11    5    4     -0.10      0.00
  -10    5    4     -0.06      0.00
   -9    5    4      0.27      0.00
   -8    5    4      1.12      0.00
   -7    5    4      0.67      0.00
   -6    5    4     -0.34      0.00
   -5    5    4      0.72      0.00
   -4    5    4      4.38      0.00
   -3    5    4      7.68      0.00
   -2    5    4      5.66      0.00
   -1    5    4     -4.12      0.00
    0    5    4    -14.98      0.00
    1    5    4    -15.79      0.00
    2    5    4     -8.80      0.00
    3    5    4     -2.53      0.00
    4    5    4     -0.54      0.00
    5    5    4     -1.78      0.00
    6    5    4     -2.21      0.00
    7    5    4     -0.96      0.00
    8    5    4      1.22      0.00
    9    5    4      1.81      0.00
   10    5    4      0.91      0.00
   11    5    4      0.00      0.00
   12    5    4      0.04      0.00
   13    5    4      1.36      0.00
  -15    6    4     -0.80      0.00
  -14    6    4     -1.10      0.00
  -13    6    4     -0.55      0.00
  -12    6    4     -0.40      0.00
  -11    6    4     -0.26      0.00
  -10    6    4      0.12      0.00
   -9    6    4      1.16      0.00
   -8    6    4      2.34      0.00
   -7    6    4      2.21      0.00
   -6    6    4      0.58      0.00
   -5    6    4      0.95      0.00
   -4    6    4      4.98      0.00
   -3    6    4      4.62      0.00
   -2    6    4     -3.13      0.00
   -1    6    4    -11.95      0.00
    0    6    4    -13.35      0.00
    1    6    4     -7.21      0.00
    2    6    4     -2.62      0.00
    3    6    4     -1.77      0.00
    4    6    4     -0.96      0.00
    5    6    4      2.17      0.00
    6    6    4      5.21      0.00
    7    6    4      5.07      0.00
    8    6    4      2.21      0.00
    9    6    4      0.40      0.00
   10    6    4      0.87      0.00
   11    6    4      0.32      0.00
   12    6    4     -0.87      0.00
   13    6    4     -1.21      0.00
  -15    7    4     -0.96      0.00
  -14    7    4     -1.13      0.00
  -13    7    4     -0.01      0.00
  -12    7    4      0.81      0.00
  -11    7    4      0.70      0.00
  -10    7    4      0.28      0.00
   -9    7    4      0.34      0.00
   -8    7    4      0.82      0.00
   -7    7    4      0.30      0.00
   -6    7    4     -1.13      0.00
   -5    7    4     -2.21      0.00
   -4    7    4     -1.56      0.00
   -3    7    4      0.16      0.00
   -2    7    4      0.06      0.00
   -1    7    4     -3.79      0.00
    0    7    4     -9.10      0.00
    1    7    4     -8.76      0.00
    2    7    4     -3.39      0.00
    3    7    4      2.06      0.00
    4    7    4      4.09      0.00
    5    7    4      1.49      0.00
    6    7    4     -0.68      0.00
    7    7    4      0.07      0.00
    8    7    4      1.57      0.00
    9    7    4      1.05      0.00
   10    7    4      0.18      0.00
   11    7    4     -0.54      0.00
   12    7    4     -0.55      0.00
   13    7    4      1.44      0.00
  -15    8    4     -0.58      0.00
  -14    8    4     -0.60      0.00
  -13    8    4      0.23      0.00
  -12    8    4      0.20      0.00
  -11    8    4     -0.26      0.00
  -10    8    4      0.09      0.00
   -9    8    4      1.37      0.00
   -8    8    4      2.09      0.00
   -7    8    4      1.29      0.00
   -6    8    4     -0.04      0.00
   -5    8    4      0.43      0.00
   -4    8    4      3.55      0.00
   -3    8    4      3.79      0.00
   -2    8    4     -1.34      0.00
   -1    8    4     -8.46      0.00
    0    8    4     -9.76      0.00
    1    8    4     -3.22      0.00
    2    8    4      1.43      0.00
    3    8    4      1.12      0.00
    4    8    4      0.55      0.00
    5    8    4      2.52      0.00
    6    8    4      4.69      0.00
    7    8    4      4.37      0.00
    8    8    4      2.63      0.00
    9    8    4      0.86      0.00
   10    8    4     -0.19      0.00
   11    8    4     -0.81      0.00
   12    8    4     -1.47      0.00
   13    8    4     -1.42      0.00
  -15    9    4     -0.89      0.00
  -14    9    4     -0.14      0.00
  -13    9    4      1.40      0.00
  -12    9    4      1.37      0.00
  -11    9    4      0.34      0.00
  -10    9    4      0.11      0.00
   -9    9    4      0.57      0.00
   -8    9    4      0.77      0.00
   -7    9    4     -0.22      0.00
   -6    9    4     -2.03      0.00
   -5    9    4     -3.89      0.00
   -4    9    4     -4.70      0.00
   -3    9    4     -4.12      0.00
   -2    9    4     -2.51      0.00
   -1    9    4     -1.23      0.00
    0    9    4     -2.59      0.00
    1    9    4     -1.72      0.00
    2    9    4      2.72      0.00
    3    9    4      6.29      0.00
    4    9    4      6.24      0.00
    5    9    4      2.56      0.00
    6    9    4      0.03      0.00
    7    9    4      0.19      0.00
    8    9    4      0.97      0.00
    9    9    4      0.38      0.00
   10    9    4      0.22      0.00
   11    9    4      0.33      0.00
   12    9    4      0.25      0.00
   13    9    4      1.41      0.00
  -14   10    4     -0.98      0.00
  -13   10    4      0.27      0.00
  -12   10    4      0.84      0.00
  -11   10    4      0.13      0.00
  -10   10    4      0.14      0.00
   -9   10    4      1.12      0.00
   -8   10    4      1.40      0.00
   -7   10    4      0.62      0.00
   -6   10    4     -0.60      0.00
   -5   10    4     -1.38      0.00
   -4   10    4      0.17      0.00
   -3   10    4      1.51      0.00
   -2   10    4      0.32      0.00
   -1   10    4     -2.15      0.00
    0   10    4     -1.46      0.00
    1   10    4      2.69      0.00
    2   10    4      4.24      0.00
    3   10    4      3.23      0.00
    4   10    4      1.62      0.00
    5   10    4      0.84      0.00
    6   10    4      1.44      0.00
    7   10    4      1.64      0.00
    8   10    4      1.61      0.00
    9   10    4      0.65      0.00
   10   10    4     -0.87      0.00
   11   10    4     -1.27      0.00
   12   10    4     -1.34      0.00
   13   10    4     -0.84      0.00
  -14   11    4      0.72      0.00
  -13   11    4      1.27      0.00
  -12   11    4      0.66      0.00
  -11   11    4     -0.16      0.00
  -10   11    4     -0.06      0.00
   -9   11    4      0.55      0.00
   -8   11    4      0.71      0.00
   -7   11    4     -0.28      0.00
   -6   11    4     -1.74      0.00
   -5   11    4     -3.16      0.00
   -4   11    4     -3.91      0.00
   -3   11    4     -3.23      0.00
   -2   11    4     -0.98      0.00
   -1   11    4      1.51      0.00
    0   11    4      1.28      0.00
    1   11    4      2.40      0.00
    2   11    4      5.49      0.00
    3   11    4      6.13      0.00
    4   11    4      4.32      0.00
    5   11    4      1.41      0.00
    6   11    4     -0.11      0.00
    7   11    4     -0.46      0.00
    8   11    4     -0.34      0.00
    9   11    4     -0.38      0.00
   10   11    4      0.33      0.00
   11   11    4      1.20      0.00
   12   11    4      0.94      0.00
   13   11    4      1.07      0.00
  -14   12    4     -1.80      0.00
  -13   12    4     -0.54      0.00
  -12   12    4      0.59      0.00
  -11   12    4      0.32      0.00
  -10   12    4      0.19      0.00
   -9   12    4      0.61      0.00
   -8   12    4      0.67      0.00
   -7   12    4      0.27      0.00
   -6   12    4     -0.77      0.00
   -5   12    4     -2.31      0.00
   -4   12    4     -1.44      0.00
   -3   12    4      0.26      0.00
   -2   12    4      0.29      0.00
   -1   12    4      0.48      0.00
    0   12    4      3.07      0.00
    1   12    4      5.11      0.00
    2   12    4      4.00      0.00
    3   12    4      3.36      0.00
    4   12    4      1.64      0.00
    5   12    4     -1.15      0.00
    6   12    4     -1.12      0.00
    7   12    4     -0.24      0.00
    8   12    4      0.07      0.00
    9   12    4     -0.26      0.00
   10   12    4     -0.80      0.00
   11   12    4     -0.77      0.00
   12   12    4     -0.98      0.00
   13   12    4     -0.54      0.00
  -14   13    4      0.42      0.00
  -13   13    4     -0.12      0.00
  -12   13    4      0.11      0.00
  -11   13    4      0.59      0.00
  -10   13    4      0.49      0.00
   -9   13    4      0.27      0.00
   -8   13    4      0.36      0.00
   -7   13    4      0.16      0.00
   -6   13    4     -0.21      0.00
   -5   13    4     -0.92      0.00
   -4   13    4     -1.35      0.00
   -3   13    4     -0.09      0.00
   -2   13    4      1.88      0.00
   -1   13    4      3.14      0.00
    0   13    4      2.72      0.00
    1   13    4      3.58      0.00
    2   13    4      4.36      0.00
    3   13    4      2.61      0.00
    4   13    4      1.00      0.00
    5   13    4     -0.31      0.00
    6   13    4     -0.85      0.00
    7   13    4     -1.32      0.00
    8   13    4     -1.74      0.00
    9   13    4     -1.57      0.00
   10   13    4     -0.41      0.00
   11   13    4      0.70      0.00
   12   13    4      0.28      0.00
   13   13    4      0.36      0.00
  -14   14    4     -1.08      0.00
  -13   14    4     -0.52      0.00
  -12   14    4     -0.12      0.00
  -11   14    4     -0.02      0.00
  -10   14    4      0.00      0.00
   -9   14    4      0.06      0.00
   -8   14    4      0.07      0.00
   -7   14    4     -0.20      0.00
   -6   14    4     -0.83      0.00
   -5   14    4     -1.57      0.00
   -4   14    4     -0.49      0.00
   -3   14    4      0.54      0.00
   -2   14    4     -0.53      0.00
   -1   14    4     -1.06      0.00
    0   14    4      1.52      0.00
    1   14    4      3.66      0.00
    2   14    4      2.61      0.00
    3   14    4      1.97      0.00
    4   14    4      0.10      0.00
    5   14    4     -2.53      0.00
    6   14    4     -1.85      0.00
    7   14    4     -0.66      0.00
    8   14    4     -0.77      0.00
    9   14    4     -1.01      0.00
   10   14    4     -0.48      0.00
   11   14    4      0.05      0.00
   12   14    4     -0.57      0.00
   13   14    4     -0.56      0.00
  -14   15    4     -0.32      0.00
  -13   15    4     -0.92      0.00
  -12   15    4      0.16      0.00
  -11   15    4      1.37      0.00
  -10   15    4      0.99      0.00
   -9   15    4     -0.02      0.00
   -8   15    4      0.03      0.00
   -7   15    4      0.59      0.00
   -6   15    4      1.01      0.00
   -5   15    4      0.75      0.00
   -4   15    4      0.26      0.00
   -3   15    4      1.35      0.00
   -2   15    4      2.77      0.00
   -1   15    4      3.33      0.00
    0   15    4      2.75      0.00
    1   15    4      2.54      0.00
    2   15    4      1.55      0.00
    3   15    4     -0.40      0.00
    4   15    4     -0.78      0.00
    5   15    4     -1.29      0.00
    6   15    4     -1.44      0.00
    7   15    4     -1.40      0.00
    8   15    4     -1.73      0.00
    9   15    4     -1.73      0.00
   10   15    4     -0.98      0.00
   11   15    4     -0.34      0.00
   12   15    4     -0.89      0.00
   13   15    4     -0.31      0.00
  -14   16    4      0.95      0.00
  -13   16    4      0.70      0.00
  -12   16    4     -0.34      0.00
  -11   16    4     -0.36      0.00
  -10   16    4     -0.20      0.00
   -9   16    4     -0.12      0.00
   -8   16    4      0.06      0.00
   -7   16    4     -0.41      0.00
   -6   16    4     -0.89      0.00
   -5   16    4     -0.44      0.00
   -4   16    4      0.97      0.00
   -3   16    4      1.20      0.00
   -2   16    4     -0.66      0.00
   -1   16    4     -2.71      0.00
    0   16    4     -1.61      0.00
    1   16    4      1.05      0.00
    2   16    4      1.00      0.00
    3   16    4     -0.16      0.00
    4   16    4     -1.77      0.00
    5   16    4     -2.70      0.00
    6   16    4     -1.49      0.00
    7   16    4     -0.29      0.00
    8   16    4     -0.16      0.00
    9   16    4     -0.83      0.00
   10   16    4     -0.58      0.00
   11   16    4      0.33      0.00
   12   16    4     -0.01      0.00
  -14   17    4     -0.34      0.00
  -13   17    4     -0.43      0.00
  -12   17    4     -0.02      0.00
  -11   17    4      0.45      0.00
  -10   17    4      0.40      0.00
   -9   17    4     -0.05      0.00
   -8   17    4      0.14      0.00
   -7   17    4      0.56      0.00
   -6   17    4      0.86      0.00
   -5   17    4      0.76      0.00
   -4   17    4      0.01      0.00
   -3   17    4      0.26      0.00
   -2   17    4      1.25      0.00
   -1   17    4      2.21      0.00
    0   17    4      1.74      0.00
    1   17    4      0.59      0.00
    2   17    4     -0.46      0.00
    3   17    4     -1.10      0.00
    4   17    4     -0.52      0.00
    5   17    4     -0.81      0.00
    6   17    4     -0.93      0.00
    7   17    4     -0.58      0.00
    8   17    4     -0.30      0.00
    9   17    4     -0.11      0.00
   10   17    4     -0.23      0.00
   11   17    4     -0.42      0.00
   12   17    4     -1.06      0.00
  -14   18    4      1.80      0.00
  -13   18    4      1.39      0.00
  -12   18    4     -0.01      0.00
  -11   18    4     -0.15      0.00
  -10   18    4     -0.12      0.00
   -9   18    4     -0.01      0.00
   -8   18    4      0.52      0.00
   -7   18    4      0.10      0.00
   -6   18    4     -0.75      0.00
   -5   18    4     -0.14      0.00
   -4   18    4      1.46      0.00
   -3   18    4      1.83      0.00
   -2   18    4      0.57      0.00
   -1   18    4     -1.85      0.00
    0   18    4     -2.47      0.00
    1   18    4     -1.17      0.00
    2   18    4     -1.26      0.00
    3   18    4     -1.90      0.00
    4   18    4     -1.98      0.00
    5   18    4     -1.26      0.00
    6   18    4     -0.55      0.00
    7   18    4      0.03      0.00
    8   18    4      0.71      0.00
    9   18    4     -0.28      0.00
   10   18    4     -1.05      0.00
   11   18    4     -0.17      0.00
   12   18    4      0.29      0.00
  -13   19    4      0.50      0.00
  -12   19    4     -0.23      0.00
  -11   19    4     -0.89      0.00
  -10   19    4     -0.63      0.00
   -9   19    4     -0.02      0.00
   -8   19    4      0.43      0.00
   -7   19    4      0.26      0.00
   -6   19    4      0.10      0.00
   -5   19    4      0.01      0.00
   -4   19    4     -0.84      0.00
   -3   19    4     -1.10      0.00
   -2   19    4     -0.34      0.00
   -1   19    4      0.72      0.00
    0   19    4      0.37      0.00
    1   19    4     -0.56      0.00
    2   19    4     -0.73      0.00
    3   19    4     -0.46      0.00
    4   19    4      0.43      0.00
    5   19    4      0.45      0.00
    6   19    4      0.16      0.00
    7   19    4     -0.09      0.00
    8   19    4      0.42      0.00
    9   19    4      1.27      0.00
   10   19    4      0.93      0.00
   11   19    4      0.48      0.00
   12   19    4     -0.13      0.00
  -13   20    4      0.88      0.00
  -12   20    4      0.48      0.00
  -11   20    4      0.59      0.00
  -10   20    4      0.17      0.00
   -9   20    4     -0.33      0.00
   -8   20    4      0.28      0.00
   -7   20    4      0.63      0.00
   -6   20    4     -0.32      0.00
   -5   20    4     -0.33      0.00
   -4   20    4      1.29      0.00
   -3   20    4      2.40      0.00
   -2   20    4      2.01      0.00
   -1   20    4     -0.12      0.00
    0   20    4     -1.73      0.00
    1   20    4     -2.30      0.00
    2   20    4     -2.74      0.00
    3   20    4     -2.04      0.00
    4   20    4     -0.89      0.00
    5   20    4      0.20      0.00
    6   20    4     -0.01      0.00
    7   20    4     -0.42      0.00
    8   20    4      0.36      0.00
    9   20    4     -0.02      0.00
   10   20    4     -0.93      0.00
   11   20    4     -0.77      0.00
   12   20    4     -0.05      0.00
  -13   21    4      1.04      0.00
  -12   21    4      0.46      0.00
  -11   21    4     -0.53      0.00
  -10   21    4     -0.95      0.00
   -9   21    4     -0.19      0.00
   -8   21    4      0.56      0.00
   -7   21    4      0.30      0.00
   -6   21    4      0.05      0.00
   -5   21    4     -0.06      0.00
   -4   21    4     -0.82      0.00
   -3   21    4     -1.07      0.00
   -2   21    4     -0.55      0.00
   -1   21    4     -0.11      0.00
    0   21    4     -0.54      0.00
    1   21    4     -0.64      0.00
    2   21    4     -0.17      0.00
    3   21    4      0.02      0.00
    4   21    4      0.54      0.00
    5   21    4      0.59      0.00
    6   21    4      0.46      0.00
    7   21    4     -0.10      0.00
    8   21    4      0.06      0.00
    9   21    4      1.10      0.00
   10   21    4      1.29      0.00
   11   21    4      1.32      0.00
   12   21    4      0.76      0.00
  -13   22    4      0.30      0.00
  -12   22    4      0.84      0.00
  -11   22    4      1.26      0.00
  -10   22    4      0.41      0.00
   -9   22    4     -1.08      0.00
   -8   22    4     -0.92      0.00
   -7   22    4      0.33      0.00
   -6   22    4     -0.05      0.00
   -5   22    4     -0.60      0.00
   -4   22    4      0.66      0.00
   -3   22    4      2.08      0.00
   -2   22    4      2.06      0.00
   -1   22    4      0.39      0.00
    0   22    4     -0.77      0.00
    1   22    4     -1.49      0.00
    2   22    4     -1.66      0.00
    3   22    4     -0.67      0.00
    4   22    4     -0.22      0.00
    5   22    4      0.15      0.00
    6   22    4     -0.36      0.00
    7   22    4     -0.99      0.00
    8   22    4     -0.34      0.00
    9   22    4      0.10      0.00
   10   22    4     -0.19      0.00
   11   22    4     -0.95      0.00
  -13   23    4      0.90      0.00
  -12   23    4      1.30      0.00
  -11   23    4      0.70      0.00
  -10   23    4     -0.53      0.00
   -9   23    4     -0.09      0.00
   -8   23    4      0.84      0.00
   -7   23    4      0.80      0.00
   -6   23    4      0.58      0.00
   -5   23    4      0.42      0.00
   -4   23    4      0.10      0.00
   -3   23    4     -0.13      0.00
   -2   23    4     -0.16      0.00
   -1   23    4     -0.38      0.00
    0   23    4     -1.09      0.00
    1   23    4     -0.86      0.00
    2   23    4     -0.13      0.00
    3   23    4     -0.01      0.00
    4   23    4     -0.09      0.00
    5   23    4     -0.53      0.00
    6   23    4     -0.03      0.00
    7   23    4      0.31      0.00
    8   23    4      0.24      0.00
    9   23    4      0.70      0.00
   10   23    4      1.02      0.00
   11   23    4      1.40      0.00
  -12   24    4      0.77      0.00
  -11   24    4      1.34      0.00
  -10   24    4      0.60      0.00
   -9   24    4     -1.16      0.00
   -8   24    4     -1.51      0.00
   -7   24    4     -0.18      0.00
   -6   24    4     -0.16      0.00
   -5   24    4     -0.99      0.00
   -4   24    4     -0.47      0.00
   -3   24    4      0.65      0.00
   -2   24    4      0.93      0.00
   -1   24    4      0.26      0.00
    0   24    4      0.33      0.00
    1   24    4      0.37      0.00
    2   24    4      0.50      0.00
    3   24    4      0.75      0.00
    4   24    4      0.00      0.00
    5   24    4     -0.23      0.00
    6   24    4     -0.57      0.00
    7   24    4     -0.50      0.00
    8   24    4      0.06      0.00
    9   24    4      0.02      0.00
   10   24    4     -0.12      0.00
   11   24    4     -0.95      0.00
  -12   25    4      0.90      0.00
  -11   25    4      0.63      0.00
  -10   25    4     -0.26      0.00
   -9   25    4      0.48      0.00
   -8   25    4      1.22      0.00
   -7   25    4      1.07      0.00
   -6   25    4      0.56      0.00
   -5   25    4      0.15      0.00
   -4   25    4      0.63      0.00
   -3   25    4      0.61      0.00
   -2   25    4     -0.13      0.00
   -1   25    4     -0.59      0.00
    0   25    4     -1.30      0.00
    1   25    4     -1.31      0.00
    2   25    4     -0.63      0.00
    3   25    4     -0.04      0.00
    4   25    4     -0.12      0.00
    5   25    4     -0.98      0.00
    6   25    4     -0.33      0.00
    7   25    4      0.55      0.00
    8   25    4      0.67      0.00
    9   25    4      0.75      0.00
   10   25    4      0.58      0.00
   11   25    4      0.74      0.00
  -12   26    4      0.25      0.00
  -11   26    4      0.79      0.00
  -10   26    4      0.65      0.00
   -9   26    4     -0.16      0.00
   -8   26    4     -0.54      0.00
   -7   26    4      0.06      0.00
   -6   26    4     -0.01      0.00
   -5   26    4     -0.91      0.00
   -4   26    4     -1.10      0.00
   -3   26    4     -0.56      0.00
   -2   26    4     -0.05      0.00
   -1   26    4      0.27      0.00
    0   26    4      0.90      0.00
    1   26    4      0.87      0.00
    2   26    4      1.00      0.00
    3   26    4      1.03      0.00
    4   26    4      0.36      0.00
    5   26    4      0.30      0.00
    6   26    4     -0.16      0.00
    7   26    4      0.37      0.00
    8   26    4      0.79      0.00
    9   26    4     -0.41      0.00
   10   26    4     -0.82      0.00
   11   26    4     -0.78      0.00
  -12   27    4     -0.22      0.00
  -11   27    4     -0.66      0.00
  -10   27    4     -0.75      0.00
   -9   27    4      0.58      0.00
   -8   27    4      0.89      0.00
   -7   27    4      0.55      0.00
   -6   27    4     -0.04      0.00
   -5   27    4     -0.96      0.00
   -4   27    4      0.01      0.00
   -3   27    4      0.50      0.00
   -2   27    4     -0.48      0.00
   -1   27    4     -0.49      0.00
    0   27    4     -0.33      0.00
    1   27    4     -0.63      0.00
    2   27    4     -0.73      0.00
    3   27    4      0.10      0.00
    4   27    4      0.58      0.00
    5   27    4     -0.26      0.00
    6   27    4     -0.31      0.00
    7   27    4     -0.34      0.00
    8   27    4     -0.13      0.00
    9   27    4      0.47      0.00
   10   27    4      0.02      0.00
  -11   28    4     -0.07      0.00
  -10   28    4      0.30      0.00
   -9   28    4      0.77      0.00
   -8   28    4      0.67      0.00
   -7   28    4      0.61      0.00
   -6   28    4      0.60      0.00
   -5   28    4     -0.06      0.00
   -4   28    4     -0.62      0.00
   -3   28    4     -0.58      0.00
   -2   28    4     -0.33      0.00
   -1   28    4     -0.05      0.00
    0   28    4      0.21      0.00
    1   28    4     -0.17      0.00
    2   28    4      0.04      0.00
    3   28    4      0.19      0.00
    4   28    4      0.17      0.00
    5   28    4      0.75      0.00
    6   28    4      0.22      0.00
    7   28    4      0.44      0.00
    8   28    4      0.60      0.00
    9   28    4     -0.62      0.00
   10   28    4     -0.77      0.00
  -11   29    4     -1.40      0.00
  -10   29    4     -1.61      0.00
   -9   29    4     -0.14      0.00
   -8   29    4     -0.11      0.00
   -7   29    4     -0.34      0.00
   -6   29    4     -0.24      0.00
   -5   29    4     -1.22      0.00
   -4   29    4     -0.42      0.00
   -3   29    4      0.26      0.00
   -2   29    4     -0.57      0.00
   -1   29    4      0.00      0.00
    0   29    4      1.09      0.00
    1   29    4      0.71      0.00
    2   29    4     -0.30      0.00
    3   29    4      0.34      0.00
    4   29    4      1.03      0.00
    5   29    4      0.14      0.00
    6   29    4     -0.30      0.00
    7   29    4     -1.17      0.00
    8   29    4     -1.25      0.00
    9   29    4     -0.09      0.00
   10   29    4     -0.33      0.00
  -11   30    4     -0.50      0.00
  -10   30    4     -0.05      0.00
   -9   30    4      0.75      0.00
   -8   30    4      0.56      0.00
   -7   30    4      0.38      0.00
   -6   30    4      0.82      0.00
   -5   30    4      0.45      0.00
   -4   30    4     -0.14      0.00
   -3   30    4      0.02      0.00
   -2   30    4     -0.02      0.00
   -1   30    4     -0.61      0.00
    0   30    4     -0.83      0.00
    1   30    4     -0.69      0.00
    2   30    4     -0.34      0.00
    3   30    4     -0.83      0.00
    4   30    4     -0.75      0.00
    5   30    4      0.48      0.00
    6   30    4      0.48      0.00
    7   30    4      0.36      0.00
    8   30    4      0.05      0.00
    9   30    4     -0.27      0.00
  -11   31    4     -0.93      0.00
  -10   31    4     -1.80      0.00
   -9   31    4     -0.59      0.00
   -8   31    4     -0.66      0.00
   -7   31    4     -0.92      0.00
   -6   31    4     -0.03      0.00
   -5   31    4     -0.12      0.00
   -4   31    4      0.79      0.00
   -3   31    4      1.12      0.00
   -2   31    4     -0.08      0.00
   -1   31    4      0.01      0.00
    0   31    4      0.71      0.00
    1   31    4      0.60      0.00
    2   31    4      0.14      0.00
    3   31    4      0.89      0.00
    4   31    4      1.05      0.00
    5   31    4     -0.37      0.00
    6   31    4     -0.38      0.00
    7   31    4     -0.55      0.00
    8   31    4     -0.93      0.00
    9   31    4     -0.11      0.00
  -10   32    4      0.32      0.00
   -9   32    4      0.49      0.00
   -8   32    4     -0.35      0.00
   -7   32    4     -0.47      0.00
   -6   32    4      0.42      0.00
   -5   32    4      0.15      0.00
   -4   32    4     -0.30      0.00
   -3   32    4      0.39      0.00
   -2   32    4      0.58      0.00
   -1   32    4     -0.50      0.00
    0   32    4     -0.99      0.00
    1   32    4     -0.13      0.00
    2   32    4      0.20      0.00
    3   32    4     -1.12      0.00
    4   32    4     -1.06      0.00
    5   32    4      0.32      0.00
    6   32    4      0.76      0.00
    7   32    4      0.80      0.00
    8   32    4     -0.02      0.00
    9   32    4     -0.04      0.00
  -10   33    4     -1.16      0.00
   -9   33    4     -0.45      0.00
   -8   33    4     -0.69      0.00
   -7   33    4     -1.09      0.00
   -6   33    4     -0.21      0.00
   -5   33    4      0.39      0.00
   -4   33    4      2.01      0.00
   -3   33    4      2.18      0.00
   -2   33    4      0.30      0.00
   -1   33    4     -0.68      0.00
    0   33    4     -1.03      0.00
    1   33    4     -0.50      0.00
    2   33    4      0.59      0.00
    3   33    4      1.42      0.00
    4   33    4      0.71      0.00
    5   33    4     -1.22      0.00
    6   33    4     -0.49      0.00
    7   33    4      0.79      0.00
    8   33    4      0.35      0.00
   -9   34    4      0.65      0.00
   -8   34    4     -0.66      0.00
   -7   34    4     -0.73      0.00
   -6   34    4      0.52      0.00
   -5   34    4      0.36      0.00
   -4   34    4     -0.13      0.00
   -3   34    4      0.46      0.00
   -2   34    4      0.89      0.00
   -1   34    4      0.31      0.00
    0   34    4     -0.34      0.00
    1   34    4      0.21      0.00
    2   34    4      0.36      0.00
    3   34    4     -0.82      0.00
    4   34    4     -0.30      0.00
    5   34    4      0.54      0.00
    6   34    4      0.52      0.00
    7   34    4      0.98      0.00
    8   34    4      0.18      0.00
   -9   35    4     -0.63      0.00
   -8   35    4     -0.99      0.00
   -7   35    4     -0.85      0.00
   -6   35    4     -0.50      0.00
   -5   35    4     -0.81      0.00
   -4   35    4      0.93      0.00
   -3   35    4      1.68      0.00
   -2   35    4      0.20      0.00
   -1   35    4     -0.51      0.00
    0   35    4     -0.91      0.00
    1   35    4     -0.21      0.00
    2   35    4      1.04      0.00
    3   35    4      0.96      0.00
    4   35    4     -0.33      0.00
    5   35    4     -1.81      0.00
    6   35    4     -0.43      0.00
    7   35    4      1.60      0.00
    8   35    4      1.06      0.00
   -9   36    4      0.84      0.00
   -8   36    4     -0.19      0.00
   -7   36    4      0.00      0.00
   -6   36    4      1.68      0.00
   -5   36    4      1.73      0.00
   -4   36    4      0.95      0.00
   -3   36    4      0.58      0.00
   -2   36    4      0.60      0.00
   -1   36    4      0.86      0.00
    0   36    4      0.27      0.00
    1   36    4     -0.15      0.00
    2   36    4     -0.28      0.00
    3   36    4     -0.81      0.00
    4   36    4      0.29      0.00
    5   36    4      0.63      0.00
    6   36    4     -0.14      0.00
    7   36    4      0.48      0.00
   -8   37    4     -1.21      0.00
   -7   37    4     -0.19      0.00
   -6   37    4      0.06      0.00
   -5   37    4     -1.66      0.00
   -4   37    4     -1.03      0.00
   -3   37    4      0.45      0.00
   -2   37    4      0.68      0.00
   -1   37    4      1.41      0.00
    0   37    4      1.44      0.00
    1   37    4      1.18      0.00
    2   37    4      0.91      0.00
    3   37    4     -0.28      0.00
    4   37    4     -1.31      0.00
    5   37    4     -1.65      0.00
    6   37    4      0.02      0.00
    7   37    4      1.64      0.00
   -7   38    4      0.74      0.00
   -6   38    4      2.65      0.00
   -5   38    4      2.77      0.00
   -4   38    4      1.93      0.00
   -3   38    4      1.02      0.00
   -2   38    4      0.30      0.00
   -1   38    4      0.46      0.00
    0   38    4      0.00      0.00
    1   38    4     -0.55      0.00
    2   38    4     -0.81      0.00
    3   38    4     -1.26      0.00
    4   38    4      0.05      0.00
    5   38    4      0.53      0.00
    6   38    4     -0.46      0.00
   -7   39    4      0.35      0.00
   -6   39    4      1.07      0.00
   -5   39    4     -0.57      0.00
   -4   39    4     -1.22      0.00
   -3   39    4      0.22      0.00
   -2   39    4      1.86      0.00
   -1   39    4      3.15      0.00
    0   39    4      2.67      0.00
    1   39    4      1.31      0.00
    2   39    4      0.17      0.00
    3   39    4     -0.91      0.00
    4   39    4     -1.06      0.00
    5   39    4     -0.76      0.00
   -6   40    4      2.16      0.00
   -5   40    4      2.05      0.00
   -4   40    4      1.68      0.00
   -3   40    4      1.47      0.00
   -2   40    4      0.67      0.00
   -1   40    4     -0.23      0.00
    0   40    4     -0.94      0.00
    1   40    4     -0.51      0.00
    2   40    4     -0.46      0.00
    3   40    4     -1.46      0.00
    4   40    4     -0.40      0.00
    5   40    4      0.46      0.00
   -5   41    4      0.71      0.00
   -4   41    4     -0.33      0.00
   -3   41    4      0.33      0.00
   -2   41    4      1.98      0.00
   -1   41    4      2.57      0.00
    0   41    4      1.31      0.00
    1   41    4      0.15      0.00
    2   41    4     -0.27      0.00
    3   41    4     -0.62      0.00
    4   41    4     -0.21      0.00
   -4   42    4      0.44      0.00
   -3   42    4      1.23      0.00
   -2   42    4      1.21      0.00
   -1   42    4     -0.18      0.00
    0   42    4     -1.24      0.00
    1   42    4     -0.03      0.00
    2   42    4      0.35      0.00
    3   42    4     -1.08      0.00
   -3   43    4     -0.06      0.00
   -2   43    4      0.71      0.00
   -1   43    4      0.62      0.00
    0   43    4     -0.40      0.00
    1   43    4     -0.42      0.00
  -14    1    5      0.47      0.00
  -13    1    5      0.01      0.00
  -12    1    5     -0.63      0.00
  -11    1    5     -0.36      0.00
  -10    1    5      0.65      0.00
   -9    1    5      1.43      0.00
   -8    1    5      0.77      0.00
   -7    1    5     -0.77      0.00
   -6    1    5     -0.78      0.00
   -5    1    5      2.73      0.00
   -4    1    5      2.43      0.00
   -3    1    5     -3.08      0.00
   -2    1    5     -8.59      0.00
   -1    1    5    -10.80      0.00
    0    1    5     -6.77      0.00
    1    1    5     -3.82      0.00
    2    1    5     -4.39      0.00
    3    1    5     -3.54      0.00
    4    1    5     -2.02      0.00
    5    1    5      0.10      0.00
    6    1    5      2.77      0.00
    7    1    5      3.16      0.00
    8    1    5      2.58      0.00
    9    1    5      2.37      0.00
   10    1    5      0.73      0.00
   11    1    5     -0.35      0.00
   12    1    5     -0.96      0.00
   13    1    5     -1.94      0.00
  -15    2    5      0.34      0.00
  -14    2    5      0.43      0.00
  -13    2    5      1.25      0.00
  -12    2    5      1.58      0.00
  -11    2    5      0.64      0.00
  -10    2    5     -0.06      0.00
   -9    2    5     -0.05      0.00
   -8    2    5     -0.67      0.00
   -7    2    5     -1.52      0.00
   -6    2    5     -1.00      0.00
   -5    2    5     -1.46      0.00
   -4    2    5     -4.63      0.00
   -3    2    5     -6.73      0.00
   -2    2    5     -4.87      0.00
   -1    2    5      0.30      0.00
    0    2    5      6.50      0.00
    1    2    5      8.84      0.00
    2    2    5      5.96      0.00
    3    2    5      2.94      0.00
    4    2    5      3.10      0.00
    5    2    5      4.03      0.00
    6    2    5      2.92      0.00
    7    2    5      0.84      0.00
    8    2    5     -0.37      0.00
    9    2    5      0.29      0.00
   10    2    5      1.00      0.00
   11    2    5      0.25      0.00
   12    2    5     -0.22      0.00
   13    2    5      0.03      0.00
  -15    3    5      0.17      0.00
  -14    3    5      1.00      0.00
  -13    3    5      1.01      0.00
  -12    3    5      0.25      0.00
  -11    3    5     -0.59      0.00
  -10    3    5     -0.33      0.00
   -9    3    5      0.42      0.00
   -8    3    5     -0.24      0.00
   -7    3    5     -1.83      0.00
   -6    3    5     -1.82      0.00
   -5    3    5      1.33      0.00
   -4    3    5      0.93      0.00
   -3    3    5     -2.50      0.00
   -2    3    5     -4.04      0.00
   -1    3    5     -3.49      0.00
    0    3    5      0.69      0.00
    1    3    5      2.67      0.00
    2    3    5      0.76      0.00
    3    3    5      0.05      0.00
    4    3    5      0.60      0.00
    5    3    5      0.96      0.00
    6    3    5      0.47      0.00
    7    3    5     -0.03      0.00
    8    3    5      0.89      0.00
    9    3    5      1.28      0.00
   10    3    5     -0.27      0.00
   11    3    5     -0.57      0.00
   12    3    5     -0.26      0.00
   13    3    5     -0.76      0.00
  -15    4    5     -0.10      0.00
  -14    4    5      0.60      0.00
  -13    4    5      1.89      0.00
  -12    4    5      1.95      0.00
  -11    4    5      0.82      0.00
  -10    4    5      0.28      0.00
   -9    4    5      0.16      0.00
   -8    4    5     -0.97      0.00
   -7    4    5     -2.11      0.00
   -6    4    5     -1.31      0.00
   -5    4    5     -1.43      0.00
   -4    4    5     -4.76      0.00
   -3    4    5     -7.41      0.00
   -2    4    5     -5.47      0.00
   -1    4    5      1.05      0.00
    0    4    5      9.13      0.00
    1    4    5     12.18      0.00
    2    4    5      8.61      0.00
    3    4    5      4.20      0.00
    4    4    5      3.36      0.00
    5    4    5      4.31      0.00
    6    4    5      3.11      0.00
    7    4    5      0.46      0.00
    8    4    5     -1.15      0.00
    9    4    5     -0.26      0.00
   10    4    5      0.84      0.00
   11    4    5      0.60      0.00
   12    4    5      0.31      0.00
   13    4    5     -0.21      0.00
  -15    5    5      0.21      0.00
  -14    5    5      0.97      0.00
  -13    5    5      1.50      0.00
  -12    5    5      1.30      0.00
  -11    5    5     -0.20      0.00
  -10    5    5     -0.95      0.00
   -9    5    5     -0.69      0.00
   -8    5    5     -1.32      0.00
   -7    5    5     -2.34      0.00
   -6    5    5     -2.08      0.00
   -5    5    5      0.23      0.00
   -4    5    5     -0.42      0.00
   -3    5    5     -1.87      0.00
   -2    5    5      0.36      0.00
   -1    5    5      4.57      0.00
    0    5    5      9.29      0.00
    1    5    5      8.70      0.00
    2    5    5      4.44      0.00
    3    5    5      2.76      0.00
    4    5    5      2.43      0.00
    5    5    5      0.41      0.00
    6    5    5     -2.96      0.00
    7    5    5     -3.45      0.00
    8    5    5     -0.95      0.00
    9    5    5     -0.07      0.00
   10    5    5     -0.96      0.00
   11    5    5     -0.20      0.00
   12    5    5      0.88      0.00
   13    5    5      0.65      0.00
  -15    6    5     -0.33      0.00
  -14    6    5      0.59      0.00
  -13    6    5      1.25      0.00
  -12    6    5      0.83      0.00
  -11    6    5      0.30      0.00
  -10    6    5      0.39      0.00
   -9    6    5      0.26      0.00
   -8    6    5     -0.73      0.00
   -7    6    5     -1.45      0.00
   -6    6    5     -0.49      0.00
   -5    6    5      0.27      0.00
   -4    6    5     -0.94      0.00
   -3    6    5     -2.50      0.00
   -2    6    5     -1.81      0.00
   -1    6    5      2.18      0.00
    0    6    5      7.81      0.00
    1    6    5      9.62      0.00
    2    6    5      6.35      0.00
    3    6    5      2.03      0.00
    4    6    5      0.11      0.00
    5    6    5      0.94      0.00
    6    6    5      1.08      0.00
    7    6    5     -0.23      0.00
    8    6    5     -1.29      0.00
    9    6    5     -0.76      0.00
   10    6    5     -0.19      0.00
   11    6    5      0.34      0.00
   12    6    5      0.78      0.00
   13    6    5     -0.62      0.00
  -15    7    5      0.01      0.00
  -14    7    5      0.19      0.00
  -13    7    5      0.60      0.00
  -12    7    5      1.26      0.00
  -11    7    5      0.55      0.00
  -10    7    5     -0.52      0.00
   -9    7    5     -1.07      0.00
   -8    7    5     -1.69      0.00
   -7    7    5     -1.68      0.00
   -6    7    5     -0.94      0.00
   -5    7    5      0.63      0.00
   -4    7    5     -0.09      0.00
   -3    7    5     -0.99      0.00
   -2    7    5      1.63      0.00
   -1    7    5      6.94      0.00
    0    7    5     11.38      0.00
    1    7    5      8.26      0.00
    2    7    5      2.97      0.00
    3    7    5      1.99      0.00
    4    7    5      1.69      0.00
    5    7    5     -0.89      0.00
    6    7    5     -4.24      0.00
    7    7    5     -4.22      0.00
    8    7    5     -2.17      0.00
    9    7    5     -1.40      0.00
   10    7    5     -0.74      0.00
   11    7    5      0.90      0.00
   12    7    5      1.92      0.00
   13    7    5      1.44      0.00
  -15    8    5      0.32      0.00
  -14    8    5      0.24      0.00
  -13    8    5     -0.51      0.00
  -12    8    5     -0.72      0.00
  -11    8    5     -0.20      0.00
  -10    8    5      0.13      0.00
   -9    8    5      0.08      0.00
   -8    8    5     -0.16      0.00
   -7    8    5     -0.23      0.00
   -6    8    5      0.86      0.00
   -5    8    5      2.19      0.00
   -4    8    5      2.71      0.00
   -3    8    5      2.45      0.00
   -2    8    5      2.00      0.00
   -1    8    5      2.56      0.00
    0    8    5      4.78      0.00
    1    8    5      4.72      0.00
    2    8    5      1.27      0.00
    3    8    5     -2.19      0.00
    4    8    5     -3.76      0.00
    5    8    5     -2.60      0.00
    6    8    5     -0.78      0.00
    7    8    5     -0.09      0.00
    8    8    5     -0.49      0.00
    9    8    5     -0.68      0.00
   10    8    5     -1.19      0.00
   11    8    5     -0.96      0.00
   12    8    5      0.07      0.00
   13    8    5     -0.90      0.00
  -15    9    5     -0.01      0.00
  -14    9    5      0.01      0.00
  -13    9    5     -0.36      0.00
  -12    9    5      0.07      0.00
  -11    9    5      0.61      0.00
  -10    9    5      0.37      0.00
   -9    9    5     -0.59      0.00
   -8    9    5     -1.46      0.00
   -7    9    5     -1.01      0.00
   -6    9    5      0.20      0.00
   -5    9    5      1.91      0.00
   -4    9    5      1.58      0.00
   -3    9    5      0.33      0.00
   -2    9    5      0.92      0.00
   -1    9    5      3.67      0.00
    0    9    5      5.89      0.00
    1    9    5      2.87      0.00
    2    9    5     -0.13      0.00
    3    9    5     -0.23      0.00
    4    9    5     -0.27      0.00
    5    9    5     -0.66      0.00
    6    9    5     -2.00      0.00
    7    9    5     -2.59      0.00
    8    9    5     -2.79      0.00
    9    9    5     -2.33      0.00
   10    9    5     -0.16      0.00
   11    9    5      1.68      0.00
   12    9    5      2.24      0.00
   13    9    5      1.47      0.00
  -14   10    5     -0.47      0.00
  -13   10    5     -1.85      0.00
  -12   10    5     -1.30      0.00
  -11   10    5     -0.07      0.00
  -10   10    5      0.12      0.00
   -9   10    5      0.04      0.00
   -8   10    5      0.26      0.00
   -7   10    5      0.41      0.00
   -6   10    5      1.36      0.00
   -5   10    5      2.57      0.00
   -4   10    5      3.31      0.00
   -3   10    5      3.24      0.00
   -2   10    5      2.16      0.00
   -1   10    5      0.99      0.00
    0   10    5      1.49      0.00
    1   10    5      0.58      0.00
    2   10    5     -2.60      0.00
    3   10    5     -4.47      0.00
    4   10    5     -4.77      0.00
    5   10    5     -3.41      0.00
    6   10    5     -1.09      0.00
    7   10    5      0.49      0.00
    8   10    5      0.15      0.00
    9   10    5     -0.61      0.00
   10   10    5     -1.56      0.00
   11   10    5     -2.13      0.00
   12   10    5     -1.14      0.00
   13   10    5     -1.02      0.00
  -14   11    5      0.90      0.00
  -13   11    5      0.02      0.00
  -12   11    5     -0.70      0.00
  -11   11    5      0.19      0.00
  -10   11    5      1.01      0.00
   -9   11    5      0.29      0.00
   -8   11    5     -0.92      0.00
   -7   11    5     -0.99      0.00
   -6   11    5      0.20      0.00
   -5   11    5      2.51      0.00
   -4   11    5      2.66      0.00
   -3   11    5      1.09      0.00
   -2   11    5      0.29      0.00
   -1   11    5      0.15      0.00
    0   11    5     -0.34      0.00
    1   11    5     -1.60      0.00
    2   11    5     -1.03      0.00
    3   11    5     -1.24      0.00
    4   11    5     -1.46      0.00
    5   11    5      0.78      0.00
    6   11    5      0.86      0.00
    7   11    5     -0.90      0.00
    8   11    5     -2.34      0.00
    9   11    5     -1.87      0.00
   10   11    5      0.18      0.00
   11   11    5      1.17      0.00
   12   11    5      1.59      0.00
   13   11    5      1.04      0.00
  -14   12    5     -0.75      0.00
  -13   12    5     -1.32      0.00
  -12   12    5     -0.75      0.00
  -11   12    5      0.07      0.00
  -10   12    5      0.36      0.00
   -9   12    5      0.31      0.00
   -8   12    5      0.28      0.00
   -7   12    5      0.16      0.00
   -6   12    5      0.59      0.00
   -5   12    5      1.26      0.00
   -4   12    5      1.66      0.00
   -3   12    5      0.87      0.00
   -2   12    5     -0.80      0.00
   -1   12    5     -1.99      0.00
    0   12    5     -1.51      0.00
    1   12    5     -1.81      0.00
    2   12    5     -3.35      0.00
    3   12    5     -3.39      0.00
    4   12    5     -2.73      0.00
    5   12    5     -1.56      0.00
    6   12    5     -0.15      0.00
    7   12    5      0.76      0.00
    8   12    5      0.25      0.00
    9   12    5     -0.45      0.00
   10   12    5     -0.92      0.00
   11   12    5     -1.64      0.00
   12   12    5     -1.22      0.00
  -14   13    5      1.38      0.00
  -13   13    5      0.82      0.00
  -12   13    5     -0.17      0.00
  -11   13    5      0.22      0.00
  -10   13    5      1.03      0.00
   -9   13    5      0.76      0.00
   -8   13    5     -0.24      0.00
   -7   13    5     -0.85      0.00
   -6   13    5     -0.29      0.00
   -5   13    5      1.69      0.00
   -4   13    5      1.88      0.00
   -3   13    5      0.52      0.00
   -2   13    5      0.10      0.00
   -1   13    5     -0.07      0.00
    0   13    5     -1.52      0.00
    1   13    5     -2.57      0.00
    2   13    5     -0.81      0.00
    3   13    5     -0.91      0.00
    4   13    5     -0.88      0.00
    5   13    5      1.88      0.00
    6   13    5      1.67      0.00
    7   13    5     -0.16      0.00
    8   13    5     -0.79      0.00
    9   13    5     -0.18      0.00
   10   13    5      0.33      0.00
   11   13    5     -0.10      0.00
   12   13    5      0.42      0.00
  -14   14    5     -0.20      0.00
  -13   14    5      0.34      0.00
  -12   14    5      0.01      0.00
  -11   14    5     -0.29      0.00
  -10   14    5      0.26      0.00
   -9   14    5      0.52      0.00
   -8   14    5      0.18      0.00
   -7   14    5     -0.25      0.00
   -6   14    5     -0.33      0.00
   -5   14    5     -0.15      0.00
   -4   14    5      0.31      0.00
   -3   14    5     -0.81      0.00
   -2   14    5     -2.96      0.00
   -1   14    5     -4.05      0.00
    0   14    5     -3.32      0.00
    1   14    5     -2.30      0.00
    2   14    5     -1.81      0.00
    3   14    5     -0.85      0.00
    4   14    5     -0.02      0.00
    5   14    5      0.88      0.00
    6   14    5      0.82      0.00
    7   14    5      0.36      0.00
    8   14    5      0.14      0.00
    9   14    5      0.18      0.00
   10   14    5      0.45      0.00
   11   14    5      0.12      0.00
   12   14    5      0.04      0.00
  -14   15    5      0.49      0.00
  -13   15    5      0.51      0.00
  -12   15    5      0.64      0.00
  -11   15    5      0.60      0.00
  -10   15    5      0.43      0.00
   -9   15    5      0.31      0.00
   -8   15    5      0.07      0.00
   -7   15    5     -0.20      0.00
   -6   15    5     -0.23      0.00
   -5   15    5      0.33      0.00
   -4   15    5      0.05      0.00
   -3   15    5     -0.64      0.00
   -2   15    5     -0.35      0.00
   -1   15    5      1.01      0.00
    0   15    5      0.60      0.00
    1   15    5     -1.53      0.00
    2   15    5     -0.95      0.00
    3   15    5     -0.13      0.00
    4   15    5      0.74      0.00
    5   15    5      2.06      0.00
    6   15    5      0.97      0.00
    7   15    5      0.08      0.00
    8   15    5      0.36      0.00
    9   15    5      1.10      0.00
   10   15    5      0.85      0.00
   11   15    5     -0.49      0.00
   12   15    5     -0.29      0.00
  -14   16    5      0.29      0.00
  -13   16    5      1.07      0.00
  -12   16    5      0.39      0.00
  -11   16    5     -0.40      0.00
  -10   16    5      0.01      0.00
   -9   16    5      0.40      0.00
   -8   16    5      0.11      0.00
   -7   16    5     -0.29      0.00
   -6   16    5     -0.37      0.00
   -5   16    5     -0.36      0.00
   -4   16    5      0.24      0.00
   -3   16    5     -0.40      0.00
   -2   16    5     -2.25      0.00
   -1   16    5     -3.56      0.00
    0   16    5     -3.05      0.00
    1   16    5     -1.16      0.00
    2   16    5      0.26      0.00
    3   16    5      1.02      0.00
    4   16    5      1.32      0.00
    5   16    5      1.64      0.00
    6   16    5      0.61      0.00
    7   16    5     -0.39      0.00
    8   16    5     -0.05      0.00
    9   16    5      0.69      0.00
   10   16    5      1.31      0.00
   11   16    5      1.10      0.00
   12   16    5      0.99      0.00
  -14   17    5     -0.49      0.00
  -13   17    5     -0.32      0.00
  -12   17    5      0.65      0.00
  -11   17    5      0.52      0.00
  -10   17    5     -0.26      0.00
   -9   17    5     -0.44      0.00
   -8   17    5     -0.19      0.00
   -7   17    5      0.08      0.00
   -6   17    5      0.13      0.00
   -5   17    5     -0.44      0.00
   -4   17    5     -1.36      0.00
   -3   17    5     -1.55      0.00
   -2   17    5     -1.35      0.00
   -1   17    5      0.58      0.00
    0   17    5      1.86      0.00
    1   17    5      0.25      0.00
    2   17    5     -0.01      0.00
    3   17    5      0.88      0.00
    4   17    5      1.57      0.00
    5   17    5      1.22      0.00
    6   17    5      0.10      0.00
    7   17    5      0.17      0.00
    8   17    5      0.19      0.00
    9   17    5      1.16      0.00
   10   17    5      1.91      0.00
   11   17    5      0.67      0.00
   12   17    5     -0.04      0.00
  -13   18    5      0.34      0.00
  -12   18    5      0.42      0.00
  -11   18    5      0.13      0.00
  -10   18    5      0.16      0.00
   -9   18    5      0.18      0.00
   -8   18    5     -0.06      0.00
   -7   18    5     -0.19      0.00
   -6   18    5      0.06      0.00
   -5   18    5      0.11      0.00
   -4   18    5      0.53      0.00
   -3   18    5      0.42      0.00
   -2   18    5     -0.43      0.00
   -1   18    5     -1.42      0.00
    0   18    5     -1.22      0.00
    1   18    5      0.39      0.00
    2   18    5      1.22      0.00
    3   18    5      1.22      0.00
    4   18    5      0.76      0.00
    5   18    5      0.25      0.00
    6   18    5     -0.52      0.00
    7   18    5     -0.40      0.00
    8   18    5      0.29      0.00
    9   18    5      0.62      0.00
   10   18    5      0.85      0.00
   11   18    5      0.23      0.00
   12   18    5      0.39      0.00
  -13   19    5     -0.40      0.00
  -12   19    5      0.08      0.00
  -11   19    5     -0.09      0.00
  -10   19    5     -0.50      0.00
   -9   19    5     -0.45      0.00
   -8   19    5     -0.34      0.00
   -7   19    5     -0.41      0.00
   -6   19    5     -0.16      0.00
   -5   19    5     -0.59      0.00
   -4   19    5     -1.80      0.00
   -3   19    5     -2.20      0.00
   -2   19    5     -2.32      0.00
   -1   19    5     -0.54      0.00
    0   19    5      1.70      0.00
    1   19    5      1.90      0.00
    2   19    5      1.99      0.00
    3   19    5      1.68      0.00
    4   19    5      1.17      0.00
    5   19    5      0.14      0.00
    6   19    5     -0.24      0.00
    7   19    5      0.39      0.00
    8   19    5     -0.22      0.00
    9   19    5      0.66      0.00
   10   19    5      2.38      0.00
   11   19    5      1.88      0.00
   12   19    5      0.66      0.00
  -13   20    5     -0.54      0.00
  -12   20    5     -0.05      0.00
  -11   20    5      0.14      0.00
  -10   20    5      0.44      0.00
   -9   20    5      0.24      0.00
   -8   20    5     -0.26      0.00
   -7   20    5     -0.38      0.00
   -6   20    5     -0.10      0.00
   -5   20    5      0.00      0.00
   -4   20    5      0.34      0.00
   -3   20    5      0.48      0.00
   -2   20    5      0.45      0.00
   -1   20    5      0.29      0.00
    0   20    5      0.50      0.00
    1   20    5      1.05      0.00
    2   20    5      0.68      0.00
    3   20    5      0.26      0.00
    4   20    5     -0.30      0.00
    5   20    5     -1.05      0.00
    6   20    5     -1.02      0.00
    7   20    5      0.56      0.00
    8   20    5      1.26      0.00
    9   20    5      0.31      0.00
   10   20    5     -0.29      0.00
   11   20    5     -1.31      0.00
  -13   21    5      0.00      0.00
  -12   21    5     -0.24      0.00
  -11   21    5     -0.47      0.00
  -10   21    5     -0.25      0.00
   -9   21    5      0.29      0.00
   -8   21    5      0.16      0.00
   -7   21    5     -0.86      0.00
   -6   21    5     -0.76      0.00
   -5   21    5     -0.29      0.00
   -4   21    5     -1.21      0.00
   -3   21    5     -2.22      0.00
   -2   21    5     -2.51      0.00
   -1   21    5     -0.68      0.00
    0   21    5      1.21      0.00
    1   21    5      1.86      0.00
    2   21    5      2.32      0.00
    3   21    5      1.41      0.00
    4   21    5      0.67      0.00
    5   21    5      0.06      0.00
    6   21    5      0.15      0.00
    7   21    5      0.69      0.00
    8   21    5     -0.13      0.00
    9   21    5      0.12      0.00
   10   21    5      1.24      0.00
   11   21    5      1.58      0.00
  -13   22    5     -0.59      0.00
  -12   22    5     -0.83      0.00
  -11   22    5     -0.83      0.00
  -10   22    5      0.25      0.00
   -9   22    5      0.29      0.00
   -8   22    5     -0.36      0.00
   -7   22    5     -0.73      0.00
   -6   22    5     -0.97      0.00
   -5   22    5     -0.83      0.00
   -4   22    5     -0.21      0.00
   -3   22    5      0.12      0.00
   -2   22    5      0.43      0.00
   -1   22    5      0.86      0.00
    0   22    5      1.21      0.00
    1   22    5      1.04      0.00
    2   22    5      0.07      0.00
    3   22    5     -0.21      0.00
    4   22    5     -0.17      0.00
    5   22    5     -0.38      0.00
    6   22    5     -0.30      0.00
    7   22    5      1.04      0.00
    8   22    5      1.44      0.00
    9   22    5     -0.09      0.00
   10   22    5     -1.07      0.00
   11   22    5     -1.89      0.00
  -13   23    5      0.08      0.00
  -12   23    5     -0.10      0.00
  -11   23    5     -0.29      0.00
  -10   23    5      0.13      0.00
   -9   23    5      0.91      0.00
   -8   23    5      0.67      0.00
   -7   23    5     -0.63      0.00
   -6   23    5     -0.44      0.00
   -5   23    5      0.59      0.00
   -4   23    5      0.16      0.00
   -3   23    5     -1.00      0.00
   -2   23    5     -1.70      0.00
   -1   23    5     -0.43      0.00
    0   23    5      0.48      0.00
    1   23    5      0.51      0.00
    2   23    5      0.79      0.00
    3   23    5      0.21      0.00
    4   23    5      0.27      0.00
    5   23    5      0.38      0.00
    6   23    5      0.53      0.00
    7   23    5      0.47      0.00
    8   23    5     -0.23      0.00
    9   23    5     -0.26      0.00
   10   23    5     -0.25      0.00
   11   23    5      0.45      0.00
  -12   24    5     -0.91      0.00
  -11   24    5     -1.05      0.00
  -10   24    5      0.04      0.00
   -9   24    5     -0.07      0.00
   -8   24    5     -0.40      0.00
   -7   24    5     -0.85      0.00
   -6   24    5     -1.50      0.00
   -5   24    5     -1.13      0.00
   -4   24    5     -0.67      0.00
   -3   24    5     -0.51      0.00
   -2   24    5      0.24      0.00
   -1   24    5      1.03      0.00
    0   24    5      1.34      0.00
    1   24    5      1.04      0.00
    2   24    5      0.35      0.00
    3   24    5      0.23      0.00
    4   24    5      0.35      0.00
    5   24    5      0.66      0.00
    6   24    5      0.43      0.00
    7   24    5      0.37      0.00
    8   24    5      0.39      0.00
    9   24    5     -0.46      0.00
   10   24    5     -1.05      0.00
   11   24    5     -1.43      0.00
  -12   25    5     -0.04      0.00
  -11   25    5     -0.16      0.00
  -10   25    5      0.39      0.00
   -9   25    5      1.05      0.00
   -8   25    5      0.61      0.00
   -7   25    5     -0.14      0.00
   -6   25    5      0.58      0.00
   -5   25    5      1.39      0.00
   -4   25    5      1.08      0.00
   -3   25    5      0.58      0.00
   -2   25    5     -0.36      0.00
   -1   25    5     -0.52      0.00
    0   25    5     -0.25      0.00
    1   25    5      0.15      0.00
    2   25    5      0.17      0.00
    3   25    5     -0.67      0.00
    4   25    5     -0.57      0.00
    5   25    5     -0.23      0.00
    6   25    5      0.39      0.00
    7   25    5      0.10      0.00
    8   25    5     -0.56      0.00
    9   25    5     -0.09      0.00
   10   25    5     -0.30      0.00
  -12   26    5     -0.05      0.00
  -11   26    5      0.64      0.00
  -10   26    5      0.99      0.00
   -9   26    5     -0.19      0.00
   -8   26    5     -0.26      0.00
   -7   26    5     -0.50      0.00
   -6   26    5     -1.03      0.00
   -5   26    5     -0.13      0.00
   -4   26    5     -0.37      0.00
   -3   26    5     -1.03      0.00
   -2   26    5      0.12      0.00
   -1   26    5      1.13      0.00
    0   26    5      1.05      0.00
    1   26    5      0.70      0.00
    2   26    5      0.56      0.00
    3   26    5      0.30      0.00
    4   26    5     -0.31      0.00
    5   26    5      0.04      0.00
    6   26    5      0.13      0.00
    7   26    5     -0.26      0.00
    8   26    5     -0.19      0.00
    9   26    5     -0.23      0.00
   10   26    5     -0.41      0.00
  -12   27    5     -0.23      0.00
  -11   27    5     -0.25      0.00
  -10   27    5      0.65      0.00
   -9   27    5      1.15      0.00
   -8   27    5      0.46      0.00
   -7   27    5     -0.06      0.00
   -6   27    5      0.70      0.00
   -5   27    5      1.17      0.00
   -4   27    5      0.71      0.00
   -3   27    5      0.83      0.00
   -2   27    5      0.44      0.00
   -1   27    5     -0.45      0.00
    0   27    5     -0.43      0.00
    1   27    5      0.76      0.00
    2   27    5      0.84      0.00
    3   27    5     -0.32      0.00
    4   27    5     -0.84      0.00
    5   27    5     -0.95      0.00
    6   27    5      0.30      0.00
    7   27    5      0.46      0.00
    8   27    5     -0.29      0.00
    9   27    5      0.46      0.00
   10   27    5      0.48      0.00
  -11   28    5      2.48      0.00
  -10   28    5      2.77      0.00
   -9   28    5      0.58      0.00
   -8   28    5      0.28      0.00
   -7   28    5      0.29      0.00
   -6   28    5     -0.18      0.00
   -5   28    5      0.94      0.00
   -4   28    5      0.48      0.00
   -3   28    5     -0.70      0.00
   -2   28    5      0.09      0.00
   -1   28    5      0.57      0.00
    0   28    5      0.10      0.00
    1   28    5     -0.10      0.00
    2   28    5      0.03      0.00
    3   28    5     -0.50      0.00
    4   28    5     -1.45      0.00
    5   28    5     -1.05      0.00
    6   28    5     -0.60      0.00
    7   28    5     -0.27      0.00
    8   28    5      0.39      0.00
    9   28    5      0.45      0.00
   10   28    5      0.25      0.00
  -11   29    5      0.03      0.00
  -10   29    5      0.84      0.00
   -9   29    5      1.09      0.00
   -8   29    5      0.58      0.00
   -7   29    5     -0.25      0.00
   -6   29    5     -0.30      0.00
   -5   29    5      0.36      0.00
   -4   29    5      0.15      0.00
   -3   29    5     -0.12      0.00
   -2   29    5     -0.03      0.00
   -1   29    5     -0.17      0.00
    0   29    5     -0.32      0.00
    1   29    5      0.20      0.00
    2   29    5      0.54      0.00
    3   29    5      0.81      0.00
    4   29    5      0.49      0.00
    5   29    5     -0.63      0.00
    6   29    5      0.15      0.00
    7   29    5      0.64      0.00
    8   29    5      0.24      0.00
    9   29    5      0.62      0.00
  -11   30    5      2.27      0.00
  -10   30    5      3.24      0.00
   -9   30    5      1.13      0.00
   -8   30    5      0.76      0.00
   -7   30    5      1.15      0.00
   -6   30    5      0.22      0.00
   -5   30    5      0.53      0.00
   -4   30    5      0.38      0.00
   -3   30    5     -0.18      0.00
   -2   30    5      0.03      0.00
   -1   30    5     -0.43      0.00
    0   30    5     -0.66      0.00
    1   30    5     -0.18      0.00
    2   30    5     -0.31      0.00
    3   30    5     -1.37      0.00
    4   30    5     -1.75      0.00
    5   30    5     -0.70      0.00
    6   30    5     -0.61      0.00
    7   30    5     -0.39      0.00
    8   30    5      0.69      0.00
    9   30    5      0.65      0.00
  -10   31    5      0.34      0.00
   -9   31    5      0.13      0.00
   -8   31    5      0.46      0.00
   -7   31    5      0.00      0.00
   -6   31    5     -0.90      0.00
   -5   31    5     -0.18      0.00
   -4   31    5      0.30      0.00
   -3   31    5     -0.46      0.00
   -2   31    5     -0.77      0.00
   -1   31    5     -0.04      0.00
    0   31    5     -0.01      0.00
    1   31    5     -1.14      0.00
    2   31    5     -0.94      0.00
    3   31    5      1.52      0.00
    4   31    5      2.05      0.00
    5   31    5     -0.03      0.00
    6   31    5     -0.75      0.00
    7   31    5     -0.58      0.00
    8   31    5      0.11      0.00
    9   31    5      0.38      0.00
  -10   32    5      1.60      0.00
   -9   32    5      0.43      0.00
   -8   32    5      0.64      0.00
   -7   32    5      1.42      0.00
   -6   32    5      0.23      0.00
   -5   32    5     -0.41      0.00
   -4   32    5     -0.75      0.00
   -3   32    5     -0.58      0.00
   -2   32    5     -0.13      0.00
   -1   32    5     -0.61      0.00
    0   32    5     -0.04      0.00
    1   32    5      0.88      0.00
    2   32    5     -0.01      0.00
    3   32    5     -1.58      0.00
    4   32    5     -1.38      0.00
    5   32    5      0.48      0.00
    6   32    5      0.22      0.00
    7   32    5     -0.79      0.00
    8   32    5     -0.10      0.00
  -10   33    5     -0.76      0.00
   -9   33    5     -1.34      0.00
   -8   33    5     -0.01      0.00
   -7   33    5      0.83      0.00
   -6   33    5     -0.41      0.00
   -5   33    5     -0.60      0.00
   -4   33    5      0.34      0.00
   -3   33    5      0.36      0.00
   -2   33    5     -0.29      0.00
   -1   33    5      0.28      0.00
    0   33    5      0.96      0.00
    1   33    5     -0.73      0.00
    2   33    5     -1.44      0.00
    3   33    5      1.30      0.00
    4   33    5      2.03      0.00
    5   33    5     -0.07      0.00
    6   33    5     -1.49      0.00
    7   33    5     -1.86      0.00
    8   33    5     -0.32      0.00
   -9   34    5     -0.38      0.00
   -8   34    5      0.30      0.00
   -7   34    5      0.65      0.00
   -6   34    5      0.02      0.00
   -5   34    5      0.17      0.00
   -4   34    5     -0.74      0.00
   -3   34    5     -1.38      0.00
   -2   34    5     -0.60      0.00
   -1   34    5     -0.15      0.00
    0   34    5      0.98      0.00
    1   34    5      1.49      0.00
    2   34    5      0.22      0.00
    3   34    5     -0.82      0.00
    4   34    5     -0.59      0.00
    5   34    5      1.01      0.00
    6   34    5      0.84      0.00
    7   34    5     -1.02      0.00
   -9   35    5     -1.75      0.00
   -8   35    5     -0.09      0.00
   -7   35    5      1.37      0.00
   -6   35    5     -0.02      0.00
   -5   35    5     -1.09      0.00
   -4   35    5     -0.34      0.00
   -3   35    5      0.77      0.00
   -2   35    5      0.71      0.00
   -1   35    5      0.74      0.00
    0   35    5      2.03      0.00
    1   35    5      1.33      0.00
    2   35    5     -0.20      0.00
    3   35    5      0.84      0.00
    4   35    5      0.90      0.00
    5   35    5     -0.27      0.00
    6   35    5     -0.88      0.00
    7   35    5     -1.50      0.00
   -8   36    5      0.19      0.00
   -7   36    5     -0.67      0.00
   -6   36    5     -0.66      0.00
   -5   36    5      1.48      0.00
   -4   36    5      0.74      0.00
   -3   36    5     -1.63      0.00
   -2   36    5     -1.73      0.00
   -1   36    5     -0.80      0.00
    0   36    5      0.52      0.00
    1   36    5      0.70      0.00
    2   36    5      0.05      0.00
    3   36    5      0.45      0.00
    4   36    5      0.46      0.00
    5   36    5      0.68      0.00
    6   36    5      0.48      0.00
    7   36    5     -0.99      0.00
   -8   37    5      0.40      0.00
   -7   37    5      0.86      0.00
   -6   37    5     -0.75      0.00
   -5   37    5     -1.26      0.00
   -4   37    5     -0.99      0.00
   -3   37    5     -0.38      0.00
   -2   37    5      0.35      0.00
   -1   37    5      0.67      0.00
    0   37    5      2.05      0.00
    1   37    5      2.39      0.00
    2   37    5      1.05      0.00
    3   37    5      0.81      0.00
    4   37    5      0.12      0.00
    5   37    5     -0.24      0.00
    6   37    5      0.32      0.00
   -7   38    5     -1.30      0.00
   -6   38    5     -1.43      0.00
   -5   38    5      1.12      0.00
   -4   38    5      1.32      0.00
   -3   38    5     -1.34      0.00
   -2   38    5     -2.68      0.00
   -1   38    5     -2.35      0.00
    0   38    5     -1.02      0.00
    1   38    5     -0.30      0.00
    2   38    5     -0.07      0.00
    3   38    5      0.94      0.00
    4   38    5      0.74      0.00
    5   38    5      0.09      0.00
   -6   39    5     -1.71      0.00
   -5   39    5     -0.98      0.00
   -4   39    5     -1.03      0.00
   -3   39    5     -1.85      0.00
   -2   39    5     -1.04      0.00
   -1   39    5      0.00      0.00
    0   39    5      1.09      0.00
    1   39    5      1.35      0.00
    2   39    5      0.80      0.00
    3   39    5      0.87      0.00
    4   39    5     -0.01      0.00
    5   39    5     -0.25      0.00
   -6   40    5     -1.29      0.00
   -5   40    5     -0.51      0.00
   -4   40    5      0.34      0.00
   -3   40    5     -0.43      0.00
   -2   40    5     -1.75      0.00
   -1   40    5     -2.50      0.00
    0   40    5     -1.65      0.00
    1   40    5     -0.40      0.00
    2   40    5     -0.02      0.00
    3   40    5      0.28      0.00
    4   40    5      0.01      0.00
   -5   41    5     -0.51      0.00
   -4   41    5     -0.62      0.00
   -3   41    5     -1.69      0.00
   -2   41    5     -1.50      0.00
   -1   41    5     -0.74      0.00
    0   41    5     -0.02      0.00
    1   41    5     -0.30      0.00
    2   41    5     -0.35      0.00
    3   41    5      0.60      0.00
   -3   42    5      0.75      0.00
   -2   42    5      0.33      0.00
   -1   42    5     -0.99      0.00
    0   42    5     -0.91      0.00
    1   42    5     -0.02      0.00
  -13    0    6      0.38      0.00
  -12    0    6      0.21      0.00
  -11    0    6     -0.56      0.00
  -10    0    6     -0.51      0.00
   -9    0    6     -0.04      0.00
   -8    0    6      0.20      0.00
   -7    0    6      0.10      0.00
   -6    0    6      0.66      0.00
   -5    0    6     -0.50      0.00
   -4    0    6      0.73      0.00
   -3    0    6      6.01      0.00
   -2    0    6      8.59      0.00
   -1    0    6      7.76      0.00
    0    0    6      3.35      0.00
    1    0    6      1.61      0.00
    2    0    6      4.08      0.00
    3    0    6      4.63      0.00
    4    0    6      4.07      0.00
    5    0    6      1.03      0.00
    6    0    6     -2.83      0.00
    7    0    6     -2.87      0.00
    8    0    6     -1.67      0.00
    9    0    6     -1.09      0.00
   10    0    6      0.79      0.00
   11    0    6      1.94      0.00
   12    0    6      1.27      0.00
   13    0    6      0.90      0.00
  -14    1    6     -0.41      0.00
  -13    1    6     -0.61      0.00
  -12    1    6     -0.68      0.00
  -11    1    6     -0.30      0.00
  -10    1    6     -0.02      0.00
   -9    1    6     -0.07      0.00
   -8    1    6     -0.02      0.00
   -7    1    6      0.64      0.00
   -6    1    6      1.04      0.00
   -5    1    6      1.15      0.00
   -4    1    6      1.89      0.00
   -3    1    6      2.30      0.00
   -2    1    6      1.38      0.00
   -1    1    6     -0.10      0.00
    0    1    6     -1.27      0.00
    1    1    6     -1.63      0.00
    2    1    6     -1.07      0.00
    3    1    6     -0.67      0.00
    4    1    6     -1.21      0.00
    5    1    6     -1.78      0.00
    6    1    6     -1.35      0.00
    7    1    6     -0.31      0.00
    8    1    6      0.11      0.00
    9    1    6     -0.73      0.00
   10    1    6     -1.08      0.00
   11    1    6     -0.06      0.00
   12    1    6      0.38      0.00
   13    1    6      0.00      0.00
  -15    2    6     -0.14      0.00
  -14    2    6     -0.50      0.00
  -13    2    6     -0.38      0.00
  -12    2    6     -0.10      0.00
  -11    2    6     -0.13      0.00
  -10    2    6      0.00      0.00
   -9    2    6      0.07      0.00
   -8    2    6      0.17      0.00
   -7    2    6      0.34      0.00
   -6    2    6      1.30      0.00
   -5    2    6      0.03      0.00
   -4    2    6      0.14      0.00
   -3    2    6      4.20      0.00
   -2    2    6      6.69      0.00
   -1    2    6      6.19      0.00
    0    2    6      1.37      0.00
    1    2    6     -1.08      0.00
    2    2    6      1.39      0.00
    3    2    6      2.47      0.00
    4    2    6      2.26      0.00
    5    2    6      0.15      0.00
    6    2    6     -2.05      0.00
    7    2    6     -1.57      0.00
    8    2    6     -0.83      0.00
    9    2    6     -0.50      0.00
   10    2    6      0.73      0.00
   11    2    6      1.12      0.00
   12    2    6      0.48      0.00
   13    2    6      0.43      0.00
  -15    3    6     -0.44      0.00
  -14    3    6     -0.29      0.00
  -13    3    6     -0.92      0.00
  -12    3    6     -1.22      0.00
  -11    3    6     -0.70      0.00
  -10    3    6     -0.37      0.00
   -9    3    6     -0.35      0.00
   -8    3    6      0.05      0.00
   -7    3    6      1.61      0.00
   -6    3    6      2.47      0.00
   -5    3    6      2.66      0.00
   -4    3    6      4.05      0.00
   -3    3    6      4.83      0.00
   -2    3    6      2.94      0.00
   -1    3    6     -0.33      0.00
    0    3    6     -3.16      0.00
    1    3    6     -4.09      0.00
    2    3    6     -2.80      0.00
    3    3    6     -1.59      0.00
    4    3    6     -2.43      0.00
    5    3    6     -3.65      0.00
    6    3    6     -2.70      0.00
    7    3    6     -0.33      0.00
    8    3    6      0.63      0.00
    9    3    6     -1.23      0.00
   10    3    6     -1.98      0.00
   11    3    6      0.02      0.00
   12    3    6      0.74      0.00
   13    3    6      0.07      0.00
  -15    4    6     -0.62      0.00
  -14    4    6     -1.28      0.00
  -13    4    6     -1.44      0.00
  -12    4    6     -0.79      0.00
  -11    4    6      0.47      0.00
  -10    4    6      0.93      0.00
   -9    4    6      0.30      0.00
   -8    4    6      0.21      0.00
   -7    4    6      0.83      0.00
   -6    4    6      2.31      0.00
   -5    4    6      0.86      0.00
   -4    4    6     -1.05      0.00
   -3    4    6      0.57      0.00
   -2    4    6      2.59      0.00
   -1    4    6      2.33      0.00
    0    4    6     -3.04      0.00
    1    4    6     -5.99      0.00
    2    4    6     -3.30      0.00
    3    4    6     -1.45      0.00
    4    4    6     -0.81      0.00
    5    4    6     -0.81      0.00
    6    4    6      0.09      0.00
    7    4    6      1.16      0.00
    8    4    6      0.75      0.00
    9    4    6      0.60      0.00
   10    4    6      0.65      0.00
   11    4    6     -0.38      0.00
   12    4    6     -0.97      0.00
   13    4    6     -0.44      0.00
  -15    5    6      0.46      0.00
  -14    5    6      0.77      0.00
  -13    5    6     -0.01      0.00
  -12    5    6     -0.58      0.00
  -11    5    6     -0.70      0.00
  -10    5    6     -0.80      0.00
   -9    5    6     -0.46      0.00
   -8    5    6      0.21      0.00
   -7    5    6      1.60      0.00
   -6    5    6      2.31      0.00
   -5    5    6      2.27      0.00
   -4    5    6      2.75      0.00
   -3    5    6      3.00      0.00
   -2    5    6      1.82      0.00
   -1    5    6     -1.00      0.00
    0    5    6     -4.12      0.00
    1    5    6     -4.99      0.00
    2    5    6     -3.17      0.00
    3    5    6     -1.16      0.00
    4    5    6     -1.18      0.00
    5    5    6     -2.20      0.00
    6    5    6     -1.59      0.00
    7    5    6      0.31      0.00
    8    5    6      0.95      0.00
    9    5    6     -0.77      0.00
   10    5    6     -1.10      0.00
   11    5    6      0.36      0.00
   12    5    6      0.30      0.00
  -15    6    6     -0.28      0.00
  -14    6    6     -0.52      0.00
  -13    6    6     -1.01      0.00
  -12    6    6     -1.15      0.00
  -11    6    6      0.26      0.00
  -10    6    6      1.22      0.00
   -9    6    6      0.52      0.00
   -8    6    6      0.33      0.00
   -7    6    6      0.99      0.00
   -6    6    6      2.23      0.00
   -5    6    6      0.64      0.00
   -4    6    6     -2.02      0.00
   -3    6    6     -1.93      0.00
   -2    6    6     -0.66      0.00
   -1    6    6     -1.22      0.00
    0    6    6     -6.08      0.00
    1    6    6     -7.59      0.00
    2    6    6     -4.51      0.00
    3    6    6     -2.90      0.00
    4    6    6     -1.82      0.00
    5    6    6     -0.42      0.00
    6    6    6      2.04      0.00
    7    6    6      2.87      0.00
    8    6    6      1.58      0.00
    9    6    6      1.28      0.00
   10    6    6      0.62      0.00
   11    6    6     -1.19      0.00
   12    6    6     -1.82      0.00
  -15    7    6      0.60      0.00
  -14    7    6      0.97      0.00
  -13    7    6      0.76      0.00
  -12    7    6      0.31      0.00
  -11    7    6     -0.21      0.00
  -10    7    6     -0.33      0.00
   -9    7    6      0.06      0.00
   -8    7    6      0.11      0.00
   -7    7    6      0.76      0.00
   -6    7    6      1.06      0.00
   -5    7    6      0.48      0.00
   -4    7    6     -0.48      0.00
   -3    7    6     -1.06      0.00
   -2    7    6     -0.88      0.00
   -1    7    6     -1.86      0.00
    0    7    6     -4.28      0.00
    1    7    6     -4.64      0.00
    2    7    6     -2.03      0.00
    3    7    6      0.60      0.00
    4    7    6      1.38      0.00
    5    7    6      0.82      0.00
    6    7    6      0.54      0.00
    7    7    6      0.71      0.00
    8    7    6      0.53      0.00
    9    7    6     -0.43      0.00
   10    7    6     -0.03      0.00
   11    7    6      0.54      0.00
   12    7    6     -0.44      0.00
  -14    8    6      0.90      0.00
  -13    8    6      0.43      0.00
  -12    8    6     -0.67      0.00
  -11    8    6     -0.22      0.00
  -10    8    6      0.76      0.00
   -9    8    6      0.58      0.00
   -8    8    6      0.53      0.00
   -7    8    6      0.84      0.00
   -6    8    6      1.12      0.00
   -5    8    6     -0.75      0.00
   -4    8    6     -2.76      0.00
   -3    8    6     -2.55      0.00
   -2    8    6     -1.56      0.00
   -1    8    6     -2.01      0.00
    0    8    6     -5.08      0.00
    1    8    6     -4.50      0.00
    2    8    6     -1.79      0.00
    3    8    6     -1.24      0.00
    4    8    6     -0.64      0.00
    5    8    6     -0.01      0.00
    6    8    6      1.76      0.00
    7    8    6      2.35      0.00
    8    8    6      1.49      0.00
    9    8    6      1.38      0.00
   10    8    6      0.44      0.00
   11    8    6     -1.19      0.00
   12    8    6     -1.86      0.00
  -14    9    6      0.35      0.00
  -13    9    6      0.86      0.00
  -12    9    6      0.53      0.00
  -11    9    6      0.08      0.00
  -10    9    6      0.41      0.00
   -9    9    6      0.51      0.00
   -8    9    6     -0.30      0.00
   -7    9    6     -0.03      0.00
   -6    9    6      0.04      0.00
   -5    9    6     -1.00      0.00
   -4    9    6     -2.43      0.00
   -3    9    6     -3.11      0.00
   -2    9    6     -2.07      0.00
   -1    9    6     -1.56      0.00
    0    9    6     -3.02      0.00
    1    9    6     -3.16      0.00
    2    9    6     -0.43      0.00
    3    9    6      2.01      0.00
    4    9    6      2.65      0.00
    5    9    6      2.28      0.00
    6    9    6      1.42      0.00
    7    9    6      0.49      0.00
    8    9    6      0.32      0.00
    9    9    6      0.21      0.00
   10    9    6      0.49      0.00
   11    9    6      0.47      0.00
   12    9    6     -0.61      0.00
  -14   10    6      1.11      0.00
  -13   10    6      0.92      0.00
  -12   10    6      0.05      0.00
  -11   10    6     -0.37      0.00
  -10   10    6     -0.13      0.00
   -9   10    6      0.12      0.00
   -8   10    6      0.51      0.00
   -7   10    6      0.69      0.00
   -6   10    6      0.25      0.00
   -5   10    6     -1.96      0.00
   -4   10    6     -3.19      0.00
   -3   10    6     -2.26      0.00
   -2   10    6     -1.05      0.00
   -1   10    6     -0.78      0.00
    0   10    6     -1.82      0.00
    1   10    6     -0.39      0.00
    2   10    6      0.90      0.00
    3   10    6      0.69      0.00
    4   10    6      0.66      0.00
    5   10    6     -0.53      0.00
    6   10    6     -0.14      0.00
    7   10    6      0.59      0.00
    8   10    6      0.82      0.00
    9   10    6      1.07      0.00
   10   10    6      0.14      0.00
   11   10    6     -0.69      0.00
   12   10    6     -1.28      0.00
  -14   11    6      0.24      0.00
  -13   11    6      0.71      0.00
  -12   11    6      0.21      0.00
  -11   11    6     -0.12      0.00
  -10   11    6      0.14      0.00
   -9   11    6      0.04      0.00
   -8   11    6     -0.65      0.00
   -7   11    6     -0.21      0.00
   -6   11    6     -0.22      0.00
   -5   11    6     -1.10      0.00
   -4   11    6     -1.91      0.00
   -3   11    6     -1.90      0.00
   -2   11    6     -0.61      0.00
   -1   11    6      0.28      0.00
    0   11    6     -0.29      0.00
    1   11    6     -0.53      0.00
    2   11    6      0.95      0.00
    3   11    6      2.12      0.00
    4   11    6      1.95      0.00
    5   11    6      1.28      0.00
    6   11    6      0.45      0.00
    7   11    6     -0.06      0.00
    8   11    6      0.94      0.00
    9   11    6      1.63      0.00
   10   11    6      0.94      0.00
   11   11    6      0.34      0.00
   12   11    6     -0.20      0.00
  -14   12    6      0.18      0.00
  -13   12    6      0.19      0.00
  -12   12    6      0.11      0.00
  -11   12    6     -0.48      0.00
  -10   12    6     -0.98      0.00
   -9   12    6     -0.71      0.00
   -8   12    6      0.02      0.00
   -7   12    6      0.55      0.00
   -6   12    6      0.26      0.00
   -5   12    6     -1.81      0.00
   -4   12    6     -2.70      0.00
   -3   12    6     -1.70      0.00
   -2   12    6     -0.63      0.00
   -1   12    6     -0.11      0.00
    0   12    6      0.13      0.00
    1   12    6      1.76      0.00
    2   12    6      1.60      0.00
    3   12    6      0.91      0.00
    4   12    6      0.68      0.00
    5   12    6     -1.25      0.00
    6   12    6     -1.35      0.00
    7   12    6     -0.75      0.00
    8   12    6     -0.14      0.00
    9   12    6      0.55      0.00
   10   12    6      0.24      0.00
   11   12    6      0.31      0.00
   12   12    6     -0.21      0.00
  -14   13    6      0.58      0.00
  -13   13    6      0.42      0.00
  -12   13    6      0.04      0.00
  -11   13    6     -0.18      0.00
  -10   13    6     -0.75      0.00
   -9   13    6     -0.89      0.00
   -8   13    6     -0.63      0.00
   -7   13    6     -0.06      0.00
   -6   13    6     -0.18      0.00
   -5   13    6     -0.46      0.00
   -4   13    6     -0.74      0.00
   -3   13    6     -0.21      0.00
   -2   13    6      1.20      0.00
   -1   13    6      2.02      0.00
    0   13    6      2.26      0.00
    1   13    6      1.94      0.00
    2   13    6      1.64      0.00
    3   13    6      1.36      0.00
    4   13    6      0.55      0.00
    5   13    6     -0.58      0.00
    6   13    6     -1.00      0.00
    7   13    6     -0.48      0.00
    8   13    6      1.23      0.00
    9   13    6      2.22      0.00
   10   13    6      0.95      0.00
   11   13    6      0.01      0.00
   12   13    6     -0.02      0.00
  -14   14    6     -0.48      0.00
  -13   14    6     -0.36      0.00
  -12   14    6     -0.29      0.00
  -11   14    6     -0.75      0.00
  -10   14    6     -1.17      0.00
   -9   14    6     -0.96      0.00
   -8   14    6     -0.36      0.00
   -7   14    6      0.40      0.00
   -6   14    6      0.54      0.00
   -5   14    6     -0.72      0.00
   -4   14    6     -1.19      0.00
   -3   14    6     -0.81      0.00
   -2   14    6     -0.36      0.00
   -1   14    6     -0.27      0.00
    0   14    6      0.22      0.00
    1   14    6      2.13      0.00
    2   14    6      1.36      0.00
    3   14    6      0.09      0.00
    4   14    6     -0.28      0.00
    5   14    6     -1.58      0.00
    6   14    6     -1.11      0.00
    7   14    6     -0.81      0.00
    8   14    6     -0.55      0.00
    9   14    6      0.28      0.00
   10   14    6      0.60      0.00
   11   14    6      1.11      0.00
   12   14    6      0.64      0.00
  -14   15    6      0.47      0.00
  -13   15    6      0.07      0.00
  -12   15    6      0.27      0.00
  -11   15    6      0.27      0.00
  -10   15    6     -0.86      0.00
   -9   15    6     -1.07      0.00
   -8   15    6     -0.36      0.00
   -7   15    6      0.04      0.00
   -6   15    6     -0.22      0.00
   -5   15    6     -0.17      0.00
   -4   15    6     -0.52      0.00
   -3   15    6     -0.11      0.00
   -2   15    6      1.43      0.00
   -1   15    6      2.45      0.00
    0   15    6      3.08      0.00
    1   15    6      2.24      0.00
    2   15    6      0.67      0.00
    3   15    6     -0.07      0.00
    4   15    6     -0.66      0.00
    5   15    6     -1.54      0.00
    6   15    6     -1.27      0.00
    7   15    6     -0.31      0.00
    8   15    6      0.47      0.00
    9   15    6      0.67      0.00
   10   15    6     -0.31      0.00
   11   15    6     -0.59      0.00
   12   15    6     -0.33      0.00
  -14   16    6     -0.43      0.00
  -13   16    6     -0.17      0.00
  -12   16    6     -0.30      0.00
  -11   16    6     -0.72      0.00
  -10   16    6     -0.66      0.00
   -9   16    6     -0.28      0.00
   -8   16    6     -0.13      0.00
   -7   16    6      0.23      0.00
   -6   16    6      0.44      0.00
   -5   16    6      0.19      0.00
   -4   16    6      0.47      0.00
   -3   16    6      0.36      0.00
   -2   16    6      0.52      0.00
   -1   16    6      0.25      0.00
    0   16    6     -0.12      0.00
    1   16    6      1.14      0.00
    2   16    6      0.40      0.00
    3   16    6     -0.66      0.00
    4   16    6     -0.91      0.00
    5   16    6     -1.28      0.00
    6   16    6     -0.16      0.00
    7   16    6      0.14      0.00
    8   16    6      0.26      0.00
    9   16    6      0.45      0.00
   10   16    6      0.19      0.00
   11   16    6      0.56      0.00
   12   16    6      0.47      0.00
  -13   17    6     -0.11      0.00
  -12   17    6      0.34      0.00
  -11   17    6      0.64      0.00
  -10   17    6     -0.07      0.00
   -9   17    6     -0.34      0.00
   -8   17    6     -0.03      0.00
   -7   17    6      0.13      0.00
   -6   17    6     -0.27      0.00
   -5   17    6     -0.34      0.00
   -4   17    6     -0.66      0.00
   -3   17    6     -0.42      0.00
   -2   17    6      0.83      0.00
   -1   17    6      1.91      0.00
    0   17    6      2.31      0.00
    1   17    6      0.51      0.00
    2   17    6     -1.34      0.00
    3   17    6     -1.39      0.00
    4   17    6     -1.12      0.00
    5   17    6     -1.06      0.00
    6   17    6     -0.22      0.00
    7   17    6      0.21      0.00
    8   17    6     -0.56      0.00
    9   17    6     -1.40      0.00
   10   17    6     -1.87      0.00
   11   17    6     -0.88      0.00
  -13   18    6      0.02      0.00
  -12   18    6      0.23      0.00
  -11   18    6     -0.16      0.00
  -10   18    6     -0.24      0.00
   -9   18    6      0.22      0.00
   -8   18    6      0.05      0.00
   -7   18    6     -0.03      0.00
   -6   18    6      0.17      0.00
   -5   18    6      0.57      0.00
   -4   18    6      1.48      0.00
   -3   18    6      1.48      0.00
   -2   18    6      1.89      0.00
   -1   18    6      1.34      0.00
    0   18    6     -0.51      0.00
    1   18    6     -0.79      0.00
    2   18    6     -1.24      0.00
    3   18    6     -1.02      0.00
    4   18    6     -0.59      0.00
    5   18    6     -0.41      0.00
    6   18    6      0.54      0.00
    7   18    6      0.80      0.00
    8   18    6      1.34      0.00
    9   18    6      0.59      0.00
   10   18    6     -1.12      0.00
   11   18    6     -1.01      0.00
  -13   19    6     -0.15      0.00
  -12   19    6     -0.01      0.00
  -11   19    6      0.65      0.00
  -10   19    6      0.62      0.00
   -9   19    6      0.30      0.00
   -8   19    6      0.14      0.00
   -7   19    6      0.23      0.00
   -6   19    6     -0.16      0.00
   -5   19    6     -0.45      0.00
   -4   19    6     -0.44      0.00
   -3   19    6     -0.07      0.00
   -2   19    6      0.36      0.00
   -1   19    6      0.80      0.00
    0   19    6      0.92      0.00
    1   19    6     -0.90      0.00
    2   19    6     -1.85      0.00
    3   19    6     -1.03      0.00
    4   19    6     -0.50      0.00
    5   19    6      0.07      0.00
    6   19    6      0.90      0.00
    7   19    6      0.30      0.00
    8   19    6     -1.08      0.00
    9   19    6     -1.66      0.00
   10   19    6     -1.87      0.00
   11   19    6     -0.41      0.00
  -13   20    6     -0.10      0.00
  -12   20    6      0.54      0.00
  -11   20    6      0.26      0.00
  -10   20    6     -0.37      0.00
   -9   20    6     -0.21      0.00
   -8   20    6     -0.30      0.00
   -7   20    6     -0.11      0.00
   -6   20    6      0.15      0.00
   -5   20    6      0.32      0.00
   -4   20    6      1.33      0.00
   -3   20    6      1.99      0.00
   -2   20    6      2.80      0.00
   -1   20    6      1.80      0.00
    0   20    6     -0.74      0.00
    1   20    6     -1.63      0.00
    2   20    6     -1.76      0.00
    3   20    6     -0.69      0.00
    4   20    6     -0.02      0.00
    5   20    6      0.09      0.00
    6   20    6      0.30      0.00
    7   20    6      0.37      0.00
    8   20    6      1.45      0.00
    9   20    6      0.39      0.00
   10   20    6     -1.84      0.00
   11   20    6     -1.75      0.00
  -13   21    6     -0.11      0.00
  -12   21    6     -0.09      0.00
  -11   21    6      0.89      0.00
  -10   21    6      0.85      0.00
   -9   21    6      0.39      0.00
   -8   21    6      0.03      0.00
   -7   21    6      0.14      0.00
   -6   21    6      0.30      0.00
   -5   21    6      0.03      0.00
   -4   21    6     -0.18      0.00
   -3   21    6      0.10      0.00
   -2   21    6     -0.18      0.00
   -1   21    6     -0.61      0.00
    0   21    6     -0.35      0.00
    1   21    6     -0.86      0.00
    2   21    6     -0.49      0.00
    3   21    6      0.34      0.00
    4   21    6      0.09      0.00
    5   21    6      0.36      0.00
    6   21    6      1.02      0.00
    7   21    6      0.01      0.00
    8   21    6     -0.93      0.00
    9   21    6     -0.35      0.00
   10   21    6     -0.44      0.00
   11   21    6      0.25      0.00
  -13   22    6     -0.19      0.00
  -12   22    6      0.01      0.00
  -11   22    6     -0.13      0.00
  -10   22    6     -0.71      0.00
   -9   22    6     -0.82      0.00
   -8   22    6     -0.42      0.00
   -7   22    6      0.43      0.00
   -6   22    6      0.08      0.00
   -5   22    6     -0.88      0.00
   -4   22    6      0.00      0.00
   -3   22    6      1.36      0.00
   -2   22    6      2.53      0.00
   -1   22    6      1.62      0.00
    0   22    6     -0.23      0.00
    1   22    6     -0.59      0.00
    2   22    6     -0.59      0.00
    3   22    6      0.27      0.00
    4   22    6      0.35      0.00
    5   22    6     -0.06      0.00
    6   22    6     -0.25      0.00
    7   22    6     -0.03      0.00
    8   22    6      0.97      0.00
    9   22    6      0.02      0.00
   10   22    6     -1.20      0.00
  -12   23    6      0.30      0.00
  -11   23    6      1.09      0.00
  -10   23    6      0.75      0.00
   -9   23    6      0.56      0.00
   -8   23    6     -0.07      0.00
   -7   23    6     -0.14      0.00
   -6   23    6      1.03      0.00
   -5   23    6      1.07      0.00
   -4   23    6      0.12      0.00
   -3   23    6     -0.06      0.00
   -2   23    6     -0.59      0.00
   -1   23    6     -1.41      0.00
    0   23    6     -1.03      0.00
    1   23    6     -0.55      0.00
    2   23    6      0.26      0.00
    3   23    6      0.50      0.00
    4   23    6     -0.26      0.00
    5   23    6     -0.31      0.00
    6   23    6      0.31      0.00
    7   23    6      0.03      0.00
    8   23    6     -0.27      0.00
    9   23    6      0.55      0.00
   10   23    6      0.49      0.00
  -12   24    6     -0.65      0.00
  -11   24    6     -0.63      0.00
  -10   24    6     -0.67      0.00
   -9   24    6     -0.83      0.00
   -8   24    6      0.01      0.00
   -7   24    6      1.11      0.00
   -6   24    6     -0.31      0.00
   -5   24    6     -2.20      0.00
   -4   24    6     -1.37      0.00
   -3   24    6     -0.11      0.00
   -2   24    6      0.96      0.00
   -1   24    6      1.04      0.00
    0   24    6      0.46      0.00
    1   24    6      0.13      0.00
    2   24    6     -0.04      0.00
    3   24    6      0.93      0.00
    4   24    6      0.85      0.00
    5   24    6      0.26      0.00
    6   24    6      0.10      0.00
    7   24    6      0.43      0.00
    8   24    6      0.61      0.00
    9   24    6     -0.48      0.00
   10   24    6     -0.33      0.00
  -12   25    6      0.26      0.00
  -11   25    6      0.07      0.00
  -10   25    6     -0.17      0.00
   -9   25    6      0.83      0.00
   -8   25    6      0.14      0.00
   -7   25    6     -0.36      0.00
   -6   25    6      1.32      0.00
   -5   25    6      1.61      0.00
   -4   25    6      0.58      0.00
   -3   25    6      0.25      0.00
   -2   25    6     -0.35      0.00
   -1   25    6     -1.09      0.00
    0   25    6     -0.91      0.00
    1   25    6     -0.67      0.00
    2   25    6     -0.39      0.00
    3   25    6     -0.46      0.00
    4   25    6     -0.58      0.00
    5   25    6     -0.46      0.00
    6   25    6     -0.17      0.00
    7   25    6      0.32      0.00
    8   25    6      0.30      0.00
    9   25    6      0.11      0.00
   10   25    6      0.09      0.00
  -12   26    6     -0.37      0.00
  -11   26    6     -0.11      0.00
  -10   26    6     -0.20      0.00
   -9   26    6     -0.72      0.00
   -8   26    6     -0.15      0.00
   -7   26    6      0.75      0.00
   -6   26    6     -0.61      0.00
   -5   26    6     -2.15      0.00
   -4   26    6     -1.34      0.00
   -3   26    6     -1.01      0.00
   -2   26    6     -0.85      0.00
   -1   26    6      0.02      0.00
    0   26    6      0.42      0.00
    1   26    6     -0.38      0.00
    2   26    6     -0.73      0.00
    3   26    6      0.60      0.00
    4   26    6      1.06      0.00
    5   26    6      1.14      0.00
    6   26    6      0.87      0.00
    7   26    6      0.53      0.00
    8   26    6      0.03      0.00
    9   26    6     -1.04      0.00
   10   26    6     -0.21      0.00
  -11   27    6     -1.76      0.00
  -10   27    6     -2.09      0.00
   -9   27    6      0.20      0.00
   -8   27    6      0.20      0.00
   -7   27    6     -0.51      0.00
   -6   27    6      0.70      0.00
   -5   27    6      0.84      0.00
   -4   27    6      0.51      0.00
   -3   27    6      0.68      0.00
   -2   27    6      0.13      0.00
   -1   27    6     -0.36      0.00
    0   27    6     -0.30      0.00
    1   27    6     -0.49      0.00
    2   27    6     -0.64      0.00
    3   27    6     -0.68      0.00
    4   27    6     -0.07      0.00
    5   27    6      0.37      0.00
    6   27    6      0.27      0.00
    7   27    6      0.57      0.00
    8   27    6      0.23      0.00
    9   27    6     -0.69      0.00
  -11   28    6      0.73      0.00
  -10   28    6      0.06      0.00
   -9   28    6     -0.94      0.00
   -8   28    6     -1.23      0.00
   -7   28    6     -0.56      0.00
   -6   28    6     -0.45      0.00
   -5   28    6     -0.95      0.00
   -4   28    6     -0.35      0.00
   -3   28    6     -0.46      0.00
   -2   28    6     -1.04      0.00
   -1   28    6     -0.56      0.00
    0   28    6      0.12      0.00
    1   28    6     -0.16      0.00
    2   28    6     -0.44      0.00
    3   28    6     -0.21      0.00
    4   28    6      0.10      0.00
    5   28    6      1.26      0.00
    6   28    6      0.85      0.00
    7   28    6     -0.30      0.00
    8   28    6     -0.69      0.00
    9   28    6     -1.16      0.00
  -11   29    6     -2.29      0.00
  -10   29    6     -3.37      0.00
   -9   29    6     -1.06      0.00
   -8   29    6     -0.31      0.00
   -7   29    6     -0.78      0.00
   -6   29    6     -0.08      0.00
   -5   29    6     -0.26      0.00
   -4   29    6     -0.17      0.00
   -3   29    6      0.54      0.00
   -2   29    6      0.32      0.00
   -1   29    6      0.03      0.00
    0   29    6      0.00      0.00
    1   29    6     -0.13      0.00
    2   29    6      0.09      0.00
    3   29    6      0.24      0.00
    4   29    6      0.60      0.00
    5   29    6      1.00      0.00
    6   29    6      1.12      0.00
    7   29    6      0.87      0.00
    8   29    6     -0.10      0.00
    9   29    6     -0.78      0.00
  -10   30    6     -0.13      0.00
   -9   30    6     -0.82      0.00
   -8   30    6     -1.60      0.00
   -7   30    6     -1.33      0.00
   -6   30    6     -0.15      0.00
   -5   30    6     -0.01      0.00
   -4   30    6      0.27      0.00
   -3   30    6      0.62      0.00
   -2   30    6      0.36      0.00
   -1   30    6     -0.08      0.00
    0   30    6      0.05      0.00
    1   30    6      1.04      0.00
    2   30    6      1.18      0.00
    3   30    6     -0.65      0.00
    4   30    6     -1.37      0.00
    5   30    6      0.37      0.00
    6   30    6      0.39      0.00
    7   30    6     -0.47      0.00
    8   30    6     -0.63      0.00
  -10   31    6     -2.55      0.00
   -9   31    6     -1.28      0.00
   -8   31    6     -0.73      0.00
   -7   31    6     -0.89      0.00
   -6   31    6      0.00      0.00
   -5   31    6     -0.30      0.00
   -4   31    6     -0.56      0.00
   -3   31    6      0.13      0.00
   -2   31    6      0.30      0.00
   -1   31    6      0.05      0.00
    0   31    6     -0.51      0.00
    1   31    6     -0.66      0.00
    2   31    6      0.43      0.00
    3   31    6      1.15      0.00
    4   31    6      1.02      0.00
    5   31    6      0.86      0.00
    6   31    6      1.22      0.00
    7   31    6      1.08      0.00
    8   31    6     -0.03      0.00
  -10   32    6     -0.09      0.00
   -9   32    6      0.19      0.00
   -8   32    6     -0.51      0.00
   -7   32    6     -1.08      0.00
   -6   32    6     -0.09      0.00
   -5   32    6      0.44      0.00
   -4   32    6      0.54      0.00
   -3   32    6      0.69      0.00
   -2   32    6      0.80      0.00
   -1   32    6      0.26      0.00
    0   32    6     -0.38      0.00
    1   32    6      1.03      0.00
    2   32    6      1.83      0.00
    3   32    6     -0.62      0.00
    4   32    6     -1.83      0.00
    5   32    6     -0.38      0.00
    6   32    6      0.19      0.00
    7   32    6      0.47      0.00
    8   32    6      0.05      0.00
   -9   33    6     -0.27      0.00
   -8   33    6     -0.37      0.00
   -7   33    6     -0.29      0.00
   -6   33    6      0.78      0.00
   -5   33    6      0.12      0.00
   -4   33    6     -0.74      0.00
   -3   33    6     -0.30      0.00
   -2   33    6      0.24      0.00
   -1   33    6      0.21      0.00
    0   33    6     -1.09      0.00
    1   33    6     -1.76      0.00
    2   33    6     -0.23      0.00
    3   33    6      0.98      0.00
    4   33    6      1.02      0.00
    5   33    6      0.42      0.00
    6   33    6      0.28      0.00
    7   33    6      0.81      0.00
   -9   34    6      1.15      0.00
   -8   34    6      0.52      0.00
   -7   34    6     -0.80      0.00
   -6   34    6     -0.23      0.00
   -5   34    6      0.76      0.00
   -4   34    6      0.87      0.00
   -3   34    6     -0.10      0.00
   -2   34    6     -0.46      0.00
   -1   34    6     -0.22      0.00
    0   34    6     -1.07      0.00
    1   34    6     -0.56      0.00
    2   34    6      0.67      0.00
    3   34    6     -0.54      0.00
    4   34    6     -1.20      0.00
    5   34    6     -0.47      0.00
    6   34    6      0.02      0.00
    7   34    6      0.98      0.00
   -8   35    6      0.29      0.00
   -7   35    6      0.75      0.00
   -6   35    6      1.36      0.00
   -5   35    6     -0.14      0.00
   -4   35    6     -1.31      0.00
   -3   35    6     -0.68      0.00
   -2   35    6      0.51      0.00
   -1   35    6      1.01      0.00
    0   35    6     -0.71      0.00
    1   35    6     -2.03      0.00
    2   35    6     -1.00      0.00
    3   35    6     -0.29      0.00
    4   35    6      0.22      0.00
    5   35    6      0.12      0.00
    6   35    6     -0.56      0.00
   -8   36    6      0.24      0.00
   -7   36    6     -0.84      0.00
   -6   36    6     -0.14      0.00
   -5   36    6      0.53      0.00
   -4   36    6      0.68      0.00
   -3   36    6     -0.17      0.00
   -2   36    6     -0.86      0.00
   -1   36    6     -0.30      0.00
    0   36    6     -1.20      0.00
    1   36    6     -1.78      0.00
    2   36    6     -0.59      0.00
    3   36    6     -0.53      0.00
    4   36    6     -0.48      0.00
    5   36    6     -0.17      0.00
    6   36    6     -0.27      0.00
   -7   37    6      1.21      0.00
   -6   37    6      1.33      0.00
   -5   37    6     -0.50      0.00
   -4   37    6     -1.56      0.00
   -3   37    6     -0.44      0.00
   -2   37    6      1.26      0.00
   -1   37    6      1.92      0.00
    0   37    6      0.18      0.00
    1   37    6     -1.35      0.00
    2   37    6     -1.07      0.00
    3   37    6     -1.18      0.00
    4   37    6     -0.53      0.00
    5   37    6      0.13      0.00
   -7   38    6     -0.55      0.00
   -6   38    6      0.40      0.00
   -5   38    6     -0.17      0.00
   -4   38    6     -0.04      0.00
   -3   38    6      0.84      0.00
   -2   38    6      0.63      0.00
   -1   38    6      0.41      0.00
    0   38    6     -0.86      0.00
    1   38    6     -1.63      0.00
    2   38    6     -0.62      0.00
    3   38    6     -0.37      0.00
    4   38    6     -0.11      0.00
   -6   39    6      0.82      0.00
   -5   39    6     -0.10      0.00
   -4   39    6     -0.81      0.00
   -3   39    6      0.01      0.00
   -2   39    6      1.22      0.00
   -1   39    6      1.54      0.00
    0   39    6      0.33      0.00
    1   39    6     -0.76      0.00
    2   39    6     -0.60      0.00
    3   39    6     -0.63      0.00
    4   39    6     -0.16      0.00
   -5   40    6     -0.40      0.00
   -4   40    6     -0.27      0.00
   -3   40    6      1.42      0.00
   -2   40    6      1.48      0.00
   -1   40    6      0.64      0.00
    0   40    6     -0.58      0.00
    1   40    6     -0.78      0.00
    2   40    6      0.00      0.00
    3   40    6     -0.12      0.00
   -4   41    6      0.03      0.00
   -3   41    6     -0.32      0.00
   -2   41    6     -0.31      0.00
   -1   41    6      0.04      0.00
    0   41    6     -0.10      0.00
    1   41    6     -0.60      0.00
  -15    1    7     -0.47      0.00
  -14    1    7     -0.15      0.00
  -13    1    7      0.18      0.00
  -12    1    7      0.44      0.00
  -11    1    7      1.50      0.00
  -10    1    7      1.38      0.00
   -9    1    7      0.32      0.00
   -8    1    7     -0.09      0.00
   -7    1    7      0.13      0.00
   -6    1    7     -0.85      0.00
   -5    1    7     -0.82      0.00
   -4    1    7     -0.68      0.00
   -3    1    7     -4.58      0.00
   -2    1    7     -7.91      0.00
   -1    1    7     -6.49      0.00
    0    1    7     -0.27      0.00
    1    1    7      3.26      0.00
    2    1    7      0.87      0.00
    3    1    7     -1.29      0.00
    4    1    7     -2.23      0.00
    5    1    7     -0.28      0.00
    6    1    7      2.31      0.00
    7    1    7      1.77      0.00
    8    1    7      0.90      0.00
    9    1    7      0.56      0.00
   10    1    7     -0.51      0.00
   11    1    7     -0.93      0.00
   12    1    7     -0.09      0.00
  -14    2    7     -0.35      0.00
  -13    2    7      0.26      0.00
  -12    2    7      1.20      0.00
  -11    2    7      1.24      0.00
  -10    2    7      0.44      0.00
   -9    2    7     -0.49      0.00
   -8    2    7     -0.36      0.00
   -7    2    7     -0.70      0.00
   -6    2    7     -1.93      0.00
   -5    2    7     -2.54      0.00
   -4    2    7     -2.80      0.00
   -3    2    7     -2.53      0.00
   -2    2    7     -0.79      0.00
   -1    2    7      1.48      0.00
    0    2    7      2.05      0.00
    1    2    7      0.91      0.00
    2    2    7     -0.15      0.00
    3    2    7     -0.05      0.00
    4    2    7      1.09      0.00
    5    2    7      1.70      0.00
    6    2    7      1.14      0.00
    7    2    7      0.31      0.00
    8    2    7      0.16      0.00
    9    2    7      1.36      0.00
   10    2    7      1.57      0.00
   11    2    7     -0.19      0.00
   12    2    7     -0.61      0.00
  -14    3    7      0.77      0.00
  -13    3    7      0.79      0.00
  -12    3    7      0.36      0.00
  -11    3    7      0.59      0.00
  -10    3    7      0.73      0.00
   -9    3    7      0.39      0.00
   -8    3    7     -0.05      0.00
   -7    3    7      0.04      0.00
   -6    3    7     -0.96      0.00
   -5    3    7     -1.18      0.00
   -4    3    7     -0.09      0.00
   -3    3    7     -1.58      0.00
   -2    3    7     -3.96      0.00
   -1    3    7     -3.90      0.00
    0    3    7      0.81      0.00
    1    3    7      4.10      0.00
    2    3    7      2.41      0.00
    3    3    7      0.87      0.00
    4    3    7     -0.05      0.00
    5    3    7      0.56      0.00
    6    3    7      1.15      0.00
    7    3    7      0.43      0.00
    8    3    7     -0.01      0.00
    9    3    7     -0.84      0.00
   10    3    7     -1.02      0.00
   11    3    7      0.13      0.00
   12    3    7      0.64      0.00
  -14    4    7     -1.20      0.00
  -13    4    7     -0.66      0.00
  -12    4    7      0.78      0.00
  -11    4    7      1.51      0.00
  -10    4    7      1.05      0.00
   -9    4    7     -0.43      0.00
   -8    4    7     -0.63      0.00
   -7    4    7     -0.84      0.00
   -6    4    7     -2.24      0.00
   -5    4    7     -3.40      0.00
   -4    4    7     -3.65      0.00
   -3    4    7     -2.70      0.00
   -2    4    7     -0.79      0.00
   -1    4    7      1.73      0.00
    0    4    7      2.98      0.00
    1    4    7      1.78      0.00
    2    4    7      0.02      0.00
    3    4    7     -0.45      0.00
    4    4    7      0.70      0.00
    5    4    7      1.60      0.00
    6    4    7      1.10      0.00
    7    4    7      0.03      0.00
    8    4    7     -0.41      0.00
    9    4    7      1.19      0.00
   10    4    7      1.62      0.00
   11    4    7     -0.50      0.00
   12    4    7     -0.85      0.00
  -14    5    7      0.88      0.00
  -13    5    7      0.65      0.00
  -12    5    7      0.11      0.00
  -11    5    7     -0.35      0.00
  -10    5    7     -0.23      0.00
   -9    5    7      0.36      0.00
   -8    5    7      0.27      0.00
   -7    5    7      0.08      0.00
   -6    5    7     -0.98      0.00
   -5    5    7     -1.25      0.00
   -4    5    7      0.69      0.00
   -3    5    7      1.58      0.00
   -2    5    7      0.47      0.00
   -1    5    7     -0.68      0.00
    0    5    7      2.01      0.00
    1    5    7      4.28      0.00
    2    5    7      3.35      0.00
    3    5    7      2.56      0.00
    4    5    7      1.21      0.00
    5    5    7      0.57      0.00
    6    5    7     -0.24      0.00
    7    5    7     -0.83      0.00
    8    5    7     -0.61      0.00
    9    5    7     -1.71      0.00
   10    5    7     -1.57      0.00
   11    5    7      0.35      0.00
   12    5    7      0.71      0.00
  -14    6    7     -1.12      0.00
  -13    6    7     -1.32      0.00
  -12    6    7     -0.54      0.00
  -11    6    7      0.57      0.00
  -10    6    7      1.05      0.00
   -9    6    7     -0.13      0.00
   -8    6    7     -0.45      0.00
   -7    6    7     -0.41      0.00
   -6    6    7     -1.24      0.00
   -5    6    7     -2.27      0.00
   -4    6    7     -1.96      0.00
   -3    6    7     -0.16      0.00
   -2    6    7      0.59      0.00
   -1    6    7      1.41      0.00
    0    6    7      2.86      0.00
    1    6    7      2.35      0.00
    2    6    7      0.18      0.00
    3    6    7     -1.39      0.00
    4    6    7     -1.13      0.00
    5    6    7     -0.25      0.00
    6    6    7     -0.02      0.00
    7    6    7     -0.55      0.00
    8    6    7     -1.13      0.00
    9    6    7      0.16      0.00
   10    6    7      0.75      0.00
   11    6    7     -0.39      0.00
   12    6    7     -0.12      0.00
  -14    7    7     -0.24      0.00
  -13    7    7     -0.50      0.00
  -12    7    7     -0.27      0.00
  -11    7    7     -0.71      0.00
  -10    7    7     -1.10      0.00
   -9    7    7     -0.19      0.00
   -8    7    7      0.52      0.00
   -7    7    7      0.36      0.00
   -6    7    7     -0.73      0.00
   -5    7    7     -0.64      0.00
   -4    7    7      1.46      0.00
   -3    7    7      2.84      0.00
   -2    7    7      2.11      0.00
   -1    7    7      0.64      0.00
    0    7    7      2.12      0.00
    1    7    7      2.94      0.00
    2    7    7      2.04      0.00
    3    7    7      1.65      0.00
    4    7    7      0.14      0.00
    5    7    7     -0.28      0.00
    6    7    7     -0.77      0.00
    7    7    7     -1.08      0.00
    8    7    7     -0.31      0.00
    9    7    7     -0.90      0.00
   10    7    7     -1.17      0.00
   11    7    7     -0.36      0.00
   12    7    7      0.11      0.00
  -14    8    7      0.14      0.00
  -13    8    7     -0.62      0.00
  -12    8    7     -1.03      0.00
  -11    8    7     -0.48      0.00
  -10    8    7      0.29      0.00
   -9    8    7      0.05      0.00
   -8    8    7      0.21      0.00
   -7    8    7     -0.05      0.00
   -6    8    7     -0.45      0.00
   -5    8    7     -0.45      0.00
   -4    8    7      0.48      0.00
   -3    8    7      2.39      0.00
   -2    8    7      2.10      0.00
   -1    8    7      1.23      0.00
    0    8    7      2.04      0.00
    1    8    7      2.08      0.00
    2    8    7      0.06      0.00
    3    8    7     -2.24      0.00
    4    8    7     -2.61      0.00
    5    8    7     -1.67      0.00
    6    8    7     -0.89      0.00
    7    8    7     -0.85      0.00
    8    8    7     -1.37      0.00
    9    8    7     -0.57      0.00
   10    8    7      0.18      0.00
   11    8    7      0.31      0.00
   12    8    7      1.15      0.00
  -14    9    7     -1.16      0.00
  -13    9    7     -1.25      0.00
  -12    9    7     -0.43      0.00
  -11    9    7     -0.42      0.00
  -10    9    7     -1.17      0.00
   -9    9    7     -0.90      0.00
   -8    9    7      0.27      0.00
   -7    9    7      0.66      0.00
   -6    9    7     -0.27      0.00
   -5    9    7      0.25      0.00
   -4    9    7      2.11      0.00
   -3    9    7      2.68      0.00
   -2    9    7      1.26      0.00
   -1    9    7     -0.25      0.00
    0    9    7      1.15      0.00
    1    9    7      1.04      0.00
    2    9    7     -0.56      0.00
    3    9    7     -0.88      0.00
    4    9    7     -1.40      0.00
    5    9    7     -0.46      0.00
    6    9    7     -0.36      0.00
    7    9    7     -0.59      0.00
    8    9    7      0.37      0.00
    9    9    7      0.49      0.00
   10    9    7      0.09      0.00
   11    9    7     -0.46      0.00
   12    9    7     -0.06      0.00
  -14   10    7      0.59      0.00
  -13   10    7      0.15      0.00
  -12   10    7     -0.26      0.00
  -11   10    7     -0.38      0.00
  -10   10    7     -0.07      0.00
   -9   10    7      0.25      0.00
   -8   10    7      0.75      0.00
   -7   10    7     -0.04      0.00
   -6   10    7     -0.31      0.00
   -5   10    7      0.52      0.00
   -4   10    7      1.34      0.00
   -3   10    7      2.37      0.00
   -2   10    7      1.81      0.00
   -1   10    7      0.77      0.00
    0   10    7      0.80      0.00
    1   10    7      0.81      0.00
    2   10    7     -0.53      0.00
    3   10    7     -2.47      0.00
    4   10    7     -2.43      0.00
    5   10    7     -1.18      0.00
    6   10    7     -0.52      0.00
    7   10    7     -0.50      0.00
    8   10    7     -1.21      0.00
    9   10    7     -1.08      0.00
   10   10    7     -0.11      0.00
   11   10    7      0.75      0.00
   12   10    7      1.50      0.00
  -14   11    7     -1.04      0.00
  -13   11    7     -0.88      0.00
  -12   11    7     -0.11      0.00
  -11   11    7      0.30      0.00
  -10   11    7     -0.20      0.00
   -9   11    7     -0.72      0.00
   -8   11    7      0.02      0.00
   -7   11    7      0.66      0.00
   -6   11    7      0.05      0.00
   -5   11    7      0.71      0.00
   -4   11    7      2.13      0.00
   -3   11    7      2.27      0.00
   -2   11    7      0.56      0.00
   -1   11    7     -1.07      0.00
    0   11    7      0.17      0.00
    1   11    7     -0.42      0.00
    2   11    7     -2.39      0.00
    3   11    7     -2.43      0.00
    4   11    7     -1.53      0.00
    5   11    7      0.35      0.00
    6   11    7      0.29      0.00
    7   11    7      0.17      0.00
    8   11    7      0.86      0.00
    9   11    7      0.63      0.00
   10   11    7      0.51      0.00
   11   11    7     -0.08      0.00
   12   11    7      0.10      0.00
  -14   12    7     -0.37      0.00
  -13   12    7     -0.07      0.00
  -12   12    7      0.67      0.00
  -11   12    7      0.58      0.00
  -10   12    7      0.49      0.00
   -9   12    7      0.55      0.00
   -8   12    7      0.67      0.00
   -7   12    7     -0.01      0.00
   -6   12    7     -0.03      0.00
   -5   12    7      0.46      0.00
   -4   12    7      0.62      0.00
   -3   12    7      0.78      0.00
   -2   12    7      0.22      0.00
   -1   12    7      0.05      0.00
    0   12    7     -0.25      0.00
    1   12    7     -0.79      0.00
    2   12    7     -1.41      0.00
    3   12    7     -2.16      0.00
    4   12    7     -1.27      0.00
    5   12    7      0.07      0.00
    6   12    7      0.38      0.00
    7   12    7      0.42      0.00
    8   12    7     -0.46      0.00
    9   12    7     -1.23      0.00
   10   12    7     -0.34      0.00
   11   12    7      0.55      0.00
  -14   13    7     -0.37      0.00
  -13   13    7     -0.15      0.00
  -12   13    7      0.35      0.00
  -11   13    7      0.81      0.00
  -10   13    7      0.86      0.00
   -9   13    7      0.31      0.00
   -8   13    7      0.16      0.00
   -7   13    7      0.11      0.00
   -6   13    7     -0.15      0.00
   -5   13    7      0.61      0.00
   -4   13    7      1.28      0.00
   -3   13    7      1.63      0.00
   -2   13    7      0.87      0.00
   -1   13    7     -0.58      0.00
    0   13    7     -0.29      0.00
    1   13    7     -1.51      0.00
    2   13    7     -2.77      0.00
    3   13    7     -2.05      0.00
    4   13    7     -0.63      0.00
    5   13    7      1.19      0.00
    6   13    7      0.74      0.00
    7   13    7      0.65      0.00
    8   13    7      0.72      0.00
    9   13    7     -0.55      0.00
   10   13    7     -0.55      0.00
   11   13    7     -0.33      0.00
  -14   14    7     -1.04      0.00
  -13   14    7     -0.69      0.00
  -12   14    7      0.53      0.00
  -11   14    7      0.79      0.00
  -10   14    7      0.85      0.00
   -9   14    7      0.60      0.00
   -8   14    7      0.34      0.00
   -7   14    7      0.19      0.00
   -6   14    7      0.35      0.00
   -5   14    7      0.08      0.00
   -4   14    7      0.10      0.00
   -3   14    7      0.19      0.00
   -2   14    7     -0.66      0.00
   -1   14    7     -0.54      0.00
    0   14    7     -0.87      0.00
    1   14    7     -1.52      0.00
    2   14    7     -1.31      0.00
    3   14    7     -1.09      0.00
    4   14    7     -0.17      0.00
    5   14    7      0.58      0.00
    6   14    7      0.72      0.00
    7   14    7      1.26      0.00
    8   14    7      0.93      0.00
    9   14    7     -0.12      0.00
   10   14    7      0.27      0.00
   11   14    7      0.51      0.00
  -14   15    7      0.17      0.00
  -13   15    7      0.19      0.00
  -12   15    7      0.31      0.00
  -11   15    7      0.67      0.00
  -10   15    7      1.13      0.00
   -9   15    7      0.94      0.00
   -8   15    7      0.27      0.00
   -7   15    7     -0.71      0.00
   -6   15    7     -0.79      0.00
   -5   15    7      0.27      0.00
   -4   15    7      0.18      0.00
   -3   15    7      0.43      0.00
   -2   15    7      0.63      0.00
   -1   15    7     -0.05      0.00
    0   15    7     -0.25      0.00
    1   15    7     -1.67      0.00
    2   15    7     -1.68      0.00
    3   15    7     -0.62      0.00
    4   15    7     -0.05      0.00
    5   15    7      1.15      0.00
    6   15    7      0.59      0.00
    7   15    7      0.19      0.00
    8   15    7     -0.17      0.00
    9   15    7     -1.40      0.00
   10   15    7     -1.28      0.00
   11   15    7     -0.73      0.00
  -13   16    7     -0.85      0.00
  -12   16    7     -0.43      0.00
  -11   16    7     -0.13      0.00
  -10   16    7      0.23      0.00
   -9   16    7      0.18      0.00
   -8   16    7      0.16      0.00
   -7   16    7      0.13      0.00
   -6   16    7      0.04      0.00
   -5   16    7     -0.24      0.00
   -4   16    7      0.31      0.00
   -3   16    7      0.63      0.00
   -2   16    7     -0.53      0.00
   -1   16    7     -0.94      0.00
    0   16    7     -1.41      0.00
    1   16    7     -1.04      0.00
    2   16    7      0.29      0.00
    3   16    7      0.46      0.00
    4   16    7      0.42      0.00
    5   16    7      0.50      0.00
    6   16    7      0.60      0.00
    7   16    7      1.29      0.00
    8   16    7      1.84      0.00
    9   16    7      1.63      0.00
   10   16    7      1.66      0.00
   11   16    7      1.01      0.00
  -13   17    7      0.15      0.00
  -12   17    7     -0.39      0.00
  -11   17    7      0.02      0.00
  -10   17    7      1.01      0.00
   -9   17    7      0.89      0.00
   -8   17    7      0.28      0.00
   -7   17    7     -0.78      0.00
   -6   17    7     -1.19      0.00
   -5   17    7     -0.27      0.00
   -4   17    7     -0.59      0.00
   -3   17    7     -0.83      0.00
   -2   17    7     -0.76      0.00
   -1   17    7     -0.51      0.00
    0   17    7      0.34      0.00
    1   17    7     -0.14      0.00
    2   17    7      0.55      0.00
    3   17    7      0.83      0.00
    4   17    7     -0.17      0.00
    5   17    7      0.11      0.00
    6   17    7     -0.27      0.00
    7   17    7     -0.66      0.00
    8   17    7     -1.02      0.00
    9   17    7     -1.03      0.00
   10   17    7     -0.30      0.00
   11   17    7     -0.21      0.00
  -13   18    7     -0.42      0.00
  -12   18    7     -0.74      0.00
  -11   18    7     -0.83      0.00
  -10   18    7     -0.53      0.00
   -9   18    7     -0.34      0.00
   -8   18    7      0.02      0.00
   -7   18    7     -0.24      0.00
   -6   18    7     -0.61      0.00
   -5   18    7     -0.31      0.00
   -4   18    7      0.54      0.00
   -3   18    7      0.65      0.00
   -2   18    7     -0.22      0.00
   -1   18    7     -0.77      0.00
    0   18    7     -1.57      0.00
    1   18    7     -0.31      0.00
    2   18    7      1.48      0.00
    3   18    7      0.78      0.00
    4   18    7      0.11      0.00
    5   18    7      0.40      0.00
    6   18    7      0.46      0.00
    7   18    7      0.48      0.00
    8   18    7      1.12      0.00
    9   18    7      1.65      0.00
   10   18    7      1.92      0.00
   11   18    7      1.14      0.00
  -13   19    7      0.00      0.00
  -12   19    7     -1.19      0.00
  -11   19    7     -0.68      0.00
  -10   19    7      0.97      0.00
   -9   19    7      0.86      0.00
   -8   19    7      0.65      0.00
   -7   19    7      0.13      0.00
   -6   19    7     -0.82      0.00
   -5   19    7     -0.56      0.00
   -4   19    7     -0.84      0.00
   -3   19    7     -1.36      0.00
   -2   19    7     -1.89      0.00
   -1   19    7     -1.28      0.00
    0   19    7      0.68      0.00
    1   19    7      1.21      0.00
    2   19    7      1.87      0.00
    3   19    7      1.30      0.00
    4   19    7     -0.45      0.00
    5   19    7     -0.91      0.00
    6   19    7     -0.81      0.00
    7   19    7     -0.52      0.00
    8   19    7     -1.04      0.00
    9   19    7     -0.37      0.00
   10   19    7      1.09      0.00
  -13   20    7      0.09      0.00
  -12   20    7     -0.16      0.00
  -11   20    7     -0.69      0.00
  -10   20    7     -0.56      0.00
   -9   20    7     -0.48      0.00
   -8   20    7     -0.25      0.00
   -7   20    7     -0.37      0.00
   -6   20    7     -0.65      0.00
   -5   20    7     -0.12      0.00
   -4   20    7      0.58      0.00
   -3   20    7      0.30      0.00
   -2   20    7      0.13      0.00
   -1   20    7      0.33      0.00
    0   20    7     -0.69      0.00
    1   20    7      0.03      0.00
    2   20    7      0.89      0.00
    3   20    7     -0.44      0.00
    4   20    7     -0.59      0.00
    5   20    7      0.25      0.00
    6   20    7      0.08      0.00
    7   20    7     -0.50      0.00
    8   20    7     -0.53      0.00
    9   20    7     -0.51      0.00
   10   20    7      0.26      0.00
  -13   21    7     -0.06      0.00
  -12   21    7     -1.08      0.00
  -11   21    7     -0.75      0.00
  -10   21    7      0.72      0.00
   -9   21    7      0.87      0.00
   -8   21    7      0.86      0.00
   -7   21    7      0.48      0.00
   -6   21    7     -0.05      0.00
   -5   21    7      0.47      0.00
   -4   21    7     -0.10      0.00
   -3   21    7     -1.07      0.00
   -2   21    7     -1.86      0.00
   -1   21    7     -1.44      0.00
    0   21    7      0.11      0.00
    1   21    7      0.42      0.00
    2   21    7      0.73      0.00
    3   21    7      0.18      0.00
    4   21    7     -0.74      0.00
    5   21    7     -0.84      0.00
    6   21    7     -0.33      0.00
    7   21    7      0.12      0.00
    8   21    7     -0.94      0.00
    9   21    7     -0.37      0.00
   10   21    7      1.26      0.00
  -12   22    7      0.01      0.00
  -11   22    7     -0.55      0.00
  -10   22    7     -0.22      0.00
   -9   22    7     -0.48      0.00
   -8   22    7     -0.51      0.00
   -7   22    7     -0.05      0.00
   -6   22    7     -0.28      0.00
   -5   22    7     -0.21      0.00
   -4   22    7      0.38      0.00
   -3   22    7      0.21      0.00
   -2   22    7      0.47      0.00
   -1   22    7      1.32      0.00
    0   22    7      0.54      0.00
    1   22    7      0.45      0.00
    2   22    7      0.17      0.00
    3   22    7     -1.00      0.00
    4   22    7     -0.47      0.00
    5   22    7      0.08      0.00
    6   22    7     -0.45      0.00
    7   22    7     -0.91      0.00
    8   22    7     -1.40      0.00
    9   22    7     -2.17      0.00
   10   22    7     -1.17      0.00
  -12   23    7      0.03      0.00
  -11   23    7      0.07      0.00
  -10   23    7      0.22      0.00
   -9   23    7      0.38      0.00
   -8   23    7      0.16      0.00
   -7   23    7     -0.73      0.00
   -6   23    7      0.11      0.00
   -5   23    7      2.27      0.00
   -4   23    7      1.41      0.00
   -3   23    7     -0.38      0.00
   -2   23    7     -1.02      0.00
   -1   23    7     -0.73      0.00
    0   23    7     -0.32      0.00
    1   23    7     -0.71      0.00
    2   23    7     -0.75      0.00
    3   23    7     -1.35      0.00
    4   23    7     -1.16      0.00
    5   23    7     -0.22      0.00
    6   23    7      0.07      0.00
    7   23    7     -0.52      0.00
    8   23    7     -1.56      0.00
    9   23    7     -0.49      0.00
   10   23    7      0.66      0.00
  -12   24    7     -0.34      0.00
  -11   24    7     -0.43      0.00
  -10   24    7      0.07      0.00
   -9   24    7     -0.75      0.00
   -8   24    7     -0.67      0.00
   -7   24    7      0.46      0.00
   -6   24    7     -0.05      0.00
   -5   24    7     -0.71      0.00
   -4   24    7     -0.21      0.00
   -3   24    7      0.12      0.00
   -2   24    7      0.58      0.00
   -1   24    7      1.19      0.00
    0   24    7      0.67      0.00
    1   24    7      0.75      0.00
    2   24    7      0.44      0.00
    3   24    7     -0.22      0.00
    4   24    7      0.20      0.00
    5   24    7      0.00      0.00
    6   24    7     -0.41      0.00
    7   24    7     -0.57      0.00
    8   24    7     -1.05      0.00
    9   24    7     -1.46      0.00
  -12   25    7      0.73      0.00
  -11   25    7      0.78      0.00
  -10   25    7     -0.08      0.00
   -9   25    7     -0.30      0.00
   -8   25    7     -0.63      0.00
   -7   25    7     -1.78      0.00
   -6   25    7     -0.53      0.00
   -5   25    7      2.48      0.00
   -4   25    7      1.99      0.00
   -3   25    7      0.32      0.00
   -2   25    7      0.20      0.00
   -1   25    7      0.46      0.00
    0   25    7      0.24      0.00
    1   25    7     -0.07      0.00
    2   25    7     -0.23      0.00
    3   25    7     -1.42      0.00
    4   25    7     -1.13      0.00
    5   25    7     -0.04      0.00
    6   25    7     -0.49      0.00
    7   25    7     -1.83      0.00
    8   25    7     -1.95      0.00
    9   25    7      0.04      0.00
  -11   26    7      0.40      0.00
  -10   26    7      0.76      0.00
   -9   26    7     -0.86      0.00
   -8   26    7     -0.63      0.00
   -7   26    7      0.97      0.00
   -6   26    7      0.39      0.00
   -5   26    7     -0.59      0.00
   -4   26    7     -0.59      0.00
   -3   26    7     -0.14      0.00
   -2   26    7      0.69      0.00
   -1   26    7      0.83      0.00
    0   26    7     -0.16      0.00
    1   26    7     -0.01      0.00
    2   26    7      0.22      0.00
    3   26    7      0.19      0.00
    4   26    7      0.38      0.00
    5   26    7     -0.06      0.00
    6   26    7     -0.04      0.00
    7   26    7     -0.15      0.00
    8   26    7     -0.39      0.00
    9   26    7      0.20      0.00
  -11   27    7      0.45      0.00
  -10   27    7     -0.06      0.00
   -9   27    7     -0.47      0.00
   -8   27    7     -0.37      0.00
   -7   27    7     -0.80      0.00
   -6   27    7     -0.71      0.00
   -5   27    7      0.73      0.00
   -4   27    7      0.72      0.00
   -3   27    7      0.48      0.00
   -2   27    7      1.05      0.00
   -1   27    7      0.99      0.00
    0   27    7      0.50      0.00
    1   27    7      0.60      0.00
    2   27    7      0.64      0.00
    3   27    7     -0.29      0.00
    4   27    7     -0.17      0.00
    5   27    7     -0.23      0.00
    6   27    7     -1.01      0.00
    7   27    7     -1.53      0.00
    8   27    7     -1.01      0.00
    9   27    7      0.72      0.00
  -11   28    7      1.22      0.00
  -10   28    7      1.60      0.00
   -9   28    7     -0.34      0.00
   -8   28    7     -0.25      0.00
   -7   28    7      1.33      0.00
   -6   28    7      1.03      0.00
   -5   28    7      0.36      0.00
   -4   28    7     -0.15      0.00
   -3   28    7     -0.45      0.00
   -2   28    7      0.48      0.00
   -1   28    7      1.06      0.00
    0   28    7     -0.16      0.00
    1   28    7     -1.00      0.00
    2   28    7     -1.04      0.00
    3   28    7     -0.34      0.00
    4   28    7      0.32      0.00
    5   28    7     -0.24      0.00
    6   28    7     -0.52      0.00
    7   28    7     -0.46      0.00
    8   28    7     -0.02      0.00
  -10   29    7      0.05      0.00
   -9   29    7     -0.29      0.00
   -8   29    7      0.25      0.00
   -7   29    7      1.02      0.00
   -6   29    7      0.36      0.00
   -5   29    7     -0.36      0.00
   -4   29    7     -0.87      0.00
   -3   29    7     -0.32      0.00
   -2   29    7      0.58      0.00
   -1   29    7      0.34      0.00
    0   29    7     -0.13      0.00
    1   29    7     -0.28      0.00
    2   29    7     -0.26      0.00
    3   29    7      0.20      0.00
    4   29    7      0.75      0.00
    5   29    7     -0.28      0.00
    6   29    7     -0.61      0.00
    7   29    7      0.11      0.00
    8   29    7      0.31      0.00
  -10   30    7      1.47      0.00
   -9   30    7      0.19      0.00
   -8   30    7      0.22      0.00
   -7   30    7      1.16      0.00
   -6   30    7      0.70      0.00
   -5   30    7      0.65      0.00
   -4   30    7      0.45      0.00
   -3   30    7     -0.82      0.00
   -2   30    7     -0.71      0.00
   -1   30    7      1.03      0.00
    0   30    7      1.43      0.00
    1   30    7      0.04      0.00
    2   30    7     -1.39      0.00
    3   30    7     -0.77      0.00
    4   30    7      0.40      0.00
    5   30    7     -0.57      0.00
    6   30    7     -1.72      0.00
    7   30    7     -1.17      0.00
    8   30    7      0.14      0.00
  -10   31    7      0.04      0.00
   -9   31    7     -0.33      0.00
   -8   31    7      0.07      0.00
   -7   31    7      1.39      0.00
   -6   31    7      1.40      0.00
   -5   31    7      0.34      0.00
   -4   31    7     -1.22      0.00
   -3   31    7     -1.42      0.00
   -2   31    7     -0.54      0.00
   -1   31    7     -0.29      0.00
    0   31    7     -0.28      0.00
    1   31    7     -0.99      0.00
    2   31    7     -1.45      0.00
    3   31    7     -0.19      0.00
    4   31    7      0.60      0.00
    5   31    7     -0.24      0.00
    6   31    7      0.22      0.00
    7   31    7      0.91      0.00
   -9   32    7      0.11      0.00
   -8   32    7      0.30      0.00
   -7   32    7      0.37      0.00
   -6   32    7     -0.75      0.00
   -5   32    7     -0.36      0.00
   -4   32    7      0.62      0.00
   -3   32    7     -0.46      0.00
   -2   32    7     -1.63      0.00
   -1   32    7      0.03      0.00
    0   32    7      2.78      0.00
    1   32    7      2.72      0.00
    2   32    7      0.08      0.00
    3   32    7     -0.64      0.00
    4   32    7      0.14      0.00
    5   32    7     -0.83      0.00
    6   32    7     -1.86      0.00
    7   32    7     -1.15      0.00
   -9   33    7     -0.47      0.00
   -8   33    7     -0.38      0.00
   -7   33    7      0.55      0.00
   -6   33    7      1.13      0.00
   -5   33    7      1.01      0.00
   -4   33    7     -0.74      0.00
   -3   33    7     -1.63      0.00
   -2   33    7     -0.62      0.00
   -1   33    7      0.02      0.00
    0   33    7      0.30      0.00
    1   33    7     -0.27      0.00
    2   33    7     -0.80      0.00
    3   33    7     -0.06      0.00
    4   33    7      0.01      0.00
    5   33    7     -0.24      0.00
    6   33    7      0.67      0.00
   -8   34    7      0.02      0.00
   -7   34    7     -0.44      0.00
   -6   34    7     -1.74      0.00
   -5   34    7     -1.24      0.00
   -4   34    7      0.81      0.00
   -3   34    7      1.27      0.00
   -2   34    7     -0.65      0.00
   -1   34    7     -1.33      0.00
    0   34    7      1.69      0.00
    1   34    7      3.78      0.00
    2   34    7      1.62      0.00
    3   34    7     -0.18      0.00
    4   34    7     -0.28      0.00
    5   34    7     -0.62      0.00
    6   34    7     -0.38      0.00
   -8   35    7     -0.22      0.00
   -7   35    7      0.16      0.00
   -6   35    7      0.29      0.00
   -5   35    7      0.70      0.00
   -4   35    7     -0.33      0.00
   -3   35    7     -0.94      0.00
   -2   35    7      0.21      0.00
   -1   35    7      0.32      0.00
    0   35    7      0.30      0.00
    1   35    7      0.68      0.00
    2   35    7      0.77      0.00
    3   35    7      0.83      0.00
    4   35    7      0.04      0.00
    5   35    7     -0.28      0.00
   -7   36    7     -0.62      0.00
   -6   36    7     -1.32      0.00
   -5   36    7     -1.08      0.00
   -4   36    7      0.92      0.00
   -3   36    7      2.71      0.00
   -2   36    7      0.96      0.00
   -1   36    7     -2.18      0.00
    0   36    7     -1.06      0.00
    1   36    7      1.91      0.00
    2   36    7      1.50      0.00
    3   36    7      0.20      0.00
    4   36    7     -0.27      0.00
    5   36    7     -0.18      0.00
   -7   37    7      0.37      0.00
   -6   37    7      0.04      0.00
   -5   37    7      0.40      0.00
   -4   37    7     -0.07      0.00
   -3   37    7     -0.47      0.00
   -2   37    7      0.34      0.00
   -1   37    7     -0.18      0.00
    0   37    7     -0.15      0.00
    1   37    7      0.98      0.00
    2   37    7      1.21      0.00
    3   37    7      1.09      0.00
    4   37    7      0.40      0.00
   -6   38    7     -0.38      0.00
   -5   38    7     -0.65      0.00
   -4   38    7      0.37      0.00
   -3   38    7      2.06      0.00
   -2   38    7      1.14      0.00
   -1   38    7     -1.97      0.00
    0   38    7     -2.41      0.00
    1   38    7     -0.35      0.00
    2   38    7      0.27      0.00
    3   38    7      0.02      0.00
   -5   39    7      0.49      0.00
   -4   39    7      0.15      0.00
   -3   39    7     -0.53      0.00
   -2   39    7     -0.30      0.00
   -1   39    7     -0.58      0.00
    0   39    7      0.10      0.00
    1   39    7      0.96      0.00
    2   39    7      0.41      0.00
   -4   40    7     -0.27      0.00
   -3   40    7      0.59      0.00
   -2   40    7      0.54      0.00
   -1   40    7     -0.76      0.00
    0   40    7     -1.34      0.00
    1   40    7     -0.69      0.00
  -14    0    8     -0.09      0.00
  -13    0    8     -0.07      0.00
  -12    0    8      1.18      0.00
  -11    0    8      0.68      0.00
  -10    0    8     -0.44      0.00
   -9    0    8     -0.75      0.00
   -8    0    8     -1.51      0.00
   -7    0    8     -1.76      0.00
   -6    0    8     -0.26      0.00
   -5    0    8      0.95      0.00
   -4    0    8      0.22      0.00
   -3    0    8      1.56      0.00
   -2    0    8      4.95      0.00
   -1    0    8      5.27      0.00
    0    0    8      1.22      0.00
    1    0    8     -1.67      0.00
    2    0    8     -0.84      0.00
    3    0    8      0.35      0.00
    4    0    8      1.46      0.00
    5    0    8      0.31      0.00
    6    0    8     -1.80      0.00
    7    0    8     -1.35      0.00
    8    0    8     -0.61      0.00
    9    0    8     -0.24      0.00
   10    0    8      0.43      0.00
   11    0    8      0.60      0.00
  -14    1    8      0.10      0.00
  -13    1    8     -0.19      0.00
  -12    1    8     -0.49      0.00
  -11    1    8     -0.55      0.00
  -10    1    8     -0.47      0.00
   -9    1    8      0.06      0.00
   -8    1    8      0.13      0.00
   -7    1    8      0.04      0.00
   -6    1    8      0.72      0.00
   -5    1    8      1.35      0.00
   -4    1    8      1.28      0.00
   -3    1    8      0.79      0.00
   -2    1    8      0.23      0.00
   -1    1    8     -0.43      0.00
    0    1    8     -0.76      0.00
    1    1    8     -0.41      0.00
    2    1    8      0.04      0.00
    3    1    8      0.23      0.00
    4    1    8      0.14      0.00
    5    1    8      0.03      0.00
    6    1    8      0.05      0.00
    7    1    8      0.17      0.00
    8    1    8      0.43      0.00
    9    1    8      0.01      0.00
   10    1    8     -0.46      0.00
   11    1    8     -0.01      0.00
  -14    2    8     -0.20      0.00
  -13    2    8     -0.25      0.00
  -12    2    8      0.90      0.00
  -11    2    8      0.47      0.00
  -10    2    8     -0.64      0.00
   -9    2    8     -0.77      0.00
   -8    2    8     -1.02      0.00
   -7    2    8     -1.05      0.00
   -6    2    8      0.13      0.00
   -5    2    8      1.13      0.00
   -4    2    8      0.30      0.00
   -3    2    8      1.06      0.00
   -2    2    8      3.72      0.00
   -1    2    8      4.09      0.00
    0    2    8      0.61      0.00
    1    2    8     -2.10      0.00
    2    2    8     -1.54      0.00
    3    2    8     -0.61      0.00
    4    2    8      0.41      0.00
    5    2    8     -0.15      0.00
    6    2    8     -1.17      0.00
    7    2    8     -0.69      0.00
    8    2    8     -0.44      0.00
    9    2    8      0.27      0.00
   10    2    8      0.81      0.00
   11    2    8      0.11      0.00
  -14    3    8      0.57      0.00
  -13    3    8      0.03      0.00
  -12    3    8     -0.86      0.00
  -11    3    8     -1.35      0.00
  -10    3    8     -1.30      0.00
   -9    3    8      0.08      0.00
   -8    3    8      0.47      0.00
   -7    3    8      0.23      0.00
   -6    3    8      1.54      0.00
   -5    3    8      2.95      0.00
   -4    3    8      2.92      0.00
   -3    3    8      1.66      0.00
   -2    3    8      0.46      0.00
   -1    3    8     -0.84      0.00
    0    3    8     -1.75      0.00
    1    3    8     -1.09      0.00
    2    3    8      0.02      0.00
    3    3    8      0.68      0.00
    4    3    8      0.41      0.00
    5    3    8     -0.03      0.00
    6    3    8      0.14      0.00
    7    3    8      0.58      0.00
    8    3    8      1.20      0.00
    9    3    8      0.20      0.00
   10    3    8     -0.93      0.00
   11    3    8      0.03      0.00
  -14    4    8     -0.22      0.00
  -13    4    8     -0.36      0.00
  -12    4    8      0.28      0.00
  -11    4    8     -0.03      0.00
  -10    4    8     -0.90      0.00
   -9    4    8     -0.79      0.00
   -8    4    8     -0.26      0.00
   -7    4    8      0.10      0.00
   -6    4    8      0.69      0.00
   -5    4    8      1.23      0.00
   -4    4    8      0.35      0.00
   -3    4    8     -0.03      0.00
   -2    4    8      1.17      0.00
   -1    4    8      1.83      0.00
    0    4    8     -0.38      0.00
    1    4    8     -2.77      0.00
    2    4    8     -2.89      0.00
    3    4    8     -2.30      0.00
    4    4    8     -1.02      0.00
    5    4    8     -0.66      0.00
    6    4    8     -0.21      0.00
    7    4    8      0.25      0.00
    8    4    8     -0.17      0.00
    9    4    8      1.21      0.00
   10    4    8      1.71      0.00
   11    4    8     -0.18      0.00
  -14    5    8      0.68      0.00
  -13    5    8      0.62      0.00
  -12    5    8     -0.24      0.00
  -11    5    8     -1.11      0.00
  -10    5    8     -1.49      0.00
   -9    5    8     -0.05      0.00
   -8    5    8      0.63      0.00
   -7    5    8      0.42      0.00
   -6    5    8      1.23      0.00
   -5    5    8      2.38      0.00
   -4    5    8      2.52      0.00
   -3    5    8      0.96      0.00
   -2    5    8     -0.02      0.00
   -1    5    8     -0.81      0.00
    0    5    8     -2.04      0.00
    1    5    8     -1.55      0.00
    2    5    8     -0.04      0.00
    3    5    8      1.13      0.00
    4    5    8      0.87      0.00
    5    5    8      0.17      0.00
    6    5    8      0.33      0.00
    7    5    8      0.78      0.00
    8    5    8      1.58      0.00
    9    5    8      0.73      0.00
   10    5    8     -0.54      0.00
   11    5    8      0.13      0.00
  -14    6    8      0.11      0.00
  -13    6    8     -0.09      0.00
  -12    6    8     -0.14      0.00
  -11    6    8     -0.31      0.00
  -10    6    8     -0.51      0.00
   -9    6    8     -0.29      0.00
   -8    6    8      0.01      0.00
   -7    6    8      0.19      0.00
   -6    6    8      0.53      0.00
   -5    6    8      0.88      0.00
   -4    6    8      0.06      0.00
   -3    6    8     -1.01      0.00
   -2    6    8     -0.55      0.00
   -1    6    8      0.71      0.00
    0    6    8     -0.53      0.00
    1    6    8     -2.64      0.00
    2    6    8     -3.17      0.00
    3    6    8     -2.57      0.00
    4    6    8     -0.60      0.00
    5    6    8     -0.17      0.00
    6    6    8     -0.08      0.00
    7    6    8      0.32      0.00
    8    6    8      0.10      0.00
    9    6    8      1.58      0.00
   10    6    8      2.08      0.00
   11    6    8      0.59      0.00
  -14    7    8     -0.33      0.00
  -13    7    8      0.29      0.00
  -12    7    8      0.51      0.00
  -11    7    8      0.03      0.00
  -10    7    8     -0.79      0.00
   -9    7    8     -0.25      0.00
   -8    7    8      0.15      0.00
   -7    7    8      0.35      0.00
   -6    7    8      0.51      0.00
   -5    7    8      0.53      0.00
   -4    7    8      0.66      0.00
   -3    7    8     -0.62      0.00
   -2    7    8     -1.12      0.00
   -1    7    8     -1.20      0.00
    0    7    8     -2.16      0.00
    1    7    8     -1.67      0.00
    2    7    8     -0.14      0.00
    3    7    8      1.41      0.00
    4    7    8      1.63      0.00
    5    7    8      1.00      0.00
    6    7    8      0.59      0.00
    7    7    8      0.36      0.00
    8    7    8      1.12      0.00
    9    7    8      0.90      0.00
   10    7    8     -0.04      0.00
   11    7    8      0.03      0.00
  -14    8    8      0.18      0.00
  -13    8    8      0.05      0.00
  -12    8    8     -0.23      0.00
  -11    8    8     -0.20      0.00
  -10    8    8      0.28      0.00
   -9    8    8      0.71      0.00
   -8    8    8     -0.03      0.00
   -7    8    8     -0.82      0.00
   -6    8    8     -0.30      0.00
   -5    8    8      0.23      0.00
   -4    8    8     -0.50      0.00
   -3    8    8     -1.42      0.00
   -2    8    8     -0.69      0.00
   -1    8    8      1.01      0.00
    0    8    8      0.02      0.00
    1    8    8     -1.42      0.00
    2    8    8     -1.30      0.00
    3    8    8     -0.71      0.00
    4    8    8      0.92      0.00
    5    8    8      0.44      0.00
    6    8    8     -0.44      0.00
    7    8    8      0.08      0.00
    8    8    8      0.32      0.00
    9    8    8      0.89      0.00
   10    8    8      0.99      0.00
   11    8    8      0.98      0.00
  -14    9    8     -1.18      0.00
  -13    9    8     -0.45      0.00
  -12    9    8      0.61      0.00
  -11    9    8      0.84      0.00
  -10    9    8     -0.11      0.00
   -9    9    8     -0.51      0.00
   -8    9    8     -0.60      0.00
   -7    9    8      0.04      0.00
   -6    9    8      0.07      0.00
   -5    9    8     -0.74      0.00
   -4    9    8     -0.62      0.00
   -3    9    8     -1.29      0.00
   -2    9    8     -1.62      0.00
   -1    9    8     -1.71      0.00
    0    9    8     -2.08      0.00
    1    9    8     -1.28      0.00
    2    9    8     -0.15      0.00
    3    9    8      1.38      0.00
    4    9    8      1.98      0.00
    5    9    8      1.38      0.00
    6    9    8      0.48      0.00
    7    9    8     -0.44      0.00
    8    9    8     -0.01      0.00
    9    9    8      0.21      0.00
   10    9    8     -0.14      0.00
   11    9    8     -0.21      0.00
  -14   10    8     -0.03      0.00
  -13   10    8     -0.08      0.00
  -12   10    8     -0.15      0.00
  -11   10    8     -0.07      0.00
  -10   10    8      0.39      0.00
   -9   10    8      1.07      0.00
   -8   10    8     -0.11      0.00
   -7   10    8     -1.64      0.00
   -6   10    8     -0.94      0.00
   -5   10    8     -0.24      0.00
   -4   10    8     -0.77      0.00
   -3   10    8     -1.33      0.00
   -2   10    8     -0.44      0.00
   -1   10    8      1.30      0.00
    0   10    8      0.41      0.00
    1   10    8     -0.05      0.00
    2   10    8      1.25      0.00
    3   10    8      1.50      0.00
    4   10    8      1.49      0.00
    5   10    8      0.14      0.00
    6   10    8     -0.47      0.00
    7   10    8      0.19      0.00
    8   10    8      0.24      0.00
    9   10    8      0.08      0.00
   10   10    8     -0.32      0.00
   11   10    8      0.37      0.00
  -14   11    8     -0.56      0.00
  -13   11    8     -0.24      0.00
  -12   11    8      0.11      0.00
  -11   11    8      0.26      0.00
  -10   11    8     -0.47      0.00
   -9   11    8     -0.92      0.00
   -8   11    8     -0.98      0.00
   -7   11    8     -0.39      0.00
   -6   11    8     -0.37      0.00
   -5   11    8     -0.74      0.00
   -4   11    8     -0.18      0.00
   -3   11    8     -0.52      0.00
   -2   11    8     -0.90      0.00
   -1   11    8     -1.33      0.00
    0   11    8     -1.33      0.00
    1   11    8     -0.35      0.00
    2   11    8      0.19      0.00
    3   11    8      1.22      0.00
    4   11    8      1.26      0.00
    5   11    8      0.49      0.00
    6   11    8      0.08      0.00
    7   11    8     -0.82      0.00
    8   11    8     -1.01      0.00
    9   11    8     -0.68      0.00
   10   11    8     -0.48      0.00
   11   11    8     -0.25      0.00
  -14   12    8      0.01      0.00
  -13   12    8      0.01      0.00
  -12   12    8      0.04      0.00
  -11   12    8     -0.04      0.00
  -10   12    8     -0.31      0.00
   -9   12    8      0.15      0.00
   -8   12    8     -0.28      0.00
   -7   12    8     -1.17      0.00
   -6   12    8     -0.74      0.00
   -5   12    8     -0.43      0.00
   -4   12    8     -0.47      0.00
   -3   12    8     -0.97      0.00
   -2   12    8     -0.74      0.00
   -1   12    8      0.94      0.00
    0   12    8      0.56      0.00
    1   12    8      0.66      0.00
    2   12    8      2.27      0.00
    3   12    8      2.18      0.00
    4   12    8      1.06      0.00
    5   12    8     -0.56      0.00
    6   12    8     -0.33      0.00
    7   12    8      0.19      0.00
    8   12    8     -0.10      0.00
    9   12    8      0.24      0.00
   10   12    8     -0.12      0.00
   11   12    8      0.01      0.00
  -14   13    8      0.44      0.00
  -13   13    8      0.69      0.00
  -12   13    8     -0.22      0.00
  -11   13    8     -0.77      0.00
  -10   13    8     -1.17      0.00
   -9   13    8     -1.19      0.00
   -8   13    8     -1.00      0.00
   -7   13    8     -0.80      0.00
   -6   13    8     -0.85      0.00
   -5   13    8     -0.21      0.00
   -4   13    8      0.77      0.00
   -3   13    8      0.32      0.00
   -2   13    8      0.21      0.00
   -1   13    8     -0.11      0.00
    0   13    8     -0.10      0.00
    1   13    8      0.53      0.00
    2   13    8      0.47      0.00
    3   13    8      0.78      0.00
    4   13    8     -0.03      0.00
    5   13    8     -0.63      0.00
    6   13    8      0.06      0.00
    7   13    8     -0.57      0.00
    8   13    8     -1.42      0.00
    9   13    8     -1.07      0.00
   10   13    8     -0.61      0.00
   11   13    8     -0.27      0.00
  -13   14    8      0.19      0.00
  -12   14    8      0.22      0.00
  -11   14    8      0.17      0.00
  -10   14    8     -0.66      0.00
   -9   14    8     -0.89      0.00
   -8   14    8     -0.37      0.00
   -7   14    8      0.26      0.00
   -6   14    8      0.24      0.00
   -5   14    8     -0.53      0.00
   -4   14    8     -0.13      0.00
   -3   14    8     -0.40      0.00
   -2   14    8     -0.82      0.00
   -1   14    8      0.64      0.00
    0   14    8      0.56      0.00
    1   14    8      0.57      0.00
    2   14    8      1.42      0.00
    3   14    8      1.30      0.00
    4   14    8      0.71      0.00
    5   14    8     -0.64      0.00
    6   14    8     -0.32      0.00
    7   14    8      0.02      0.00
    8   14    8     -0.21      0.00
    9   14    8      0.73      0.00
   10   14    8      0.61      0.00
   11   14    8      0.18      0.00
  -13   15    8      1.25      0.00
  -12   15    8      0.30      0.00
  -11   15    8     -0.60      0.00
  -10   15    8     -0.76      0.00
   -9   15    8     -0.73      0.00
   -8   15    8     -0.89      0.00
   -7   15    8     -0.84      0.00
   -6   15    8     -0.59      0.00
   -5   15    8      0.16      0.00
   -4   15    8      0.64      0.00
   -3   15    8      0.22      0.00
   -2   15    8      0.92      0.00
   -1   15    8      1.01      0.00
    0   15    8      0.74      0.00
    1   15    8      0.58      0.00
    2   15    8     -0.02      0.00
    3   15    8      0.09      0.00
    4   15    8     -0.60      0.00
    5   15    8     -0.68      0.00
    6   15    8      0.16      0.00
    7   15    8     -0.46      0.00
    8   15    8     -1.39      0.00
    9   15    8     -1.16      0.00
   10   15    8     -0.89      0.00
  -13   16    8      0.03      0.00
  -12   16    8      0.38      0.00
  -11   16    8      0.62      0.00
  -10   16    8     -0.31      0.00
   -9   16    8     -0.92      0.00
   -8   16    8     -0.42      0.00
   -7   16    8      0.93      0.00
   -6   16    8      1.15      0.00
   -5   16    8     -0.37      0.00
   -4   16    8     -0.20      0.00
   -3   16    8      0.18      0.00
   -2   16    8      0.03      0.00
   -1   16    8      0.63      0.00
    0   16    8     -0.12      0.00
    1   16    8     -0.33      0.00
    2   16    8     -0.28      0.00
    3   16    8     -0.39      0.00
    4   16    8      0.33      0.00
    5   16    8     -0.13      0.00
    6   16    8     -0.08      0.00
    7   16    8      0.10      0.00
    8   16    8     -0.02      0.00
    9   16    8      0.33      0.00
   10   16    8      0.00      0.00
  -13   17    8      0.98      0.00
  -12   17    8      0.95      0.00
  -11   17    8      0.39      0.00
  -10   17    8      0.29      0.00
   -9   17    8      0.26      0.00
   -8   17    8     -0.45      0.00
   -7   17    8     -0.46      0.00
   -6   17    8      0.27      0.00
   -5   17    8      0.31      0.00
   -4   17    8     -0.31      0.00
   -3   17    8     -0.28      0.00
   -2   17    8      1.07      0.00
   -1   17    8      1.06      0.00
    0   17    8      0.59      0.00
    1   17    8     -0.01      0.00
    2   17    8     -0.71      0.00
    3   17    8      0.12      0.00
    4   17    8      0.43      0.00
    5   17    8      0.15      0.00
    6   17    8     -0.29      0.00
    7   17    8     -0.74      0.00
    8   17    8     -0.88      0.00
    9   17    8     -0.95      0.00
   10   17    8     -1.12      0.00
  -13   18    8     -0.11      0.00
  -12   18    8      0.86      0.00
  -11   18    8      1.21      0.00
  -10   18    8      0.09      0.00
   -9   18    8     -0.43      0.00
   -8   18    8     -0.83      0.00
   -7   18    8     -0.16      0.00
   -6   18    8      1.17      0.00
   -5   18    8      0.24      0.00
   -4   18    8     -0.23      0.00
   -3   18    8      0.52      0.00
   -2   18    8      0.92      0.00
   -1   18    8      0.42      0.00
    0   18    8     -1.12      0.00
    1   18    8     -1.12      0.00
    2   18    8     -1.45      0.00
    3   18    8     -1.92      0.00
    4   18    8     -0.49      0.00
    5   18    8      0.29      0.00
    6   18    8      0.33      0.00
    7   18    8      0.00      0.00
    8   18    8     -0.08      0.00
    9   18    8     -0.40      0.00
   10   18    8     -1.12      0.00
  -13   19    8      0.24      0.00
  -12   19    8      0.63      0.00
  -11   19    8      0.52      0.00
  -10   19    8      0.18      0.00
   -9   19    8      0.54      0.00
   -8   19    8      0.29      0.00
   -7   19    8     -0.06      0.00
   -6   19    8      0.54      0.00
   -5   19    8      0.35      0.00
   -4   19    8     -0.69      0.00
   -3   19    8     -0.45      0.00
   -2   19    8      0.59      0.00
   -1   19    8     -0.02      0.00
    0   19    8     -0.14      0.00
    1   19    8     -0.37      0.00
    2   19    8     -0.67      0.00
    3   19    8      1.10      0.00
    4   19    8      1.95      0.00
    5   19    8      0.89      0.00
    6   19    8     -0.62      0.00
    7   19    8     -0.55      0.00
    8   19    8      0.21      0.00
    9   19    8      0.09      0.00
   10   19    8     -0.35      0.00
  -12   20    8      1.38      0.00
  -11   20    8      1.55      0.00
  -10   20    8      0.25      0.00
   -9   20    8     -0.07      0.00
   -8   20    8     -1.12      0.00
   -7   20    8     -1.47      0.00
   -6   20    8      0.45      0.00
   -5   20    8      0.57      0.00
   -4   20    8      0.03      0.00
   -3   20    8      0.64      0.00
   -2   20    8      0.96      0.00
   -1   20    8     -0.02      0.00
    0   20    8     -1.23      0.00
    1   20    8     -0.55      0.00
    2   20    8     -0.93      0.00
    3   20    8     -1.81      0.00
    4   20    8     -0.70      0.00
    5   20    8      0.43      0.00
    6   20    8      0.29      0.00
    7   20    8     -0.54      0.00
    8   20    8     -0.12      0.00
    9   20    8     -0.11      0.00
   10   20    8     -0.92      0.00
  -12   21    8     -0.04      0.00
  -11   21    8     -0.12      0.00
  -10   21    8     -1.01      0.00
   -9   21    8     -0.23      0.00
   -8   21    8      0.82      0.00
   -7   21    8      0.27      0.00
   -6   21    8      0.17      0.00
   -5   21    8      0.49      0.00
   -4   21    8      0.06      0.00
   -3   21    8     -0.05      0.00
   -2   21    8     -0.06      0.00
   -1   21    8     -1.02      0.00
    0   21    8     -0.51      0.00
    1   21    8     -0.41      0.00
    2   21    8     -0.49      0.00
    3   21    8      1.32      0.00
    4   21    8      1.80      0.00
    5   21    8      0.96      0.00
    6   21    8      0.19      0.00
    7   21    8      0.42      0.00
    8   21    8      1.11      0.00
    9   21    8      1.43      0.00
  -12   22    8      1.01      0.00
  -11   22    8      0.82      0.00
  -10   22    8      0.15      0.00
   -9   22    8      0.34      0.00
   -8   22    8     -0.28      0.00
   -7   22    8     -0.74      0.00
   -6   22    8      0.17      0.00
   -5   22    8     -0.11      0.00
   -4   22    8     -0.11      0.00
   -3   22    8      0.72      0.00
   -2   22    8      0.62      0.00
   -1   22    8     -0.36      0.00
    0   22    8     -0.75      0.00
    1   22    8      0.43      0.00
    2   22    8      0.50      0.00
    3   22    8      0.14      0.00
    4   22    8      0.51      0.00
    5   22    8      0.47      0.00
    6   22    8     -0.15      0.00
    7   22    8     -0.46      0.00
    8   22    8      0.77      0.00
    9   22    8      0.99      0.00
  -12   23    8      0.04      0.00
  -11   23    8     -0.15      0.00
  -10   23    8     -1.25      0.00
   -9   23    8     -0.53      0.00
   -8   23    8      0.98      0.00
   -7   23    8      0.54      0.00
   -6   23    8      0.10      0.00
   -5   23    8      0.74      0.00
   -4   23    8      1.00      0.00
   -3   23    8      0.58      0.00
   -2   23    8     -0.32      0.00
   -1   23    8     -1.19      0.00
    0   23    8     -0.31      0.00
    1   23    8     -0.42      0.00
    2   23    8     -0.74      0.00
    3   23    8      0.27      0.00
    4   23    8      0.10      0.00
    5   23    8      0.54      0.00
    6   23    8      1.25      0.00
    7   23    8      1.08      0.00
    8   23    8      1.10      0.00
    9   23    8      1.64      0.00
  -12   24    8     -0.10      0.00
  -11   24    8     -0.90      0.00
  -10   24    8     -0.55      0.00
   -9   24    8      0.58      0.00
   -8   24    8      1.01      0.00
   -7   24    8      1.33      0.00
   -6   24    8      1.06      0.00
   -5   24    8     -0.78      0.00
   -4   24    8     -0.79      0.00
   -3   24    8      0.55      0.00
   -2   24    8      0.44      0.00
   -1   24    8     -0.50      0.00
    0   24    8     -0.74      0.00
    1   24    8      0.11      0.00
    2   24    8      0.67      0.00
    3   24    8      1.57      0.00
    4   24    8      1.57      0.00
    5   24    8      0.22      0.00
    6   24    8     -0.38      0.00
    7   24    8      0.55      0.00
    8   24    8      2.05      0.00
    9   24    8      1.47      0.00
  -11   25    8      0.32      0.00
  -10   25    8     -0.09      0.00
   -9   25    8      0.65      0.00
   -8   25    8      1.01      0.00
   -7   25    8      0.15      0.00
   -6   25    8     -0.02      0.00
   -5   25    8      0.40      0.00
   -4   25    8      0.70      0.00
   -3   25    8      0.58      0.00
   -2   25    8     -0.52      0.00
   -1   25    8     -1.42      0.00
    0   25    8     -0.24      0.00
    1   25    8     -0.06      0.00
    2   25    8     -0.45      0.00
    3   25    8     -0.26      0.00
    4   25    8     -0.87      0.00
    5   25    8      0.11      0.00
    6   25    8      1.06      0.00
    7   25    8      0.70      0.00
    8   25    8      0.64      0.00
  -11   26    8     -1.89      0.00
  -10   26    8     -1.53      0.00
   -9   26    8      0.08      0.00
   -8   26    8      1.07      0.00
   -7   26    8      1.89      0.00
   -6   26    8      1.87      0.00
   -5   26    8     -0.27      0.00
   -4   26    8     -0.89      0.00
   -3   26    8      0.12      0.00
   -2   26    8      0.03      0.00
   -1   26    8     -0.50      0.00
    0   26    8     -0.55      0.00
    1   26    8     -0.49      0.00
    2   26    8     -0.39      0.00
    3   26    8      0.80      0.00
    4   26    8      0.82      0.00
    5   26    8     -0.33      0.00
    6   26    8     -0.39      0.00
    7   26    8      0.85      0.00
    8   26    8      2.04      0.00
  -11   27    8      0.33      0.00
  -10   27    8      0.74      0.00
   -9   27    8      1.90      0.00
   -8   27    8      0.92      0.00
   -7   27    8     -0.98      0.00
   -6   27    8     -0.90      0.00
   -5   27    8     -0.68      0.00
   -4   27    8     -0.63      0.00
   -3   27    8      0.03      0.00
   -2   27    8     -0.58      0.00
   -1   27    8     -1.91      0.00
    0   27    8     -0.64      0.00
    1   27    8      0.62      0.00
    2   27    8      0.64      0.00
    3   27    8      0.31      0.00
    4   27    8     -0.57      0.00
    5   27    8     -0.12      0.00
    6   27    8      0.19      0.00
    7   27    8      0.09      0.00
    8   27    8      0.38      0.00
  -10   28    8     -1.77      0.00
   -9   28    8     -0.58      0.00
   -8   28    8      0.26      0.00
   -7   28    8      0.46      0.00
   -6   28    8      0.87      0.00
   -5   28    8      0.15      0.00
   -4   28    8     -0.12      0.00
   -3   28    8      0.09      0.00
   -2   28    8     -0.57      0.00
   -1   28    8     -0.60      0.00
    0   28    8      0.19      0.00
    1   28    8      0.22      0.00
    2   28    8     -0.52      0.00
    3   28    8     -0.40      0.00
    4   28    8     -0.41      0.00
    5   28    8     -0.43      0.00
    6   28    8     -0.33      0.00
    7   28    8     -0.19      0.00
    8   28    8      0.60      0.00
  -10   29    8      0.41      0.00
   -9   29    8      1.65      0.00
   -8   29    8      0.64      0.00
   -7   29    8     -1.46      0.00
   -6   29    8     -1.31      0.00
   -5   29    8     -1.00      0.00
   -4   29    8     -0.96      0.00
   -3   29    8      0.46      0.00
   -2   29    8      0.79      0.00
   -1   29    8     -1.12      0.00
    0   29    8     -1.17      0.00
    1   29    8      0.22      0.00
    2   29    8      0.94      0.00
    3   29    8      0.67      0.00
    4   29    8     -0.37      0.00
    5   29    8     -0.18      0.00
    6   29    8      0.24      0.00
    7   29    8      0.19      0.00
  -10   30    8     -0.99      0.00
   -9   30    8     -0.36      0.00
   -8   30    8      0.21      0.00
   -7   30    8     -0.66      0.00
   -6   30    8     -1.21      0.00
   -5   30    8     -1.08      0.00
   -4   30    8      0.24      0.00
   -3   30    8      0.87      0.00
   -2   30    8     -0.52      0.00
   -1   30    8     -1.09      0.00
    0   30    8     -0.01      0.00
    1   30    8      0.94      0.00
    2   30    8      0.56      0.00
    3   30    8     -0.05      0.00
    4   30    8     -0.10      0.00
    5   30    8      0.34      0.00
    6   30    8     -0.15      0.00
    7   30    8     -1.00      0.00
   -9   31    8      0.53      0.00
   -8   31    8      0.37      0.00
   -7   31    8     -0.50      0.00
   -6   31    8     -0.09      0.00
   -5   31    8      0.37      0.00
   -4   31    8      0.41      0.00
   -3   31    8      1.70      0.00
   -2   31    8      2.92      0.00
   -1   31    8      1.17      0.00
    0   31    8     -1.37      0.00
    1   31    8     -1.76      0.00
    2   31    8     -0.10      0.00
    3   31    8      0.66      0.00
    4   31    8     -0.40      0.00
    5   31    8     -0.01      0.00
    6   31    8      1.05      0.00
   -9   32    8      0.34      0.00
   -8   32    8      0.66      0.00
   -7   32    8     -0.41      0.00
   -6   32    8     -1.95      0.00
   -5   32    8     -2.59      0.00
   -4   32    8     -0.40      0.00
   -3   32    8      1.67      0.00
   -2   32    8      0.35      0.00
   -1   32    8     -1.39      0.00
    0   32    8     -1.18      0.00
    1   32    8      0.27      0.00
    2   32    8      0.82      0.00
    3   32    8      0.56      0.00
    4   32    8      0.89      0.00
    5   32    8      1.04      0.00
    6   32    8     -0.01      0.00
   -8   33    8      0.23      0.00
   -7   33    8      0.53      0.00
   -6   33    8      1.24      0.00
   -5   33    8      1.83      0.00
   -4   33    8      1.37      0.00
   -3   33    8      1.09      0.00
   -2   33    8      2.55      0.00
   -1   33    8      2.70      0.00
    0   33    8     -0.68      0.00
    1   33    8     -3.14      0.00
    2   33    8     -1.04      0.00
    3   33    8      0.98      0.00
    4   33    8      0.15      0.00
    5   33    8      0.28      0.00
   -8   34    8      0.35      0.00
   -7   34    8     -0.06      0.00
   -6   34    8     -0.95      0.00
   -5   34    8     -2.39      0.00
   -4   34    8     -0.98      0.00
   -3   34    8      1.60      0.00
   -2   34    8      0.96      0.00
   -1   34    8     -0.67      0.00
    0   34    8     -1.14      0.00
    1   34    8     -0.69      0.00
    2   34    8     -0.52      0.00
    3   34    8     -0.42      0.00
    4   34    8      0.57      0.00
    5   34    8      0.87      0.00
   -7   35    8      0.34      0.00
   -6   35    8      0.84      0.00
   -5   35    8      1.67      0.00
   -4   35    8      0.71      0.00
   -3   35    8     -1.65      0.00
   -2   35    8     -0.74      0.00
   -1   35    8      2.17      0.00
    0   35    8      1.02      0.00
    1   35    8     -1.96      0.00
    2   35    8     -0.86      0.00
    3   35    8      1.21      0.00
    4   35    8      0.84      0.00
   -6   36    8     -0.14      0.00
   -5   36    8     -1.11      0.00
   -4   36    8     -0.60      0.00
   -3   36    8      0.92      0.00
   -2   36    8      0.58      0.00
   -1   36    8      0.40      0.00
    0   36    8      0.23      0.00
    1   36    8     -0.85      0.00
    2   36    8     -1.85      0.00
    3   36    8     -1.85      0.00
    4   36    8     -0.60      0.00
   -6   37    8     -0.40      0.00
   -5   37    8      0.68      0.00
   -4   37    8      0.09      0.00
   -3   37    8     -2.99      0.00
   -2   37    8     -3.12      0.00
   -1   37    8      0.83      0.00
    0   37    8      2.40      0.00
    1   37    8      0.36      0.00
    2   37    8     -0.15      0.00
    3   37    8      0.85      0.00
   -5   38    8     -0.37      0.00
   -4   38    8      0.16      0.00
   -3   38    8      0.41      0.00
   -2   38    8     -0.23      0.00
   -1   38    8      0.59      0.00
    0   38    8      0.78      0.00
    1   38    8     -0.68      0.00
    2   38    8     -1.57      0.00
   -3   39    8     -1.46      0.00
   -2   39    8     -2.38      0.00
   -1   39    8      0.03      0.00
    0   39    8      2.04      0.00
  -14    1    9      0.06      0.00
  -13    1    9      0.10      0.00
  -12    1    9     -1.64      0.00
  -11    1    9     -2.04      0.00
  -10    1    9     -0.80      0.00
   -9    1    9     -0.57      0.00
   -8    1    9      0.63      0.00
   -7    1    9      1.75      0.00
   -6    1    9      0.92      0.00
   -5    1    9     -0.86      0.00
   -4    1    9     -0.79      0.00
   -3    1    9      0.05      0.00
   -2    1    9     -1.27      0.00
   -1    1    9     -2.18      0.00
    0    1    9     -1.25      0.00
    1    1    9     -0.57      0.00
    2    1    9     -0.25      0.00
    3    1    9      0.18      0.00
    4    1    9     -0.11      0.00
    5    1    9      0.49      0.00
    6    1    9      1.40      0.00
    7    1    9      0.95      0.00
    8    1    9      0.83      0.00
    9    1    9      0.26      0.00
   10    1    9     -0.66      0.00
   11    1    9     -0.39      0.00
  -14    2    9      0.44      0.00
  -13    2    9      0.19      0.00
  -12    2    9     -0.58      0.00
  -11    2    9     -0.69      0.00
  -10    2    9      0.49      0.00
   -9    2    9      0.70      0.00
   -8    2    9      0.15      0.00
   -7    2    9      0.11      0.00
   -6    2    9     -0.22      0.00
   -5    2    9     -1.11      0.00
   -4    2    9     -1.82      0.00
   -3    2    9     -1.08      0.00
   -2    2    9      0.03      0.00
   -1    2    9      0.33      0.00
    0    2    9      0.27      0.00
    1    2    9     -0.17      0.00
    2    2    9     -0.13      0.00
    3    2    9      0.25      0.00
    4    2    9      0.28      0.00
    5    2    9     -0.11      0.00
    6    2    9     -0.33      0.00
    7    2    9     -0.06      0.00
    8    2    9     -0.75      0.00
    9    2    9     -1.19      0.00
   10    2    9     -0.48      0.00
   11    2    9     -0.46      0.00
  -14    3    9      0.08      0.00
  -13    3    9      0.69      0.00
  -12    3    9     -0.44      0.00
  -11    3    9     -1.03      0.00
  -10    3    9     -0.08      0.00
   -9    3    9     -0.06      0.00
   -8    3    9      0.35      0.00
   -7    3    9      0.74      0.00
   -6    3    9      0.11      0.00
   -5    3    9     -0.92      0.00
   -4    3    9     -0.60      0.00
   -3    3    9      0.16      0.00
   -2    3    9     -0.94      0.00
   -1    3    9     -1.98      0.00
    0    3    9     -1.37      0.00
    1    3    9     -0.28      0.00
    2    3    9      0.61      0.00
    3    3    9      0.99      0.00
    4    3    9      0.23      0.00
    5    3    9      0.03      0.00
    6    3    9      0.05      0.00
    7    3    9     -0.07      0.00
    8    3    9      0.55      0.00
    9    3    9     -0.30      0.00
   10    3    9     -1.04      0.00
   11    3    9      0.11      0.00
  -14    4    9      0.22      0.00
  -13    4    9     -0.05      0.00
  -12    4    9     -0.66      0.00
  -11    4    9     -0.71      0.00
  -10    4    9      0.52      0.00
   -9    4    9      0.67      0.00
   -8    4    9      0.28      0.00
   -7    4    9      0.06      0.00
   -6    4    9     -0.75      0.00
   -5    4    9     -1.43      0.00
   -4    4    9     -1.79      0.00
   -3    4    9     -0.88      0.00
   -2    4    9      0.03      0.00
   -1    4    9      0.26      0.00
    0    4    9      0.62      0.00
    1    4    9      0.16      0.00
    2    4    9     -0.06      0.00
    3    4    9      0.04      0.00
    4    4    9      0.25      0.00
    5    4    9      0.27      0.00
    6    4    9     -0.44      0.00
    7    4    9     -0.62      0.00
    8    4    9     -1.11      0.00
    9    4    9     -1.11      0.00
   10    4    9     -0.27      0.00
   11    4    9     -0.49      0.00
  -14    5    9     -0.24      0.00
  -13    5    9      0.76      0.00
  -12    5    9      0.48      0.00
  -11    5    9      0.14      0.00
  -10    5    9      0.92      0.00
   -9    5    9      0.54      0.00
   -8    5    9      0.03      0.00
   -7    5    9     -0.23      0.00
   -6    5    9     -0.50      0.00
   -5    5    9     -0.66      0.00
   -4    5    9     -0.19      0.00
   -3    5    9      0.52      0.00
   -2    5    9     -0.30      0.00
   -1    5    9     -1.84      0.00
    0    5    9     -1.65      0.00
    1    5    9      0.21      0.00
    2    5    9      1.75      0.00
    3    5    9      1.61      0.00
    4    5    9     -0.12      0.00
    5    5    9     -0.71      0.00
    6    5    9     -0.70      0.00
    7    5    9     -0.61      0.00
    8    5    9     -0.09      0.00
    9    5    9     -1.53      0.00
   10    5    9     -2.08      0.00
   11    5    9     -0.27      0.00
  -14    6    9      0.12      0.00
  -13    6    9      0.00      0.00
  -12    6    9     -0.15      0.00
  -11    6    9     -0.24      0.00
  -10    6    9      0.25      0.00
   -9    6    9      0.25      0.00
   -8    6    9      0.44      0.00
   -7    6    9     -0.01      0.00
   -6    6    9     -1.21      0.00
   -5    6    9     -0.87      0.00
   -4    6    9     -0.30      0.00
   -3    6    9      0.25      0.00
   -2    6    9      0.12      0.00
   -1    6    9      0.00      0.00
    0    6    9      1.00      0.00
    1    6    9      0.83      0.00
    2    6    9      0.31      0.00
    3    6    9     -0.32      0.00
    4    6    9     -0.32      0.00
    5    6    9      0.18      0.00
    6    6    9     -0.64      0.00
    7    6    9     -1.05      0.00
    8    6    9     -1.05      0.00
    9    6    9     -0.57      0.00
   10    6    9      0.14      0.00
   11    6    9     -0.18      0.00
  -14    7    9     -0.36      0.00
  -13    7    9      0.48      0.00
  -12    7    9      0.63      0.00
  -11    7    9      0.76      0.00
  -10    7    9      1.36      0.00
   -9    7    9      0.45      0.00
   -8    7    9     -0.31      0.00
   -7    7    9     -0.26      0.00
   -6    7    9     -0.22      0.00
   -5    7    9     -0.07      0.00
   -4    7    9      0.32      0.00
   -3    7    9      0.80      0.00
   -2    7    9      0.22      0.00
   -1    7    9     -1.46      0.00
    0    7    9     -1.47      0.00
    1    7    9      0.38      0.00
    2    7    9      1.58      0.00
    3    7    9      1.04      0.00
    4    7    9     -0.91      0.00
    5    7    9     -1.02      0.00
    6    7    9     -0.09      0.00
    7    7    9     -0.14      0.00
    8    7    9     -0.67      0.00
    9    7    9     -2.32      0.00
   10    7    9     -2.44      0.00
   11    7    9     -0.96      0.00
  -14    8    9      0.59      0.00
  -13    8    9      0.70      0.00
  -12    8    9      0.47      0.00
  -11    8    9      0.13      0.00
  -10    8    9      0.23      0.00
   -9    8    9      0.08      0.00
   -8    8    9      0.36      0.00
   -7    8    9     -0.07      0.00
   -6    8    9     -1.01      0.00
   -5    8    9      0.02      0.00
   -4    8    9      0.83      0.00
   -3    8    9      0.99      0.00
   -2    8    9      0.29      0.00
   -1    8    9      0.02      0.00
    0    8    9      1.25      0.00
    1    8    9      1.14      0.00
    2    8    9      0.62      0.00
    3    8    9     -0.35      0.00
    4    8    9     -0.96      0.00
    5    8    9     -0.62      0.00
    6    8    9     -0.73      0.00
    7    8    9     -0.30      0.00
    8    8    9     -0.24      0.00
    9    8    9     -0.16      0.00
   10    8    9      0.33      0.00
  -14    9    9      0.19      0.00
  -13    9    9      0.77      0.00
  -12    9    9      0.84      0.00
  -11    9    9      0.83      0.00
  -10    9    9      1.00      0.00
   -9    9    9     -0.25      0.00
   -8    9    9     -0.50      0.00
   -7    9    9      0.56      0.00
   -6    9    9      0.60      0.00
   -5    9    9      0.43      0.00
   -4    9    9      0.59      0.00
   -3    9    9      0.58      0.00
   -2    9    9      0.24      0.00
   -1    9    9     -0.63      0.00
    0    9    9     -0.45      0.00
    1    9    9      0.14      0.00
    2    9    9     -0.13      0.00
    3    9    9     -0.25      0.00
    4    9    9     -0.92      0.00
    5    9    9     -0.43      0.00
    6    9    9      0.68      0.00
    7    9    9      0.41      0.00
    8    9    9     -0.52      0.00
    9    9    9     -1.56      0.00
   10    9    9     -1.08      0.00
  -13   10    9      1.04      0.00
  -12   10    9      0.66      0.00
  -11   10    9      0.26      0.00
  -10   10    9      0.63      0.00
   -9   10    9      0.41      0.00
   -8   10    9      0.16      0.00
   -7   10    9      0.04      0.00
   -6   10    9     -0.08      0.00
   -5   10    9      0.61      0.00
   -4   10    9      0.53      0.00
   -3   10    9      0.56      0.00
   -2   10    9      0.25      0.00
   -1   10    9      0.23      0.00
    0   10    9      0.98      0.00
    1   10    9      0.43      0.00
    2   10    9      0.30      0.00
    3   10    9     -0.25      0.00
    4   10    9     -0.87      0.00
    5   10    9     -0.67      0.00
    6   10    9     -0.29      0.00
    7   10    9      0.92      0.00
    8   10    9      0.99      0.00
    9   10    9      0.50      0.00
   10   10    9      0.51      0.00
  -13   11    9      1.09      0.00
  -12   11    9      1.02      0.00
  -11   11    9      0.49      0.00
  -10   11    9      0.54      0.00
   -9   11    9     -0.30      0.00
   -8   11    9     -0.16      0.00
   -7   11    9      1.19      0.00
   -6   11    9      1.00      0.00
   -5   11    9      0.48      0.00
   -4   11    9      0.38      0.00
   -3   11    9      0.11      0.00
   -2   11    9      0.08      0.00
   -1   11    9     -0.13      0.00
    0   11    9      0.31      0.00
    1   11    9      0.04      0.00
    2   11    9     -1.23      0.00
    3   11    9     -0.81      0.00
    4   11    9     -0.28      0.00
    5   11    9      0.34      0.00
    6   11    9      0.78      0.00
    7   11    9      0.53      0.00
    8   11    9      0.23      0.00
    9   11    9     -0.22      0.00
   10   11    9      0.38      0.00
  -13   12    9      0.43      0.00
  -12   12    9      0.36      0.00
  -11   12    9      0.40      0.00
  -10   12    9      1.09      0.00
   -9   12    9      1.23      0.00
   -8   12    9      0.69      0.00
   -7   12    9      0.57      0.00
   -6   12    9      0.87      0.00
   -5   12    9      0.78      0.00
   -4   12    9     -0.41      0.00
   -3   12    9     -0.48      0.00
   -2   12    9     -0.31      0.00
   -1   12    9     -0.08      0.00
    0   12    9      0.06      0.00
    1   12    9     -0.73      0.00
    2   12    9     -0.22      0.00
    3   12    9     -0.10      0.00
    4   12    9      0.06      0.00
    5   12    9      0.45      0.00
    6   12    9      0.08      0.00
    7   12    9      0.81      0.00
    8   12    9      1.38      0.00
    9   12    9      1.09      0.00
   10   12    9      0.51      0.00
  -13   13    9      0.50      0.00
  -12   13    9      0.33      0.00
  -11   13    9     -0.32      0.00
  -10   13    9      0.33      0.00
   -9   13    9      0.61      0.00
   -8   13    9      0.48      0.00
   -7   13    9      0.72      0.00
   -6   13    9      0.39      0.00
   -5   13    9      0.17      0.00
   -4   13    9     -0.14      0.00
   -3   13    9     -0.10      0.00
   -2   13    9      0.29      0.00
   -1   13    9     -0.45      0.00
    0   13    9     -0.16      0.00
    1   13    9      0.18      0.00
    2   13    9     -0.68      0.00
    3   13    9     -0.45      0.00
    4   13    9     -0.18      0.00
    5   13    9      0.37      0.00
    6   13    9      0.54      0.00
    7   13    9      0.36      0.00
    8   13    9      0.60      0.00
    9   13    9      0.22      0.00
   10   13    9      0.49      0.00
  -13   14    9     -0.55      0.00
  -12   14    9     -0.31      0.00
  -11   14    9      0.37      0.00
  -10   14    9      1.09      0.00
   -9   14    9      1.82      0.00
   -8   14    9      1.65      0.00
   -7   14    9      0.95      0.00
   -6   14    9      0.84      0.00
   -5   14    9      0.71      0.00
   -4   14    9     -0.59      0.00
   -3   14    9     -1.06      0.00
   -2   14    9     -1.29      0.00
   -1   14    9     -1.10      0.00
    0   14    9     -0.78      0.00
    1   14    9     -0.92      0.00
    2   14    9      0.00      0.00
    3   14    9      0.24      0.00
    4   14    9      0.85      0.00
    5   14    9      1.00      0.00
    6   14    9     -0.39      0.00
    7   14    9     -0.34      0.00
    8   14    9      0.71      0.00
    9   14    9      0.94      0.00
   10   14    9      0.25      0.00
  -13   15    9     -0.36      0.00
  -12   15    9     -0.84      0.00
  -11   15    9     -1.23      0.00
  -10   15    9     -0.09      0.00
   -9   15    9      0.97      0.00
   -8   15    9      0.71      0.00
   -7   15    9     -0.26      0.00
   -6   15    9     -0.63      0.00
   -5   15    9      0.03      0.00
   -4   15    9     -0.20      0.00
   -3   15    9      0.00      0.00
   -2   15    9      0.64      0.00
   -1   15    9     -0.66      0.00
    0   15    9     -0.66      0.00
    1   15    9      0.28      0.00
    2   15    9      0.08      0.00
    3   15    9      0.06      0.00
    4   15    9     -0.27      0.00
    5   15    9      0.22      0.00
    6   15    9      0.43      0.00
    7   15    9      0.05      0.00
    8   15    9      0.23      0.00
    9   15    9     -0.02      0.00
   10   15    9      0.22      0.00
  -13   16    9     -0.99      0.00
  -12   16    9     -0.95      0.00
  -11   16    9     -0.02      0.00
  -10   16    9      0.47      0.00
   -9   16    9      1.08      0.00
   -8   16    9      1.33      0.00
   -7   16    9      0.52      0.00
   -6   16    9      0.04      0.00
   -5   16    9      0.58      0.00
   -4   16    9      0.22      0.00
   -3   16    9     -0.69      0.00
   -2   16    9     -1.82      0.00
   -1   16    9     -1.62      0.00
    0   16    9     -0.53      0.00
    1   16    9      0.09      0.00
    2   16    9      0.60      0.00
    3   16    9      0.11      0.00
    4   16    9      0.24      0.00
    5   16    9     -0.14      0.00
    6   16    9     -0.96      0.00
    7   16    9     -0.44      0.00
    8   16    9      0.21      0.00
    9   16    9      0.47      0.00
   10   16    9      0.26      0.00
  -13   17    9     -0.46      0.00
  -12   17    9     -1.30      0.00
  -11   17    9     -1.64      0.00
  -10   17    9     -0.82      0.00
   -9   17    9     -0.05      0.00
   -8   17    9      0.40      0.00
   -7   17    9     -0.18      0.00
   -6   17    9     -0.82      0.00
   -5   17    9      0.30      0.00
   -4   17    9      0.53      0.00
   -3   17    9      0.07      0.00
   -2   17    9      0.36      0.00
   -1   17    9     -0.15      0.00
    0   17    9      0.15      0.00
    1   17    9      0.36      0.00
    2   17    9      0.05      0.00
    3   17    9      0.73      0.00
    4   17    9      0.80      0.00
    5   17    9      0.88      0.00
    6   17    9      0.66      0.00
    7   17    9      0.14      0.00
    8   17    9      0.01      0.00
    9   17    9     -0.13      0.00
  -12   18    9     -0.80      0.00
  -11   18    9     -0.30      0.00
  -10   18    9     -0.08      0.00
   -9   18    9     -0.49      0.00
   -8   18    9     -0.43      0.00
   -7   18    9     -0.02      0.00
   -6   18    9     -0.03      0.00
   -5   18    9      0.53      0.00
   -4   18    9      0.82      0.00
   -3   18    9      0.06      0.00
   -2   18    9     -1.16      0.00
   -1   18    9     -0.64      0.00
    0   18    9      0.54      0.00
    1   18    9      0.93      0.00
    2   18    9      0.51      0.00
    3   18    9     -0.97      0.00
    4   18    9     -1.45      0.00
    5   18    9     -1.65      0.00
    6   18    9     -0.67      0.00
    7   18    9      0.61      0.00
    8   18    9      0.21      0.00
    9   18    9      0.17      0.00
  -12   19    9     -1.04      0.00
  -11   19    9     -1.53      0.00
  -10   19    9     -1.14      0.00
   -9   19    9     -1.21      0.00
   -8   19    9     -0.08      0.00
   -7   19    9      0.97      0.00
   -6   19    9      0.08      0.00
   -5   19    9      0.47      0.00
   -4   19    9      1.03      0.00
   -3   19    9     -0.12      0.00
   -2   19    9     -0.59      0.00
   -1   19    9      0.18      0.00
    0   19    9      1.18      0.00
    1   19    9      0.40      0.00
    2   19    9     -0.08      0.00
    3   19    9      1.54      0.00
    4   19    9      2.08      0.00
    5   19    9      1.40      0.00
    6   19    9      0.87      0.00
    7   19    9      0.84      0.00
    8   19    9      0.34      0.00
    9   19    9     -0.24      0.00
  -12   20    9     -0.10      0.00
  -11   20    9     -0.21      0.00
  -10   20    9      0.09      0.00
   -9   20    9     -1.01      0.00
   -8   20    9     -1.63      0.00
   -7   20    9      0.05      0.00
   -6   20    9      0.86      0.00
   -5   20    9      0.31      0.00
   -4   20    9      0.07      0.00
   -3   20    9      0.02      0.00
   -2   20    9     -0.19      0.00
   -1   20    9      0.62      0.00
    0   20    9      0.94      0.00
    1   20    9      0.79      0.00
    2   20    9      0.22      0.00
    3   20    9     -1.63      0.00
    4   20    9     -2.08      0.00
    5   20    9     -1.66      0.00
    6   20    9     -0.13      0.00
    7   20    9      0.82      0.00
    8   20    9     -0.10      0.00
    9   20    9     -0.16      0.00
  -12   21    9     -0.68      0.00
  -11   21    9     -0.96      0.00
  -10   21    9     -0.44      0.00
   -9   21    9     -1.25      0.00
   -8   21    9     -0.76      0.00
   -7   21    9      1.29      0.00
   -6   21    9      0.89      0.00
   -5   21    9      0.19      0.00
   -4   21    9      0.37      0.00
   -3   21    9     -0.58      0.00
   -2   21    9     -1.19      0.00
   -1   21    9     -0.13      0.00
    0   21    9      1.09      0.00
    1   21    9      0.38      0.00
    2   21    9      0.11      0.00
    3   21    9      1.28      0.00
    4   21    9      1.15      0.00
    5   21    9      0.26      0.00
    6   21    9      0.40      0.00
    7   21    9      1.17      0.00
    8   21    9      0.42      0.00
    9   21    9     -0.59      0.00
  -12   22    9      0.00      0.00
  -11   22    9     -0.23      0.00
  -10   22    9      0.36      0.00
   -9   22    9     -0.40      0.00
   -8   22    9     -1.53      0.00
   -7   22    9     -0.05      0.00
   -6   22    9      0.92      0.00
   -5   22    9     -0.48      0.00
   -4   22    9     -1.52      0.00
   -3   22    9     -1.10      0.00
   -2   22    9     -0.36      0.00
   -1   22    9      0.56      0.00
    0   22    9      0.29      0.00
    1   22    9      0.43      0.00
    2   22    9      0.61      0.00
    3   22    9     -0.80      0.00
    4   22    9     -0.65      0.00
    5   22    9     -0.35      0.00
    6   22    9     -0.32      0.00
    7   22    9     -0.30      0.00
    8   22    9     -0.64      0.00
  -11   23    9      0.33      0.00
  -10   23    9      1.05      0.00
   -9   23    9     -0.40      0.00
   -8   23    9     -1.36      0.00
   -7   23    9      0.12      0.00
   -6   23    9      0.52      0.00
   -5   23    9     -0.20      0.00
   -4   23    9     -0.58      0.00
   -3   23    9     -0.91      0.00
   -2   23    9     -0.83      0.00
   -1   23    9     -0.24      0.00
    0   23    9      0.48      0.00
    1   23    9      0.41      0.00
    2   23    9      0.21      0.00
    3   23    9     -0.28      0.00
    4   23    9     -1.30      0.00
    5   23    9     -1.47      0.00
    6   23    9     -0.45      0.00
    7   23    9      0.54      0.00
    8   23    9     -0.16      0.00
  -11   24    9     -0.35      0.00
  -10   24    9     -0.05      0.00
   -9   24    9     -0.59      0.00
   -8   24    9     -1.43      0.00
   -7   24    9     -0.66      0.00
   -6   24    9     -0.21      0.00
   -5   24    9     -1.22      0.00
   -4   24    9     -1.92      0.00
   -3   24    9     -1.70      0.00
   -2   24    9     -1.10      0.00
   -1   24    9     -0.04      0.00
    0   24    9     -0.06      0.00
    1   24    9      0.37      0.00
    2   24    9      0.83      0.00
    3   24    9      0.10      0.00
    4   24    9      0.93      0.00
    5   24    9      0.57      0.00
    6   24    9     -0.86      0.00
    7   24    9     -1.10      0.00
    8   24    9     -0.78      0.00
  -11   25    9      1.64      0.00
  -10   25    9      2.24      0.00
   -9   25    9      0.51      0.00
   -8   25    9     -0.97      0.00
   -7   25    9     -0.80      0.00
   -6   25    9     -0.59      0.00
   -5   25    9     -0.32      0.00
   -4   25    9     -0.41      0.00
   -3   25    9     -0.69      0.00
   -2   25    9     -0.16      0.00
   -1   25    9      0.11      0.00
    0   25    9      0.03      0.00
    1   25    9      0.07      0.00
    2   25    9     -0.03      0.00
    3   25    9     -1.15      0.00
    4   25    9     -1.98      0.00
    5   25    9     -1.46      0.00
    6   25    9     -0.53      0.00
    7   25    9      0.04      0.00
    8   25    9     -0.52      0.00
  -10   26    9     -0.61      0.00
   -9   26    9     -1.87      0.00
   -8   26    9     -1.76      0.00
   -7   26    9     -0.52      0.00
   -6   26    9     -0.61      0.00
   -5   26    9     -0.82      0.00
   -4   26    9     -0.18      0.00
   -3   26    9     -0.45      0.00
   -2   26    9     -0.95      0.00
   -1   26    9      0.16      0.00
    0   26    9      0.30      0.00
    1   26    9      0.06      0.00
    2   26    9      0.18      0.00
    3   26    9     -0.05      0.00
    4   26    9      0.88      0.00
    5   26    9      0.29      0.00
    6   26    9     -0.82      0.00
    7   26    9     -0.61      0.00
  -10   27    9      2.13      0.00
   -9   27    9      0.93      0.00
   -8   27    9      0.14      0.00
   -7   27    9     -0.35      0.00
   -6   27    9     -1.07      0.00
   -5   27    9     -0.06      0.00
   -4   27    9      0.70      0.00
   -3   27    9     -0.15      0.00
   -2   27    9     -0.04      0.00
   -1   27    9      0.38      0.00
    0   27    9     -0.27      0.00
    1   27    9     -0.79      0.00
    2   27    9     -0.26      0.00
    3   27    9     -0.20      0.00
    4   27    9     -0.35      0.00
    5   27    9     -0.14      0.00
    6   27    9      0.10      0.00
    7   27    9      0.49      0.00
  -10   28    9     -0.49      0.00
   -9   28    9     -2.17      0.00
   -8   28    9     -1.53      0.00
   -7   28    9      0.45      0.00
   -6   28    9      0.20      0.00
   -5   28    9      0.21      0.00
   -4   28    9      1.58      0.00
   -3   28    9      0.89      0.00
   -2   28    9     -0.58      0.00
   -1   28    9      0.26      0.00
    0   28    9      0.20      0.00
    1   28    9     -0.50      0.00
    2   28    9     -0.18      0.00
    3   28    9     -0.24      0.00
    4   28    9      0.06      0.00
    5   28    9     -0.24      0.00
    6   28    9     -0.23      0.00
    7   28    9      0.29      0.00
   -9   29    9      0.62      0.00
   -8   29    9      0.39      0.00
   -7   29    9      0.21      0.00
   -6   29    9     -0.42      0.00
   -5   29    9      0.76      0.00
   -4   29    9      1.59      0.00
   -3   29    9     -0.03      0.00
   -2   29    9     -0.42      0.00
   -1   29    9      0.70      0.00
    0   29    9      0.28      0.00
    1   29    9     -0.94      0.00
    2   29    9     -0.10      0.00
    3   29    9      0.98      0.00
    4   29    9      0.72      0.00
    5   29    9      0.20      0.00
    6   29    9      0.32      0.00
   -9   30    9     -0.82      0.00
   -8   30    9     -0.66      0.00
   -7   30    9      0.56      0.00
   -6   30    9      0.46      0.00
   -5   30    9      0.29      0.00
   -4   30    9      0.87      0.00
   -3   30    9      0.04      0.00
   -2   30    9     -1.34      0.00
   -1   30    9     -0.81      0.00
    0   30    9     -0.50      0.00
    1   30    9     -0.27      0.00
    2   30    9      0.48      0.00
    3   30    9     -0.05      0.00
    4   30    9     -0.33      0.00
    5   30    9     -0.21      0.00
    6   30    9      0.12      0.00
   -9   31    9     -0.01      0.00
   -8   31    9     -0.34      0.00
   -7   31    9     -0.13      0.00
   -6   31    9      0.28      0.00
   -5   31    9      1.65      0.00
   -4   31    9      1.80      0.00
   -3   31    9     -0.44      0.00
   -2   31    9     -0.91      0.00
   -1   31    9      1.02      0.00
    0   31    9      1.55      0.00
    1   31    9      0.14      0.00
    2   31    9      0.23      0.00
    3   31    9      0.80      0.00
    4   31    9     -0.08      0.00
    5   31    9     -0.59      0.00
   -8   32    9     -0.12      0.00
   -7   32    9     -0.38      0.00
   -6   32    9     -0.21      0.00
   -5   32    9     -0.59      0.00
   -4   32    9     -1.27      0.00
   -3   32    9     -1.51      0.00
   -2   32    9     -1.85      0.00
   -1   32    9     -1.76      0.00
    0   32    9     -0.77      0.00
    1   32    9      0.76      0.00
    2   32    9      0.95      0.00
    3   32    9     -0.48      0.00
    4   32    9     -0.52      0.00
    5   32    9      0.02      0.00
   -8   33    9     -0.45      0.00
   -7   33    9     -0.41      0.00
   -6   33    9      0.16      0.00
   -5   33    9      1.68      0.00
   -4   33    9      1.57      0.00
   -3   33    9     -0.76      0.00
   -2   33    9     -1.30      0.00
   -1   33    9      0.34      0.00
    0   33    9      1.45      0.00
    1   33    9      0.75      0.00
    2   33    9      0.27      0.00
    3   33    9      0.00      0.00
    4   33    9     -0.93      0.00
   -7   34    9     -0.65      0.00
   -6   34    9     -0.24      0.00
   -5   34    9     -0.93      0.00
   -4   34    9     -1.92      0.00
   -3   34    9     -0.86      0.00
   -2   34    9     -0.27      0.00
   -1   34    9     -1.22      0.00
    0   34    9     -0.66      0.00
    1   34    9      1.12      0.00
    2   34    9      0.53      0.00
    3   34    9     -1.25      0.00
    4   34    9     -0.81      0.00
   -6   35    9     -0.12      0.00
   -5   35    9      0.93      0.00
   -4   35    9      1.00      0.00
   -3   35    9     -0.60      0.00
   -2   35    9     -1.16      0.00
   -1   35    9     -0.99      0.00
    0   35    9     -0.47      0.00
    1   35    9     -0.06      0.00
    2   35    9      0.10      0.00
    3   35    9     -0.06      0.00
   -5   36    9     -0.34      0.00
   -4   36    9     -0.87      0.00
   -3   36    9      1.09      0.00
   -2   36    9      1.96      0.00
   -1   36    9     -0.03      0.00
    0   36    9     -0.89      0.00
    1   36    9      0.32      0.00
    2   36    9      0.10      0.00
   -4   37    9      0.20      0.00
   -3   37    9     -0.33      0.00
   -2   37    9     -0.20      0.00
   -1   37    9     -1.10      0.00
    0   37    9     -1.62      0.00
    1   37    9     -0.76      0.00
   -2   38    9      2.28      0.00
   -1   38    9      0.55      0.00
  -14    0   10      0.11      0.00
  -13    0   10     -0.66      0.00
  -12    0   10      0.37      0.00
  -11    0   10      1.37      0.00
  -10    0   10      0.06      0.00
   -9    0   10     -0.17      0.00
   -8    0   10     -0.21      0.00
   -7    0   10     -0.81      0.00
   -6    0   10     -0.63      0.00
   -5    0   10      0.78      0.00
   -4    0   10      1.20      0.00
   -3    0   10     -0.58      0.00
   -2    0   10     -0.76      0.00
   -1    0   10      0.57      0.00
    0    0   10      1.31      0.00
    1    0   10      0.95      0.00
    2    0   10     -0.31      0.00
    3    0   10     -0.30      0.00
    4    0   10      0.37      0.00
    5    0   10     -0.90      0.00
    6    0   10     -1.75      0.00
    7    0   10     -0.08      0.00
    8    0   10      0.76      0.00
    9    0   10      0.52      0.00
   10    0   10      0.79      0.00
  -14    1   10     -0.45      0.00
  -13    1   10     -0.19      0.00
  -12    1   10      0.70      0.00
  -11    1   10      0.74      0.00
  -10    1   10     -0.38      0.00
   -9    1   10     -0.89      0.00
   -8    1   10     -0.31      0.00
   -7    1   10      0.21      0.00
   -6    1   10      0.25      0.00
   -5    1   10      0.36      0.00
   -4    1   10      0.86      0.00
   -3    1   10      0.75      0.00
   -2    1   10      0.17      0.00
   -1    1   10      0.13      0.00
    0    1   10      0.18      0.00
    1    1   10      0.16      0.00
    2    1   10     -0.08      0.00
    3    1   10     -0.65      0.00
    4    1   10     -1.09      0.00
    5    1   10     -1.00      0.00
    6    1   10     -0.40      0.00
    7    1   10     -0.17      0.00
    8    1   10      0.14      0.00
    9    1   10      0.72      0.00
   10    1   10      0.55      0.00
  -13    2   10     -1.03      0.00
  -12    2   10     -0.42      0.00
  -11    2   10      0.80      0.00
  -10    2   10     -0.01      0.00
   -9    2   10     -0.02      0.00
   -8    2   10      0.04      0.00
   -7    2   10     -0.46      0.00
   -6    2   10     -0.44      0.00
   -5    2   10      0.51      0.00
   -4    2   10      0.88      0.00
   -3    2   10     -0.41      0.00
   -2    2   10     -0.46      0.00
   -1    2   10      0.58      0.00
    0    2   10      1.26      0.00
    1    2   10      1.10      0.00
    2    2   10     -0.10      0.00
    3    2   10     -0.49      0.00
    4    2   10      0.06      0.00
    5    2   10     -0.43      0.00
    6    2   10     -0.87      0.00
    7    2   10     -0.10      0.00
    8    2   10      0.04      0.00
    9    2   10      0.18      0.00
   10    2   10      0.56      0.00
  -13    3   10     -0.41      0.00
  -12    3   10      1.10      0.00
  -11    3   10      1.32      0.00
  -10    3   10     -0.55      0.00
   -9    3   10     -1.40      0.00
   -8    3   10     -0.54      0.00
   -7    3   10      0.27      0.00
   -6    3   10      0.61      0.00
   -5    3   10      0.79      0.00
   -4    3   10      1.46      0.00
   -3    3   10      1.13      0.00
   -2    3   10      0.20      0.00
   -1    3   10      0.25      0.00
    0    3   10      0.07      0.00
    1    3   10      0.12      0.00
    2    3   10     -0.11      0.00
    3    3   10     -1.18      0.00
    4    3   10     -2.32      0.00
    5    3   10     -2.42      0.00
    6    3   10     -0.91      0.00
    7    3   10     -0.19      0.00
    8    3   10      0.17      0.00
    9    3   10      0.91      0.00
   10    3   10      0.67      0.00
  -13    4   10     -1.16      0.00
  -12    4   10     -1.16      0.00
  -11    4   10      0.03      0.00
  -10    4   10     -0.30      0.00
   -9    4   10      0.14      0.00
   -8    4   10      0.51      0.00
   -7    4   10      0.18      0.00
   -6    4   10     -0.06      0.00
   -5    4   10     -0.02      0.00
   -4    4   10      0.07      0.00
   -3    4   10     -0.30      0.00
   -2    4   10     -0.01      0.00
   -1    4   10      0.62      0.00
    0    4   10      1.10      0.00
    1    4   10      0.99      0.00
    2    4   10     -0.18      0.00
    3    4   10     -0.99      0.00
    4    4   10     -0.37      0.00
    5    4   10      0.40      0.00
    6    4   10      0.55      0.00
    7    4   10     -0.13      0.00
    8    4   10     -1.04      0.00
    9    4   10     -0.02      0.00
   10    4   10      0.77      0.00
  -13    5   10     -0.36      0.00
  -12    5   10      0.09      0.00
  -11    5   10      0.45      0.00
  -10    5   10     -0.04      0.00
   -9    5   10     -0.33      0.00
   -8    5   10     -0.59      0.00
   -7    5   10     -0.43      0.00
   -6    5   10      0.75      0.00
   -5    5   10      0.68      0.00
   -4    5   10      0.24      0.00
   -3    5   10     -0.05      0.00
   -2    5   10     -0.09      0.00
   -1    5   10      0.22      0.00
    0    5   10     -0.40      0.00
    1    5   10     -0.22      0.00
    2    5   10     -0.11      0.00
    3    5   10     -0.64      0.00
    4    5   10     -1.52      0.00
    5    5   10     -2.31      0.00
    6    5   10     -0.64      0.00
    7    5   10      0.84      0.00
    8    5   10      0.70      0.00
    9    5   10      0.19      0.00
   10    5   10     -0.28      0.00
  -13    6   10     -0.30      0.00
  -12    6   10     -0.31      0.00
  -11    6   10      0.09      0.00
  -10    6   10     -0.72      0.00
   -9    6   10     -0.07      0.00
   -8    6   10      0.70      0.00
   -7    6   10      0.44      0.00
   -6    6   10      0.11      0.00
   -5    6   10     -0.37      0.00
   -4    6   10     -0.61      0.00
   -3    6   10     -0.45      0.00
   -2    6   10     -0.01      0.00
   -1    6   10      0.39      0.00
    0    6   10      0.71      0.00
    1    6   10      0.35      0.00
    2    6   10     -0.67      0.00
    3    6   10     -1.29      0.00
    4    6   10     -0.47      0.00
    5    6   10      0.76      0.00
    6    6   10      0.96      0.00
    7    6   10     -0.19      0.00
    8    6   10     -1.18      0.00
    9    6   10      0.49      0.00
   10    6   10      1.61      0.00
  -13    7   10     -0.44      0.00
  -12    7   10     -0.87      0.00
  -11    7   10     -0.59      0.00
  -10    7   10     -0.20      0.00
   -9    7   10      0.06      0.00
   -8    7   10     -0.70      0.00
   -7    7   10     -0.92      0.00
   -6    7   10      0.75      0.00
   -5    7   10      0.37      0.00
   -4    7   10     -0.99      0.00
   -3    7   10     -1.10      0.00
   -2    7   10     -0.26      0.00
   -1    7   10      0.32      0.00
    0    7   10     -0.50      0.00
    1    7   10     -0.27      0.00
    2    7   10     -0.19      0.00
    3    7   10     -0.13      0.00
    4    7   10     -0.07      0.00
    5    7   10     -0.93      0.00
    6    7   10      0.23      0.00
    7    7   10      1.65      0.00
    8    7   10      1.38      0.00
    9    7   10      0.21      0.00
   10    7   10     -0.66      0.00
  -13    8   10      0.23      0.00
  -12    8   10      0.59      0.00
  -11    8   10      0.53      0.00
  -10    8   10     -0.86      0.00
   -9    8   10     -0.34      0.00
   -8    8   10      0.59      0.00
   -7    8   10      0.09      0.00
   -6    8   10     -0.19      0.00
   -5    8   10     -0.39      0.00
   -4    8   10     -0.70      0.00
   -3    8   10     -0.47      0.00
   -2    8   10     -0.28      0.00
   -1    8   10     -0.21      0.00
    0    8   10      0.07      0.00
    1    8   10     -0.06      0.00
    2    8   10     -0.36      0.00
    3    8   10     -0.74      0.00
    4    8   10     -0.32      0.00
    5    8   10      0.48      0.00
    6    8   10      0.54      0.00
    7    8   10     -0.20      0.00
    8    8   10     -0.75      0.00
    9    8   10      0.75      0.00
   10    8   10      1.51      0.00
  -13    9   10     -0.68      0.00
  -12    9   10     -0.81      0.00
  -11    9   10     -0.64      0.00
  -10    9   10     -0.92      0.00
   -9    9   10     -0.56      0.00
   -8    9   10     -0.29      0.00
   -7    9   10     -0.26      0.00
   -6    9   10      0.82      0.00
   -5    9   10      0.18      0.00
   -4    9   10     -1.01      0.00
   -3    9   10     -1.01      0.00
   -2    9   10     -0.13      0.00
   -1    9   10      0.49      0.00
    0    9   10     -0.09      0.00
    1    9   10      0.31      0.00
    2    9   10     -0.04      0.00
    3    9   10     -0.10      0.00
    4    9   10      0.61      0.00
    5    9   10      0.27      0.00
    6    9   10      0.65      0.00
    7    9   10      0.79      0.00
    8    9   10      0.69      0.00
    9    9   10      0.38      0.00
   10    9   10     -0.34      0.00
  -13   10   10     -0.45      0.00
  -12   10   10     -0.13      0.00
  -11   10   10      0.43      0.00
  -10   10   10     -0.68      0.00
   -9   10   10     -0.54      0.00
   -8   10   10      0.27      0.00
   -7   10   10     -0.55      0.00
   -6   10   10     -0.81      0.00
   -5   10   10     -0.38      0.00
   -4   10   10     -0.50      0.00
   -3   10   10     -0.29      0.00
   -2   10   10     -0.23      0.00
   -1   10   10     -0.48      0.00
    0   10   10     -0.35      0.00
    1   10   10      0.07      0.00
    2   10   10      0.70      0.00
    3   10   10      0.17      0.00
    4   10   10     -0.23      0.00
    5   10   10      0.05      0.00
    6   10   10     -0.01      0.00
    7   10   10     -0.44      0.00
    8   10   10     -0.69      0.00
    9   10   10      0.33      0.00
  -13   11   10     -0.82      0.00
  -12   11   10     -0.51      0.00
  -11   11   10     -0.17      0.00
  -10   11   10     -0.86      0.00
   -9   11   10     -0.84      0.00
   -8   11   10      0.20      0.00
   -7   11   10      0.53      0.00
   -6   11   10      0.65      0.00
   -5   11   10     -0.11      0.00
   -4   11   10     -0.58      0.00
   -3   11   10     -0.42      0.00
   -2   11   10      0.30      0.00
   -1   11   10      0.79      0.00
    0   11   10      0.40      0.00
    1   11   10      0.97      0.00
    2   11   10      0.23      0.00
    3   11   10     -0.22      0.00
    4   11   10      0.46      0.00
    5   11   10      0.41      0.00
    6   11   10      0.37      0.00
    7   11   10     -0.65      0.00
    8   11   10     -1.02      0.00
    9   11   10     -0.48      0.00
  -13   12   10     -1.04      0.00
  -12   12   10     -1.07      0.00
  -11   12   10      0.15      0.00
  -10   12   10     -0.52      0.00
   -9   12   10     -0.92      0.00
   -8   12   10     -0.25      0.00
   -7   12   10     -0.83      0.00
   -6   12   10     -0.95      0.00
   -5   12   10     -0.23      0.00
   -4   12   10     -0.28      0.00
   -3   12   10     -0.21      0.00
   -2   12   10      0.06      0.00
   -1   12   10      0.09      0.00
    0   12   10     -0.13      0.00
    1   12   10      0.12      0.00
    2   12   10      1.07      0.00
    3   12   10      0.48      0.00
    4   12   10     -0.01      0.00
    5   12   10      0.02      0.00
    6   12   10     -0.52      0.00
    7   12   10     -0.82      0.00
    8   12   10     -0.67      0.00
    9   12   10      0.16      0.00
  -13   13   10     -0.62      0.00
  -12   13   10     -0.54      0.00
  -11   13   10     -0.09      0.00
  -10   13   10     -0.21      0.00
   -9   13   10     -0.90      0.00
   -8   13   10     -0.50      0.00
   -7   13   10      0.15      0.00
   -6   13   10      0.17      0.00
   -5   13   10     -0.61      0.00
   -4   13   10     -0.66      0.00
   -3   13   10     -0.11      0.00
   -2   13   10      1.01      0.00
   -1   13   10      1.44      0.00
    0   13   10      0.69      0.00
    1   13   10      0.87      0.00
    2   13   10     -0.01      0.00
    3   13   10     -0.43      0.00
    4   13   10      0.01      0.00
    5   13   10      0.14      0.00
    6   13   10      0.45      0.00
    7   13   10     -0.62      0.00
    8   13   10     -1.53      0.00
    9   13   10     -1.24      0.00
  -13   14   10     -0.47      0.00
  -12   14   10     -0.40      0.00
  -11   14   10      0.38      0.00
  -10   14   10     -0.38      0.00
   -9   14   10     -1.08      0.00
   -8   14   10     -0.59      0.00
   -7   14   10     -0.42      0.00
   -6   14   10     -0.21      0.00
   -5   14   10      0.17      0.00
   -4   14   10      0.09      0.00
   -3   14   10     -0.05      0.00
   -2   14   10      0.02      0.00
   -1   14   10      0.52      0.00
    0   14   10      0.16      0.00
    1   14   10     -0.19      0.00
    2   14   10      0.64      0.00
    3   14   10      0.34      0.00
    4   14   10      0.33      0.00
    5   14   10      0.20      0.00
    6   14   10     -0.77      0.00
    7   14   10     -0.61      0.00
    8   14   10     -0.03      0.00
    9   14   10      0.50      0.00
  -12   15   10     -0.24      0.00
  -11   15   10     -0.32      0.00
  -10   15   10     -0.17      0.00
   -9   15   10     -1.26      0.00
   -8   15   10     -1.52      0.00
   -7   15   10     -0.46      0.00
   -6   15   10     -0.02      0.00
   -5   15   10     -0.91      0.00
   -4   15   10     -0.86      0.00
   -3   15   10      0.05      0.00
   -2   15   10      1.27      0.00
   -1   15   10      1.52      0.00
    0   15   10      0.44      0.00
    1   15   10      0.19      0.00
    2   15   10     -0.25      0.00
    3   15   10     -0.24      0.00
    4   15   10     -0.14      0.00
    5   15   10      0.47      0.00
    6   15   10      1.32      0.00
    7   15   10      0.36      0.00
    8   15   10     -0.59      0.00
    9   15   10     -0.83      0.00
  -12   16   10      0.86      0.00
  -11   16   10      0.59      0.00
  -10   16   10     -0.19      0.00
   -9   16   10     -0.39      0.00
   -8   16   10     -0.19      0.00
   -7   16   10      0.24      0.00
   -6   16   10      0.49      0.00
   -5   16   10      0.11      0.00
   -4   16   10      0.20      0.00
   -3   16   10      0.35      0.00
   -2   16   10     -0.22      0.00
   -1   16   10      0.01      0.00
    0   16   10     -0.20      0.00
    1   16   10     -0.46      0.00
    2   16   10      0.59      0.00
    3   16   10      0.35      0.00
    4   16   10      0.00      0.00
    5   16   10     -0.32      0.00
    6   16   10     -0.79      0.00
    7   16   10      0.02      0.00
    8   16   10      0.54      0.00
    9   16   10      0.58      0.00
  -12   17   10      0.40      0.00
  -11   17   10     -0.42      0.00
  -10   17   10     -0.68      0.00
   -9   17   10     -0.92      0.00
   -8   17   10     -0.73      0.00
   -7   17   10     -0.17      0.00
   -6   17   10      0.01      0.00
   -5   17   10     -0.78      0.00
   -4   17   10     -0.49      0.00
   -3   17   10      0.31      0.00
   -2   17   10      0.39      0.00
   -1   17   10     -0.02      0.00
    0   17   10     -0.47      0.00
    1   17   10     -0.06      0.00
    2   17   10      0.60      0.00
    3   17   10      1.08      0.00
    4   17   10      0.47      0.00
    5   17   10      1.21      0.00
    6   17   10      1.81      0.00
    7   17   10      0.35      0.00
    8   17   10      0.02      0.00
    9   17   10     -0.05      0.00
  -12   18   10      0.87      0.00
  -11   18   10      0.15      0.00
  -10   18   10     -0.38      0.00
   -9   18   10      0.38      0.00
   -8   18   10      0.74      0.00
   -7   18   10      0.60      0.00
   -6   18   10      0.25      0.00
   -5   18   10     -0.63      0.00
   -4   18   10     -0.38      0.00
   -3   18   10      0.56      0.00
   -2   18   10      0.05      0.00
   -1   18   10     -0.31      0.00
    0   18   10     -0.47      0.00
    1   18   10     -0.29      0.00
    2   18   10      0.91      0.00
    3   18   10      0.23      0.00
    4   18   10     -1.11      0.00
    5   18   10     -1.35      0.00
    6   18   10     -0.74      0.00
    7   18   10      0.03      0.00
    8   18   10      0.11      0.00
  -12   19   10      0.46      0.00
  -11   19   10     -0.33      0.00
  -10   19   10     -0.67      0.00
   -9   19   10      0.57      0.00
   -8   19   10      1.46      0.00
   -7   19   10      0.33      0.00
   -6   19   10     -0.50      0.00
   -5   19   10     -0.50      0.00
   -4   19   10      0.32      0.00
   -3   19   10      0.60      0.00
   -2   19   10     -0.60      0.00
   -1   19   10     -1.58      0.00
    0   19   10     -1.02      0.00
    1   19   10      0.20      0.00
    2   19   10      1.54      0.00
    3   19   10      2.54      0.00
    4   19   10      1.39      0.00
    5   19   10      1.36      0.00
    6   19   10      1.10      0.00
    7   19   10     -0.55      0.00
    8   19   10     -0.03      0.00
  -11   20   10     -0.35      0.00
  -10   20   10     -1.10      0.00
   -9   20   10      0.08      0.00
   -8   20   10      1.43      0.00
   -7   20   10      0.72      0.00
   -6   20   10     -0.33      0.00
   -5   20   10     -0.84      0.00
   -4   20   10     -0.72      0.00
   -3   20   10      0.28      0.00
   -2   20   10      0.54      0.00
   -1   20   10      0.43      0.00
    0   20   10      0.29      0.00
    1   20   10      0.18      0.00
    2   20   10      0.55      0.00
    3   20   10     -0.32      0.00
    4   20   10     -1.42      0.00
    5   20   10     -1.10      0.00
    6   20   10     -0.23      0.00
    7   20   10     -0.42      0.00
    8   20   10     -0.63      0.00
  -11   21   10     -0.05      0.00
  -10   21   10      0.02      0.00
   -9   21   10      1.74      0.00
   -8   21   10      2.84      0.00
   -7   21   10      0.60      0.00
   -6   21   10     -0.98      0.00
   -5   21   10     -0.16      0.00
   -4   21   10      0.90      0.00
   -3   21   10      0.79      0.00
   -2   21   10     -0.05      0.00
   -1   21   10     -0.62      0.00
    0   21   10     -0.25      0.00
    1   21   10      0.01      0.00
    2   21   10      0.66      0.00
    3   21   10      2.26      0.00
    4   21   10      1.47      0.00
    5   21   10      0.61      0.00
    6   21   10     -0.05      0.00
    7   21   10     -0.89      0.00
    8   21   10      0.12      0.00
  -11   22   10     -0.24      0.00
  -10   22   10     -1.53      0.00
   -9   22   10     -0.64      0.00
   -8   22   10      1.52      0.00
   -7   22   10      0.77      0.00
   -6   22   10     -0.45      0.00
   -5   22   10     -0.02      0.00
   -4   22   10      0.02      0.00
   -3   22   10      0.02      0.00
   -2   22   10      0.33      0.00
   -1   22   10      0.97      0.00
    0   22   10      1.27      0.00
    1   22   10      0.42      0.00
    2   22   10     -0.46      0.00
    3   22   10     -0.73      0.00
    4   22   10     -0.16      0.00
    5   22   10      0.71      0.00
    6   22   10      0.83      0.00
    7   22   10     -0.29      0.00
  -11   23   10      0.28      0.00
  -10   23   10      0.48      0.00
   -9   23   10      1.58      0.00
   -8   23   10      2.84      0.00
   -7   23   10      1.24      0.00
   -6   23   10     -0.40      0.00
   -5   23   10      0.32      0.00
   -4   23   10      0.87      0.00
   -3   23   10      0.61      0.00
   -2   23   10      1.39      0.00
   -1   23   10      1.76      0.00
    0   23   10      0.89      0.00
    1   23   10     -0.76      0.00
    2   23   10     -1.14      0.00
    3   23   10      0.77      0.00
    4   23   10      0.62      0.00
    5   23   10     -0.17      0.00
    6   23   10     -0.33      0.00
    7   23   10     -0.40      0.00
  -10   24   10     -1.04      0.00
   -9   24   10     -0.38      0.00
   -8   24   10      1.11      0.00
   -7   24   10      0.44      0.00
   -6   24   10     -0.25      0.00
   -5   24   10      0.59      0.00
   -4   24   10      0.77      0.00
   -3   24   10      0.20      0.00
   -2   24   10     -0.20      0.00
   -1   24   10      0.58      0.00
    0   24   10      1.37      0.00
    1   24   10      0.34      0.00
    2   24   10     -0.98      0.00
    3   24   10     -0.52      0.00
    4   24   10      1.05      0.00
    5   24   10      1.78      0.00
    6   24   10      1.32      0.00
    7   24   10      0.15      0.00
  -10   25   10      0.09      0.00
   -9   25   10      0.88      0.00
   -8   25   10      2.25      0.00
   -7   25   10      1.58      0.00
   -6   25   10      0.47      0.00
   -5   25   10      0.63      0.00
   -4   25   10      0.15      0.00
   -3   25   10     -0.23      0.00
   -2   25   10      1.49      0.00
   -1   25   10      2.21      0.00
    0   25   10      0.93      0.00
    1   25   10     -0.88      0.00
    2   25   10     -1.43      0.00
    3   25   10      0.11      0.00
    4   25   10      0.02      0.00
    5   25   10     -0.13      0.00
    6   25   10      0.37      0.00
    7   25   10      0.10      0.00
  -10   26   10     -0.26      0.00
   -9   26   10      0.48      0.00
   -8   26   10      0.46      0.00
   -7   26   10     -0.23      0.00
   -6   26   10     -0.02      0.00
   -5   26   10      0.33      0.00
   -4   26   10      0.25      0.00
   -3   26   10      0.50      0.00
   -2   26   10      0.41      0.00
   -1   26   10      0.63      0.00
    0   26   10      1.08      0.00
    1   26   10      0.44      0.00
    2   26   10     -0.49      0.00
    3   26   10     -0.10      0.00
    4   26   10      0.87      0.00
    5   26   10      1.04      0.00
    6   26   10      0.73      0.00
   -9   27   10      0.54      0.00
   -8   27   10      1.47      0.00
   -7   27   10      0.65      0.00
   -6   27   10      0.31      0.00
   -5   27   10      0.36      0.00
   -4   27   10     -0.87      0.00
   -3   27   10     -1.27      0.00
   -2   27   10      0.19      0.00
   -1   27   10      0.49      0.00
    0   27   10      0.30      0.00
    1   27   10      0.10      0.00
    2   27   10     -0.41      0.00
    3   27   10      0.29      0.00
    4   27   10      0.19      0.00
    5   27   10      0.43      0.00
    6   27   10      0.94      0.00
   -9   28   10      0.63      0.00
   -8   28   10     -0.01      0.00
   -7   28   10     -0.51      0.00
   -6   28   10      0.39      0.00
   -5   28   10      0.08      0.00
   -4   28   10     -0.92      0.00
   -3   28   10      0.43      0.00
   -2   28   10      1.90      0.00
   -1   28   10      1.56      0.00
    0   28   10      0.85      0.00
    1   28   10      0.71      0.00
    2   28   10      0.29      0.00
    3   28   10     -0.03      0.00
    4   28   10      0.18      0.00
    5   28   10      0.20      0.00
   -9   29   10      0.49      0.00
   -8   29   10      0.87      0.00
   -7   29   10     -0.24      0.00
   -6   29   10     -0.21      0.00
   -5   29   10     -0.13      0.00
   -4   29   10     -1.26      0.00
   -3   29   10     -1.33      0.00
   -2   29   10     -0.56      0.00
   -1   29   10     -0.85      0.00
    0   29   10      0.06      0.00
    1   29   10      0.96      0.00
    2   29   10     -0.09      0.00
    3   29   10      0.05      0.00
    4   29   10      0.45      0.00
    5   29   10      0.55      0.00
   -8   30   10     -0.08      0.00
   -7   30   10     -0.17      0.00
   -6   30   10      0.81      0.00
   -5   30   10      0.36      0.00
   -4   30   10     -1.35      0.00
   -3   30   10      0.02      0.00
   -2   30   10      2.41      0.00
   -1   30   10      1.76      0.00
    0   30   10      0.19      0.00
    1   30   10      0.57      0.00
    2   30   10      0.62      0.00
    3   30   10     -0.11      0.00
    4   30   10      0.16      0.00
    5   30   10      0.34      0.00
   -8   31   10      0.78      0.00
   -7   31   10      0.32      0.00
   -6   31   10     -0.06      0.00
   -5   31   10     -0.31      0.00
   -4   31   10     -0.56      0.00
   -3   31   10     -0.28      0.00
   -2   31   10     -0.25      0.00
   -1   31   10     -0.88      0.00
    0   31   10     -0.02      0.00
    1   31   10      0.65      0.00
    2   31   10     -0.66      0.00
    3   31   10     -0.52      0.00
    4   31   10      0.29      0.00
   -7   32   10      0.09      0.00
   -6   32   10      0.86      0.00
   -5   32   10      0.62      0.00
   -4   32   10     -0.95      0.00
   -3   32   10     -0.35      0.00
   -2   32   10      1.35      0.00
   -1   32   10      0.83      0.00
    0   32   10     -0.51      0.00
    1   32   10      0.21      0.00
    2   32   10      0.67      0.00
    3   32   10      0.14      0.00
   -6   33   10      0.22      0.00
   -5   33   10     -0.14      0.00
   -4   33   10      0.45      0.00
   -3   33   10      0.52      0.00
   -2   33   10     -0.04      0.00
   -1   33   10     -0.48      0.00
    0   33   10     -0.13      0.00
    1   33   10     -0.07      0.00
    2   33   10     -0.87      0.00
    3   33   10     -0.57      0.00
   -6   34   10      0.54      0.00
   -5   34   10      0.42      0.00
   -4   34   10     -0.45      0.00
   -3   34   10     -0.43      0.00
   -2   34   10      0.08      0.00
   -1   34   10      0.19      0.00
    0   34   10     -0.19      0.00
    1   34   10      0.27      0.00
    2   34   10      0.77      0.00
   -5   35   10      0.11      0.00
   -4   35   10      0.71      0.00
   -3   35   10      0.24      0.00
   -2   35   10     -0.34      0.00
   -1   35   10     -0.05      0.00
    0   35   10      0.22      0.00
    1   35   10     -0.11      0.00
   -3   36   10     -0.19      0.00
   -2   36   10     -0.45      0.00
   -1   36   10      0.17      0.00
  -13    1   11      0.67      0.00
  -12    1   11      0.92      0.00
  -11    1   11     -0.63      0.00
  -10    1   11     -0.21      0.00
   -9    1   11      1.34      0.00
   -8    1   11      1.19      0.00
   -7    1   11      0.02      0.00
   -6    1   11     -0.21      0.00
   -5    1   11     -0.11      0.00
   -4    1   11     -0.08      0.00
   -3    1   11      1.14      0.00
   -2    1   11      1.72      0.00
   -1    1   11      0.67      0.00
    0    1   11     -0.80      0.00
    1    1   11     -0.75      0.00
    2    1   11      0.86      0.00
    3    1   11      0.79      0.00
    4    1   11     -0.51      0.00
    5    1   11      0.11      0.00
    6    1   11      1.17      0.00
    7    1   11      0.22      0.00
    8    1   11     -0.74      0.00
    9    1   11     -0.49      0.00
  -13    2   11      0.84      0.00
  -12    2   11     -0.44      0.00
  -11    2   11     -1.12      0.00
  -10    2   11      0.23      0.00
   -9    2   11      1.48      0.00
   -8    2   11      1.05      0.00
   -7    2   11     -0.01      0.00
   -6    2   11     -0.42      0.00
   -5    2   11     -0.29      0.00
   -4    2   11     -0.58      0.00
   -3    2   11     -0.39      0.00
   -2    2   11      0.25      0.00
   -1    2   11     -0.12      0.00
    0    2   11     -0.21      0.00
    1    2   11      0.10      0.00
    2    2   11      0.22      0.00
    3    2   11      0.43      0.00
    4    2   11      0.81      0.00
    5    2   11      1.36      0.00
    6    2   11      0.77      0.00
    7    2   11     -0.24      0.00
    8    2   11     -0.87      0.00
    9    2   11     -1.38      0.00
  -13    3   11      0.80      0.00
  -12    3   11      0.92      0.00
  -11    3   11     -0.69      0.00
  -10    3   11     -0.32      0.00
   -9    3   11      0.76      0.00
   -8    3   11      0.37      0.00
   -7    3   11     -0.46      0.00
   -6    3   11     -0.46      0.00
   -5    3   11     -0.26      0.00
   -4    3   11     -0.27      0.00
   -3    3   11      0.39      0.00
   -2    3   11      0.92      0.00
   -1    3   11      0.68      0.00
    0    3   11     -0.31      0.00
    1    3   11     -0.71      0.00
    2    3   11      0.30      0.00
    3    3   11      0.72      0.00
    4    3   11      0.14      0.00
    5    3   11      0.13      0.00
    6    3   11      0.60      0.00
    7    3   11      0.69      0.00
    8    3   11      0.68      0.00
    9    3   11      0.36      0.00
  -13    4   11      0.75      0.00
  -12    4   11      0.25      0.00
  -11    4   11     -0.13      0.00
  -10    4   11      0.63      0.00
   -9    4   11      1.12      0.00
   -8    4   11      0.56      0.00
   -7    4   11     -0.13      0.00
   -6    4   11     -0.53      0.00
   -5    4   11     -0.20      0.00
   -4    4   11     -0.17      0.00
   -3    4   11      0.09      0.00
   -2    4   11      0.79      0.00
   -1    4   11      0.33      0.00
    0    4   11      0.37      0.00
    1    4   11      0.39      0.00
    2    4   11      0.09      0.00
    3    4   11      0.14      0.00
    4    4   11      0.57      0.00
    5    4   11      1.75      0.00
    6    4   11      1.12      0.00
    7    4   11     -0.36      0.00
    8    4   11     -0.84      0.00
    9    4   11     -0.94      0.00
  -13    5   11      0.43      0.00
  -12    5   11      0.41      0.00
  -11    5   11     -0.69      0.00
  -10    5   11     -0.24      0.00
   -9    5   11      0.02      0.00
   -8    5   11     -0.56      0.00
   -7    5   11     -0.57      0.00
   -6    5   11     -0.26      0.00
   -5    5   11     -0.12      0.00
   -4    5   11     -0.01      0.00
   -3    5   11      0.14      0.00
   -2    5   11      0.28      0.00
   -1    5   11      0.56      0.00
    0    5   11      0.20      0.00
    1    5   11     -0.27      0.00
    2    5   11      0.04      0.00
    3    5   11      0.69      0.00
    4    5   11      0.97      0.00
    5    5   11      0.53      0.00
    6    5   11      0.24      0.00
    7    5   11      0.90      0.00
    8    5   11      1.66      0.00
    9    5   11      0.72      0.00
  -13    6   11      0.20      0.00
  -12    6   11      1.04      0.00
  -11    6   11      1.56      0.00
  -10    6   11      1.44      0.00
   -9    6   11      0.52      0.00
   -8    6   11     -0.02      0.00
   -7    6   11      0.26      0.00
   -6    6   11     -0.30      0.00
   -5    6   11      0.00      0.00
   -4    6   11      0.82      0.00
   -3    6   11      0.84      0.00
   -2    6   11      0.81      0.00
   -1    6   11      0.63      0.00
    0    6   11      1.22      0.00
    1    6   11      0.77      0.00
    2    6   11      0.09      0.00
    3    6   11     -0.05      0.00
    4    6   11      0.01      0.00
    5    6   11      1.49      0.00
    6    6   11      0.97      0.00
    7    6   11     -0.90      0.00
    8    6   11     -1.06      0.00
    9    6   11     -0.17      0.00
  -13    7   11     -0.20      0.00
  -12    7   11     -0.32      0.00
  -11    7   11     -0.67      0.00
  -10    7   11      0.02      0.00
   -9    7   11     -0.10      0.00
   -8    7   11     -0.74      0.00
   -7    7   11     -0.09      0.00
   -6    7   11      0.47      0.00
   -5    7   11      0.26      0.00
   -4    7   11      0.35      0.00
   -3    7   11      0.39      0.00
   -2    7   11      0.24      0.00
   -1    7   11      0.43      0.00
    0    7   11      0.20      0.00
    1    7   11      0.08      0.00
    2    7   11      0.11      0.00
    3    7   11      0.59      0.00
    4    7   11      1.34      0.00
    5    7   11      0.87      0.00
    6    7   11     -0.09      0.00
    7    7   11      0.25      0.00
    8    7   11      1.24      0.00
    9    7   11      0.25      0.00
  -13    8   11      0.05      0.00
  -12    8   11      0.61      0.00
  -11    8   11      1.30      0.00
  -10    8   11      1.75      0.00
   -9    8   11      0.97      0.00
   -8    8   11      0.31      0.00
   -7    8   11      0.63      0.00
   -6    8   11     -0.47      0.00
   -5    8   11     -0.33      0.00
   -4    8   11      1.11      0.00
   -3    8   11      0.90      0.00
   -2    8   11      0.17      0.00
   -1    8   11      0.29      0.00
    0    8   11      1.35      0.00
    1    8   11      0.82      0.00
    2    8   11      0.50      0.00
    3    8   11      0.60      0.00
    4    8   11      0.16      0.00
    5    8   11      1.21      0.00
    6    8   11      0.55      0.00
    7    8   11     -1.34      0.00
    8    8   11     -1.43      0.00
    9    8   11     -0.22      0.00
  -13    9   11     -0.24      0.00
  -12    9   11     -0.44      0.00
  -11    9   11     -0.92      0.00
  -10    9   11      0.10      0.00
   -9    9   11      0.68      0.00
   -8    9   11     -0.16      0.00
   -7    9   11      0.24      0.00
   -6    9   11      1.03      0.00
   -5    9   11      0.55      0.00
   -4    9   11      0.41      0.00
   -3    9   11      0.42      0.00
   -2    9   11      0.27      0.00
   -1    9   11      0.37      0.00
    0    9   11     -0.13      0.00
    1    9   11     -0.24      0.00
    2    9   11     -0.22      0.00
    3    9   11      0.29      0.00
    4    9   11      1.16      0.00
    5    9   11      0.59      0.00
    6    9   11     -0.63      0.00
    7    9   11     -0.54      0.00
    8    9   11      0.54      0.00
    9    9   11     -0.16      0.00
  -12   10   11     -0.31      0.00
  -11   10   11     -0.54      0.00
  -10   10   11      0.52      0.00
   -9   10   11      1.03      0.00
   -8   10   11      0.41      0.00
   -7   10   11      0.04      0.00
   -6   10   11     -1.21      0.00
   -5   10   11     -0.93      0.00
   -4   10   11      0.74      0.00
   -3   10   11      0.70      0.00
   -2   10   11     -0.22      0.00
   -1   10   11     -0.26      0.00
    0   10   11      0.72      0.00
    1   10   11      0.36      0.00
    2   10   11      0.85      0.00
    3   10   11      1.34      0.00
    4   10   11      0.38      0.00
    5   10   11      0.65      0.00
    6   10   11      0.12      0.00
    7   10   11     -0.64      0.00
    8   10   11     -0.39      0.00
    9   10   11      0.13      0.00
  -12   11   11     -0.08      0.00
  -11   11   11     -1.33      0.00
  -10   11   11     -0.06      0.00
   -9   11   11      1.49      0.00
   -8   11   11      0.29      0.00
   -7   11   11     -0.02      0.00
   -6   11   11      0.92      0.00
   -5   11   11      0.60      0.00
   -4   11   11      0.59      0.00
   -3   11   11      0.42      0.00
   -2   11   11     -0.15      0.00
   -1   11   11      0.09      0.00
    0   11   11     -0.11      0.00
    1   11   11     -0.57      0.00
    2   11   11     -0.79      0.00
    3   11   11      0.20      0.00
    4   11   11      0.96      0.00
    5   11   11      0.04      0.00
    6   11   11     -0.69      0.00
    7   11   11     -0.29      0.00
    8   11   11      0.52      0.00
  -12   12   11     -0.24      0.00
  -11   12   11     -1.45      0.00
  -10   12   11     -1.21      0.00
   -9   12   11      0.31      0.00
   -8   12   11      0.24      0.00
   -7   12   11     -0.63      0.00
   -6   12   11     -1.42      0.00
   -5   12   11     -0.79      0.00
   -4   12   11      0.71      0.00
   -3   12   11      1.01      0.00
   -2   12   11     -0.03      0.00
   -1   12   11     -0.77      0.00
    0   12   11     -0.07      0.00
    1   12   11     -0.16      0.00
    2   12   11      0.79      0.00
    3   12   11      1.37      0.00
    4   12   11      0.03      0.00
    5   12   11     -0.36      0.00
    6   12   11     -0.39      0.00
    7   12   11      0.51      0.00
    8   12   11      1.34      0.00
  -12   13   11      0.02      0.00
  -11   13   11     -1.24      0.00
  -10   13   11     -0.09      0.00
   -9   13   11      1.30      0.00
   -8   13   11      0.06      0.00
   -7   13   11     -0.49      0.00
   -6   13   11      0.30      0.00
   -5   13   11      0.27      0.00
   -4   13   11      0.74      0.00
   -3   13   11      0.52      0.00
   -2   13   11     -0.76      0.00
   -1   13   11     -0.43      0.00
    0   13   11      0.42      0.00
    1   13   11     -0.01      0.00
    2   13   11     -0.76      0.00
    3   13   11      0.63      0.00
    4   13   11      1.11      0.00
    5   13   11     -0.23      0.00
    6   13   11     -0.07      0.00
    7   13   11      0.52      0.00
    8   13   11      0.57      0.00
  -12   14   11      0.41      0.00
  -11   14   11     -0.71      0.00
  -10   14   11     -1.41      0.00
   -9   14   11      0.36      0.00
   -8   14   11      0.78      0.00
   -7   14   11     -0.23      0.00
   -6   14   11     -0.52      0.00
   -5   14   11      0.24      0.00
   -4   14   11      1.10      0.00
   -3   14   11      1.33      0.00
   -2   14   11      0.25      0.00
   -1   14   11     -0.91      0.00
    0   14   11     -0.31      0.00
    1   14   11     -0.35      0.00
    2   14   11      0.18      0.00
    3   14   11      0.64      0.00
    4   14   11     -0.24      0.00
    5   14   11     -0.95      0.00
    6   14   11     -0.89      0.00
    7   14   11      0.79      0.00
    8   14   11      1.56      0.00
  -12   15   11     -0.10      0.00
  -11   15   11     -0.31      0.00
  -10   15   11      0.22      0.00
   -9   15   11      0.30      0.00
   -8   15   11     -0.44      0.00
   -7   15   11     -0.55      0.00
   -6   15   11      0.08      0.00
   -5   15   11      0.07      0.00
   -4   15   11      0.18      0.00
   -3   15   11     -0.01      0.00
   -2   15   11     -0.87      0.00
   -1   15   11     -0.60      0.00
    0   15   11      0.81      0.00
    1   15   11      1.04      0.00
    2   15   11     -0.09      0.00
    3   15   11      0.98      0.00
    4   15   11      1.32      0.00
    5   15   11      0.06      0.00
    6   15   11      0.53      0.00
    7   15   11      0.56      0.00
    8   15   11      0.08      0.00
  -12   16   11      0.30      0.00
  -11   16   11      0.25      0.00
  -10   16   11     -0.08      0.00
   -9   16   11      1.05      0.00
   -8   16   11      1.17      0.00
   -7   16   11      0.54      0.00
   -6   16   11      0.59      0.00
   -5   16   11      1.06      0.00
   -4   16   11      0.87      0.00
   -3   16   11      0.55      0.00
   -2   16   11      0.43      0.00
   -1   16   11      0.13      0.00
    0   16   11      0.36      0.00
    1   16   11     -0.38      0.00
    2   16   11     -1.06      0.00
    3   16   11     -0.79      0.00
    4   16   11     -0.08      0.00
    5   16   11     -0.60      0.00
    6   16   11     -1.11      0.00
    7   16   11      0.41      0.00
    8   16   11      0.57      0.00
  -11   17   11      0.81      0.00
  -10   17   11      0.88      0.00
   -9   17   11     -0.04      0.00
   -8   17   11     -0.52      0.00
   -7   17   11     -0.37      0.00
   -6   17   11      0.62      0.00
   -5   17   11      0.66      0.00
   -4   17   11     -0.59      0.00
   -3   17   11     -1.03      0.00
   -2   17   11     -0.32      0.00
   -1   17   11     -0.14      0.00
    0   17   11      0.35      0.00
    1   17   11      1.28      0.00
    2   17   11      0.38      0.00
    3   17   11      0.53      0.00
    4   17   11      1.21      0.00
    5   17   11      0.90      0.00
    6   17   11      0.78      0.00
    7   17   11     -0.08      0.00
    8   17   11     -0.33      0.00
  -11   18   11      0.62      0.00
  -10   18   11      1.09      0.00
   -9   18   11      0.70      0.00
   -8   18   11      0.11      0.00
   -7   18   11      0.65      0.00
   -6   18   11      1.09      0.00
   -5   18   11      0.95      0.00
   -4   18   11     -0.32      0.00
   -3   18   11     -1.15      0.00
   -2   18   11      0.39      0.00
   -1   18   11      1.58      0.00
    0   18   11      1.14      0.00
    1   18   11     -0.28      0.00
    2   18   11     -1.89      0.00
    3   18   11     -2.30      0.00
    4   18   11     -0.32      0.00
    5   18   11     -0.18      0.00
    6   18   11     -1.10      0.00
    7   18   11      0.21      0.00
  -11   19   11      1.17      0.00
  -10   19   11      1.84      0.00
   -9   19   11      1.09      0.00
   -8   19   11     -0.19      0.00
   -7   19   11     -0.59      0.00
   -6   19   11      0.72      0.00
   -5   19   11      1.00      0.00
   -4   19   11     -0.69      0.00
   -3   19   11     -1.18      0.00
   -2   19   11      0.47      0.00
   -1   19   11      0.35      0.00
    0   19   11     -0.91      0.00
    1   19   11      0.11      0.00
    2   19   11      0.19      0.00
    3   19   11     -0.32      0.00
    4   19   11      0.61      0.00
    5   19   11      1.36      0.00
    6   19   11      0.59      0.00
    7   19   11     -0.55      0.00
  -11   20   11      0.78      0.00
  -10   20   11      1.28      0.00
   -9   20   11     -0.38      0.00
   -8   20   11     -1.61      0.00
   -7   20   11     -0.11      0.00
   -6   20   11      0.82      0.00
   -5   20   11      0.28      0.00
   -4   20   11     -1.16      0.00
   -3   20   11     -1.89      0.00
   -2   20   11     -0.13      0.00
   -1   20   11      1.16      0.00
    0   20   11      0.74      0.00
    1   20   11      0.34      0.00
    2   20   11     -0.86      0.00
    3   20   11     -2.62      0.00
    4   20   11     -1.28      0.00
    5   20   11     -0.57      0.00
    6   20   11     -1.06      0.00
    7   20   11      0.23      0.00
  -11   21   11      0.62      0.00
  -10   21   11      2.31      0.00
   -9   21   11      2.22      0.00
   -8   21   11     -0.06      0.00
   -7   21   11     -1.15      0.00
   -6   21   11     -0.34      0.00
   -5   21   11     -0.17      0.00
   -4   21   11     -0.43      0.00
   -3   21   11     -0.10      0.00
   -2   21   11      1.07      0.00
   -1   21   11      0.38      0.00
    0   21   11     -2.11      0.00
    1   21   11     -1.52      0.00
    2   21   11     -0.11      0.00
    3   21   11     -0.36      0.00
    4   21   11     -0.12      0.00
    5   21   11      0.51      0.00
    6   21   11     -0.21      0.00
    7   21   11     -0.73      0.00
  -10   22   11      0.91      0.00
   -9   22   11     -0.52      0.00
   -8   22   11     -2.38      0.00
   -7   22   11     -1.51      0.00
   -6   22   11     -0.17      0.00
   -5   22   11     -0.26      0.00
   -4   22   11     -0.53      0.00
   -3   22   11     -0.38      0.00
   -2   22   11     -0.46      0.00
   -1   22   11     -0.97      0.00
    0   22   11     -0.48      0.00
    1   22   11      1.27      0.00
    2   22   11      1.25      0.00
    3   22   11     -1.55      0.00
    4   22   11     -1.91      0.00
    5   22   11     -1.13      0.00
    6   22   11     -0.89      0.00
  -10   23   11      1.38      0.00
   -9   23   11      1.39      0.00
   -8   23   11     -0.44      0.00
   -7   23   11     -1.17      0.00
   -6   23   11     -1.17      0.00
   -5   23   11     -1.54      0.00
   -4   23   11     -0.39      0.00
   -3   23   11      0.83      0.00
   -2   23   11      1.21      0.00
   -1   23   11      0.09      0.00
    0   23   11     -2.51      0.00
    1   23   11     -2.16      0.00
    2   23   11      0.20      0.00
    3   23   11      0.62      0.00
    4   23   11     -0.33      0.00
    5   23   11     -0.74      0.00
    6   23   11     -0.92      0.00
  -10   24   11      0.43      0.00
   -9   24   11      0.29      0.00
   -8   24   11     -1.84      0.00
   -7   24   11     -2.40      0.00
   -6   24   11     -1.10      0.00
   -5   24   11     -0.42      0.00
   -4   24   11      0.77      0.00
   -3   24   11      1.97      0.00
   -2   24   11      0.32      0.00
   -1   24   11     -1.72      0.00
    0   24   11     -0.85      0.00
    1   24   11      1.48      0.00
    2   24   11      2.12      0.00
    3   24   11     -0.33      0.00
    4   24   11     -1.34      0.00
    5   24   11     -0.87      0.00
    6   24   11     -0.57      0.00
   -9   25   11     -0.57      0.00
   -8   25   11     -0.73      0.00
   -7   25   11     -0.43      0.00
   -6   25   11     -0.65      0.00
   -5   25   11     -1.23      0.00
   -4   25   11     -0.34      0.00
   -3   25   11      0.54      0.00
   -2   25   11      0.51      0.00
   -1   25   11     -0.65      0.00
    0   25   11     -2.34      0.00
    1   25   11     -1.50      0.00
    2   25   11      0.80      0.00
    3   25   11      1.24      0.00
    4   25   11     -0.22      0.00
    5   25   11     -1.02      0.00
   -9   26   11      0.69      0.00
   -8   26   11     -0.79      0.00
   -7   26   11     -1.63      0.00
   -6   26   11     -0.98      0.00
   -5   26   11     -0.39      0.00
   -4   26   11      1.17      0.00
   -3   26   11      2.63      0.00
   -2   26   11      1.35      0.00
   -1   26   11     -0.21      0.00
    0   26   11     -0.14      0.00
    1   26   11      0.68      0.00
    2   26   11      1.44      0.00
    3   26   11      0.29      0.00
    4   26   11     -0.24      0.00
    5   26   11     -0.06      0.00
   -9   27   11     -1.16      0.00
   -8   27   11     -0.34      0.00
   -7   27   11      0.27      0.00
   -6   27   11      0.08      0.00
   -5   27   11     -0.28      0.00
   -4   27   11     -0.17      0.00
   -3   27   11     -0.38      0.00
   -2   27   11     -0.96      0.00
   -1   27   11     -1.87      0.00
    0   27   11     -2.07      0.00
    1   27   11     -0.53      0.00
    2   27   11      0.78      0.00
    3   27   11      0.45      0.00
    4   27   11     -0.64      0.00
    5   27   11     -0.72      0.00
   -8   28   11     -0.38      0.00
   -7   28   11     -0.30      0.00
[truncated: 87,218 more chars]
