# Supplementary material for: Crystal structure of 2-[(3S,4S)-4-(anthracen-9-yl)-1-(4-meth­oxy­phen­yl)-2-oxoazetidin-3-yl]-2-aza-2H-phenalene-1,3-dione unknown solvate
Source: Acta Crystallogr E Crystallogr Commun. 2015 Feb 13;71(Pt 3):o184–5. doi: 10.1107/S2056989015002959 (PMC4350708; doi:10.1107/S2056989015002959)
Supplement: Supplementary file 2 [file e-71-0o184-Isup2.hkl]

#
# h,k,l, Fc-squared, Fo-squared, sigma(Fo-squared), status flag
#
data_I
_shelx_title ' JAB-3 in P 21/c'
_shelx_refln_list_code          4
_shelx_F_calc_maximum      261.73
_exptl_crystal_F_000      1144.00
_reflns_d_resolution_high  0.8000

loop_
 _space_group_symop_operation_xyz
 'x, y, z'
 '-x, y+1/2, -z+1/2'
 '-x, -y, -z'
 'x, -y-1/2, z-1/2'

_cell_length_a     9.9880
_cell_length_b    29.1281
_cell_length_c    11.0751
_cell_angle_alpha  90.000
_cell_angle_beta  101.367
_cell_angle_gamma  90.000

_shelx_F_squared_multiplier     1.000

loop_
 _refln_index_h
 _refln_index_k
 _refln_index_l
 _refln_F_squared_calc
 _refln_F_squared_meas
 _refln_F_squared_sigma
 _refln_observed_status
   1   0   0         59.80         93.40         3.54 o
   2   0   0        314.86        794.48        15.88 o
   4   0   0       2825.07       2417.31        35.51 o
   5   0   0       3152.95       3309.82        47.78 o
   6   0   0        834.32        911.80        26.37 o
   7   0   0         80.87         47.43         7.13 o
   8   0   0        610.18        695.15        16.29 o
   9   0   0          1.23          0.77         3.81 o
  10   0   0          0.17          7.84        14.11 o
  11   0   0          0.00          2.33         6.84 o
  12   0   0         14.75         12.14         8.88 o
   1   1   0       4088.61       4320.79        38.08 o
   2   1   0      27571.54      26640.17       195.20 o
   3   1   0       9099.02       8521.32        70.47 o
   4   1   0         69.08        207.50         6.18 o
   5   1   0       1072.19       1091.43        15.86 o
   6   1   0       1353.37       1324.62        18.86 o
   7   1   0        262.87        295.43         9.65 o
   8   1   0          0.01          5.97         3.04 o
   9   1   0        200.90        212.00         7.05 o
  10   1   0          2.24          8.58         4.46 o
  11   1   0         11.94         10.92         5.74 o
  12   1   0          3.56          0.22         5.29 o
   0   2   0         82.13        223.01         7.39 o
   1   2   0       2896.03       2560.87        37.56 o
   2   2   0       1295.35       1538.06        12.58 o
   3   2   0       6087.44       6645.58        52.17 o
   4   2   0       5060.03       5261.77        47.29 o
   6   2   0        772.53        762.55        13.73 o
   7   2   0        282.00        336.61         8.98 o
   8   2   0         44.60         34.97         3.72 o
   9   2   0          3.04          7.35         3.06 o
  10   2   0          2.63          2.62         4.51 o
  11   2   0         45.02         55.20         7.01 o
  12   2   0          0.67          0.57         6.12 o
   1   3   0       2901.15       3068.99        23.19 o
   2   3   0       8321.34       8183.50        60.86 o
   3   3   0        667.92        722.16         7.32 o
   4   3   0        920.45        881.42         8.51 o
   5   3   0       2847.52       2723.34        23.43 o
   6   3   0         12.72          5.87         2.12 o
   7   3   0          6.75          5.09         2.47 o
   8   3   0         57.82         85.02         5.43 o
   9   3   0         26.40         23.78         4.15 o
  10   3   0         89.05         90.17        12.89 o
  11   3   0          8.18          7.52         5.62 o
  12   3   0          1.65         11.23         6.58 o
   0   4   0        598.41        464.29         9.29 o
   1   4   0        706.84        740.84         8.18 o
   2   4   0       4997.22       5315.67        37.39 o
   3   4   0       2045.24       1709.80        15.23 o
   4   4   0       1445.66       1209.65        12.50 o
   5   4   0         99.79         93.07         3.76 o
   6   4   0         58.98         62.17         3.69 o
   7   4   0          2.00          3.38         2.43 o
   8   4   0          0.15          3.98         3.23 o
   9   4   0         20.52         25.68         3.50 o
  10   4   0          7.49          0.70         4.59 o
  11   4   0         17.12         13.58         5.84 o
  12   4   0          1.07          2.91         6.46 o
   1   5   0        141.61        233.87         4.80 o
   2   5   0       7074.86       8070.72        56.50 o
   3   5   0        589.26        400.13         5.18 o
   4   5   0       1406.67       1495.06        15.56 o
   5   5   0         24.50         56.80         3.40 o
   6   5   0         66.13         73.26         4.05 o
   7   5   0         75.90         56.98         4.14 o
   8   5   0         14.56          5.11         4.09 o
   9   5   0          3.94          8.09         3.21 o
  10   5   0         42.60         49.38         7.66 o
  11   5   0         51.83         21.83         6.98 o
  12   5   0          0.01          8.77         6.74 o
   0   6   0      30395.82      31506.58       313.66 o
   1   6   0       3415.56       3366.48        29.09 o
   2   6   0         15.80         32.59         2.23 o
   4   6   0       1099.03       1350.15        11.69 o
   5   6   0       3105.81       3398.52        29.11 o
   6   6   0        208.48        235.95         6.08 o
   7   6   0          3.67          5.20         2.76 o
   8   6   0          6.36          4.01         3.08 o
   9   6   0         11.54         24.18         4.76 o
  10   6   0        159.03        161.92        12.41 o
  11   6   0         11.80         12.86        13.32 o
  12   6   0          0.57          3.29         6.43 o
   1   7   0       8482.75       8355.59        63.77 o
   2   7   0        405.10        433.38         6.90 o
   3   7   0       1469.14       1480.75        12.44 o
   4   7   0       1164.75       1027.88        10.10 o
   5   7   0         13.89         21.55         2.15 o
   6   7   0          0.09          7.93         1.90 o
   7   7   0         23.79         21.17         2.56 o
   8   7   0        259.93        238.75         7.27 o
   9   7   0         28.79         30.24         6.51 o
  10   7   0         24.07         17.08         6.19 o
  11   7   0          0.87          3.89         5.99 o
  12   7   0         58.85         52.73         8.97 o
   0   8   0      68503.66      65385.18       567.06 o
   1   8   0      39090.57      39444.81       275.64 o
   2   8   0         76.99         43.00         3.31 o
   3   8   0        544.27        693.05         8.36 o
   4   8   0        840.30        908.44         9.57 o
   5   8   0        477.36        428.48         6.83 o
   6   8   0          8.53          6.40         2.03 o
   7   8   0          0.50          3.30         2.24 o
   8   8   0        226.80        243.10         7.60 o
   9   8   0         35.78         31.53         4.82 o
  10   8   0          8.50         19.24        10.39 o
  11   8   0         63.49         83.28        13.46 o
   1   9   0      10495.12       9572.13        66.95 o
   2   9   0        209.69        187.55         6.07 o
   3   9   0        107.65        116.11         3.82 o
   4   9   0        908.46        966.64        10.24 o
   5   9   0        224.55        218.42         5.52 o
   6   9   0        258.27        243.79         5.68 o
   7   9   0          0.02          5.46         2.85 o
   8   9   0        333.69        329.57        11.07 o
   9   9   0         12.80         17.21         4.51 o
  10   9   0         80.30         88.73         9.57 o
  11   9   0          6.37         13.52         7.26 o
   0  10   0       3399.26       2619.28        29.41 o
   1  10   0       1680.96       1379.22        14.04 o
   2  10   0       1321.14       1386.21        13.33 o
   3  10   0        587.33        473.46         7.48 o
   4  10   0       3488.31       3332.10        25.78 o
   5  10   0         29.33         47.24         2.94 o
   6  10   0          5.42          6.49         2.52 o
   7  10   0         63.47         63.70         4.51 o
   8  10   0        246.74        312.95        12.49 o
   9  10   0        309.78        319.04        14.71 o
  10  10   0         44.90         36.45         9.22 o
  11  10   0         45.40         35.36         8.39 o
   1  11   0       2021.78       1830.93        15.77 o
   2  11   0        113.20        102.88         4.39 o
   3  11   0        420.06        425.50         7.36 o
   4  11   0        101.16         82.75         4.58 o
   5  11   0         67.61         87.32         4.03 o
   6  11   0        362.88        386.09         8.26 o
   7  11   0         94.27         96.94         8.24 o
   8  11   0         31.08         22.49         5.88 o
   9  11   0        224.26        247.62        13.21 o
  10  11   0          7.32          6.86         6.81 o
  11  11   0         30.66         40.77         9.25 o
   0  12   0        245.67        436.94        12.87 o
   2  12   0        874.50        753.36        15.84 o
   3  12   0       4000.59       4022.41        29.86 o
   4  12   0        942.99        951.21        13.14 o
   5  12   0        522.15        502.38         9.22 o
   6  12   0         20.51         17.40         4.19 o
   7  12   0         33.18         13.48         5.07 o
   8  12   0          8.88         16.88         6.39 o
   9  12   0         27.79         29.33         7.70 o
  10  12   0         10.41         24.98         7.94 o
  11  12   0         61.07         79.36        10.85 o
   1  13   0        647.04        670.70         8.50 o
   2  13   0       2407.73       2455.98        22.02 o
   3  13   0         22.15         22.59         3.15 o
   4  13   0        418.00        408.07         7.85 o
   5  13   0         45.05         56.44         4.73 o
   6  13   0        183.24        204.81         6.45 o
   7  13   0         92.82         91.23         7.77 o
   8  13   0        149.68        132.68        10.66 o
   9  13   0        106.84        120.24         9.27 o
  10  13   0          9.41         10.47         7.69 o
  11  13   0          7.86          8.91         9.54 o
   0  14   0       6783.33       5468.99        50.10 o
   1  14   0       1784.72       1582.51        14.19 o
   2  14   0         85.49         86.24         4.42 o
   3  14   0          0.18          7.11         2.60 o
   4  14   0          1.04          2.87         2.35 o
   5  14   0        341.12        468.46        13.42 o
   6  14   0        197.45        244.99         8.22 o
   7  14   0         38.23         41.88         7.82 o
   8  14   0         40.54         63.33         8.23 o
   9  14   0          3.64          6.93         5.60 o
  10  14   0          0.01          6.07         7.33 o
  11  14   0          4.18          5.92         8.48 o
   1  15   0        194.49        173.60         5.47 o
   2  15   0        265.97        269.97         6.77 o
   3  15   0        400.88        468.00        12.73 o
   4  15   0         17.12         19.51         3.27 o
   5  15   0          7.99         15.54         3.89 o
   6  15   0          0.32          2.27         3.49 o
   7  15   0        105.89        119.63        11.34 o
   8  15   0        323.63        342.01        15.47 o
   9  15   0          8.16         20.75         6.77 o
  10  15   0          2.36          3.53         7.73 o
  11  15   0          4.04          9.39         9.65 o
   0  16   0       9483.09       8349.84        80.64 o
   1  16   0        712.15        600.53        11.62 o
   2  16   0         12.08         11.99         3.19 o
   3  16   0          5.53          4.09         2.97 o
   4  16   0       1672.51       1657.85        22.81 o
   5  16   0        141.21        118.32        11.00 o
   6  16   0         27.09         33.08         5.05 o
   7  16   0        284.77        279.54        17.00 o
   8  16   0          3.19          3.54         6.53 o
   9  16   0          5.21          3.38         5.97 o
  10  16   0         75.56         71.60        11.40 o
   1  17   0       1095.82        864.11        10.76 o
   2  17   0        842.14        800.27        11.56 o
   3  17   0          3.64          4.27         3.03 o
   4  17   0         13.20         18.59         3.93 o
   5  17   0         36.97         60.25         5.55 o
   6  17   0        174.88        161.60         9.47 o
   7  17   0         10.20         29.50         6.95 o
   8  17   0          0.54          8.46         6.72 o
   9  17   0         79.61         96.44        14.25 o
  10  17   0          0.21          0.00         7.44 o
   0  18   0       2250.44       2221.43        27.02 o
   1  18   0         27.22         23.65         3.95 o
   2  18   0          5.58          4.84         2.71 o
   3  18   0        104.18        118.33         7.13 o
   4  18   0        205.70        193.00         8.45 o
   5  18   0          4.78          4.80         4.34 o
   6  18   0          0.39          6.70         4.51 o
   7  18   0        113.23        108.18         7.78 o
   8  18   0          9.26          9.60         7.80 o
   9  18   0         65.94         75.60         9.62 o
  10  18   0         10.28         22.67        13.34 o
   1  19   0         24.90         22.78         3.16 o
   2  19   0        495.30        451.19         9.56 o
   3  19   0        151.22        170.23         7.46 o
   4  19   0         18.08         13.06         4.23 o
   5  19   0         42.81         40.23         3.94 o
   6  19   0         99.66        114.83         8.46 o
   7  19   0         18.31         19.02         5.44 o
   8  19   0         16.82         19.99         8.63 o
   9  19   0         23.12         19.66         7.73 o
  10  19   0         14.68         12.16         9.68 o
   0  20   0          0.79          7.92         3.89 o
   1  20   0         57.86         42.70         3.62 o
   2  20   0          5.94         16.51         3.74 o
   3  20   0         69.36         74.27         5.49 o
   4  20   0         95.79         77.32         5.68 o
   5  20   0         11.44          5.94         3.88 o
   6  20   0        165.66        160.58        10.48 o
   7  20   0         18.05         19.44         6.00 o
   8  20   0         12.64          8.64         8.36 o
   9  20   0          0.08          5.88         7.27 o
  10  20   0         24.72         10.39         9.59 o
   1  21   0         17.49         26.10         3.67 o
   2  21   0         16.08         27.82         4.11 o
   3  21   0         11.39         15.54         4.18 o
   4  21   0         14.85         25.56         4.71 o
   5  21   0         65.92         70.62         6.09 o
   6  21   0          2.73          4.82         5.51 o
   7  21   0          2.55          4.10         5.52 o
   8  21   0         16.71         17.52         9.12 o
   9  21   0          5.32         14.93         7.87 o
   0  22   0        628.05        497.29        12.99 o
   1  22   0        395.73        339.08         8.64 o
   2  22   0         17.76          8.33         4.33 o
   3  22   0          4.22          6.69         4.22 o
   4  22   0        219.17        182.95         9.32 o
   5  22   0          0.62          4.31         4.07 o
   6  22   0          0.35          4.55         5.47 o
   7  22   0          0.06          1.28         6.07 o
   8  22   0          1.83          7.15         7.31 o
   9  22   0         37.41         43.21        13.57 o
   1  23   0         16.28         56.53         5.03 o
   2  23   0          5.91          5.32         4.57 o
   3  23   0          7.53         10.44         4.47 o
   4  23   0         62.10         60.83         6.68 o
   5  23   0          0.71          4.58         4.59 o
   6  23   0          4.67          0.82         5.63 o
   7  23   0          4.13          9.10         6.67 o
   8  23   0          7.52          2.30         7.05 o
   9  23   0          2.49          7.71         7.93 o
   0  24   0        367.25        284.57        17.76 o
   1  24   0         13.36          7.25         3.99 o
   2  24   0          3.52          6.75         4.59 o
   3  24   0        209.24        168.03         8.52 o
   4  24   0          0.09          7.85         5.68 o
   5  24   0         60.53         64.86         8.21 o
   6  24   0         16.57         24.43         7.50 o
   7  24   0         13.99          4.82         7.16 o
   8  24   0          1.26          2.13         5.15 o
   9  24   0         11.34         13.05         8.72 o
   1  25   0        957.32        923.88        17.07 o
   2  25   0         62.58         61.54         6.52 o
   3  25   0          0.72          3.94         4.54 o
   4  25   0        204.41        176.78        11.04 o
   5  25   0        120.72        108.37         9.27 o
   6  25   0         69.30         52.90         9.53 o
   7  25   0          5.33          5.35         6.93 o
   8  25   0          6.50          5.96         5.96 o
   0  26   0         41.22         62.25         8.73 o
   1  26   0        263.92        262.99        11.96 o
   2  26   0        168.44        144.75         9.35 o
   3  26   0         92.50         81.03         7.78 o
   4  26   0         19.96         39.35         7.05 o
   5  26   0         57.15         55.67         7.88 o
   6  26   0          8.71          2.72         7.43 o
   7  26   0          4.92         12.10         7.13 o
   8  26   0          0.13          7.95         6.36 o
   1  27   0        345.96        357.95        21.21 o
   2  27   0         42.59         39.22         8.36 o
   3  27   0         14.21         21.84         6.41 o
   4  27   0          7.14         15.22         6.25 o
   5  27   0          2.19          6.99         5.86 o
   6  27   0         25.45         18.16         8.76 o
   7  27   0          3.28          4.85         6.57 o
   8  27   0          0.57          0.00         6.47 o
   0  28   0        643.11        750.65        33.24 o
   1  28   0        266.06        238.52        15.86 o
   2  28   0          5.91         12.17         6.75 o
   3  28   0          2.04          3.08         6.02 o
   4  28   0         30.48         43.31         8.83 o
   5  28   0         15.97         13.54         6.85 o
   6  28   0         64.30         58.20         9.59 o
   7  28   0          9.88         20.09         8.15 o
   1  29   0          0.81         11.69         6.85 o
   2  29   0         24.76         17.26         7.78 o
   3  29   0          9.71          6.64         6.85 o
   4  29   0         10.10         17.48         7.70 o
   5  29   0         49.58         68.98         9.59 o
   6  29   0         71.14         83.96        10.92 o
   7  29   0          7.06         11.94         8.22 o
   0  30   0         58.42         30.25        13.53 o
   1  30   0         58.89         49.46         9.08 o
   2  30   0         14.91         18.04         7.99 o
   3  30   0         52.82         37.35         9.90 o
   4  30   0         12.02         30.98         8.39 o
   5  30   0         10.67          7.67         7.05 o
   6  30   0          5.49         11.06         8.46 o
   1  31   0          5.82          0.43         9.03 o
   2  31   0         17.77         21.24         8.08 o
   3  31   0          2.38         10.30         7.72 o
   4  31   0         27.56         27.78         9.51 o
   5  31   0          2.95          4.31         6.78 o
   6  31   0          2.97          7.70         8.22 o
   0  32   0        120.22         76.21        30.90 o
   1  32   0          0.43          2.09         9.40 o
   2  32   0          0.68          9.04         8.00 o
   3  32   0          7.53          7.89         8.10 o
   4  32   0         19.83          7.66         8.12 o
   5  32   0          6.37         12.86         7.97 o
   1  33   0         14.33          0.45         9.73 o
   2  33   0         30.64         37.14        10.00 o
   3  33   0          2.65          6.38         8.14 o
   4  33   0          0.00          1.78         8.20 o
   5  33   0          2.45          8.92         7.72 o
   0  34   0          0.05          0.00        13.00 o
   1  34   0          0.07          0.00        10.32 o
   2  34   0          2.62         19.11        11.52 o
   3  34   0          3.20         16.54         9.36 o
   4  34   0          2.95          3.52         9.01 o
   1  35   0          3.22          2.52        11.10 o
   2  35   0          2.39         20.70        11.01 o
   3  35   0          1.90          7.27         9.98 o
   0  36   0          8.28          5.37        20.82 o
   1  36   0          1.27          9.94        12.13 o
 -12   1   1          3.09          3.43         5.17 o
 -11   1   1          6.95         10.19         4.44 o
 -10   1   1         21.42         25.95         5.95 o
  -9   1   1         17.10         22.40        13.25 o
  -8   1   1         16.22         17.27         4.96 o
  -7   1   1        152.76        158.91         8.37 o
  -6   1   1         65.99         51.49         5.07 o
  -5   1   1       1933.39       1968.65        23.80 o
  -4   1   1        275.81        309.08         7.97 o
  -3   1   1         80.13         39.71         3.08 o
  -2   1   1       5564.74       5060.27        43.26 o
  -1   1   1       4284.78       4617.35        35.37 o
   0   1   1      12686.78      12134.14       134.70 o
   1   1   1       1862.82       2068.01        22.36 o
   2   1   1       5489.07       5322.81        39.99 o
   3   1   1        148.81        153.21         3.49 o
   4   1   1        490.24        722.56         7.43 o
   5   1   1        390.48        478.06         5.93 o
   6   1   1        118.80         96.49         3.51 o
   7   1   1         15.38         10.42         2.25 o
   8   1   1          2.79          5.95         3.00 o
   9   1   1         39.44         33.30         5.88 o
  10   1   1         20.36         12.07         5.66 o
  11   1   1          2.26          4.19         5.41 o
  12   1   1          2.47         10.90         6.80 o
 -12   2   1          3.14          7.36         5.35 o
 -11   2   1         31.08         32.19         7.58 o
 -10   2   1         48.08         47.80         7.62 o
  -9   2   1         55.36         46.31        13.38 o
  -8   2   1        128.09        140.90         9.44 o
  -7   2   1        105.76         92.05         6.69 o
  -6   2   1        598.92        581.04        12.41 o
  -5   2   1       1701.77       1815.74        20.84 o
  -4   2   1        508.88        389.23        10.16 o
  -3   2   1        456.33        374.80         7.62 o
  -2   2   1      11272.55      10095.65        81.81 o
  -1   2   1       3211.75       2852.77        29.79 o
   0   2   1       4145.69       3969.88        42.95 o
   1   2   1        455.42        656.81         8.46 o
   2   2   1       9424.46       8535.58        67.23 o
   3   2   1       2176.52       1995.63        20.13 o
   4   2   1         33.89         52.07         4.81 o
   5   2   1        699.61        820.90         8.50 o
   6   2   1          4.55          3.85         1.74 o
   7   2   1         15.39          4.94         2.05 o
   8   2   1          1.39          3.75         3.06 o
   9   2   1         10.78         16.72         5.25 o
  10   2   1         95.61         96.96         9.72 o
  11   2   1         18.94         27.68         6.93 o
  12   2   1          2.44          1.88         6.55 o
 -12   3   1          0.01          1.32         5.20 o
 -11   3   1         29.98         24.99         8.04 o
 -10   3   1        265.80        218.66        34.59 o
  -9   3   1         27.28         12.82         4.41 o
  -8   3   1         95.50        114.96         5.97 o
  -7   3   1          6.30         11.44         4.30 o
  -6   3   1        267.46        434.56        10.02 o
  -5   3   1       1588.07       1475.12        19.20 o
  -4   3   1       1155.66       1279.82        16.89 o
  -3   3   1        572.10        396.62         8.51 o
  -2   3   1         37.72         50.71         5.43 o
  -1   3   1       8085.93       7929.60        58.00 o
   0   3   1        144.79        192.72         4.16 o
   1   3   1      12811.96      12333.45        99.13 o
   3   3   1       1809.38       2027.30        17.41 o
   4   3   1        767.94        626.02         7.00 o
   5   3   1        115.34        119.00         4.51 o
   6   3   1        265.36        270.48         7.90 o
   7   3   1          1.66          2.32         2.04 o
   8   3   1          1.70          4.87         3.06 o
   9   3   1         11.05         15.10         7.75 o
  10   3   1          9.72         26.10         6.04 o
  11   3   1         13.36         16.06         6.23 o
 -12   4   1          1.66         10.31         8.65 o
 -11   4   1          1.13          0.16         6.75 o
 -10   4   1          7.71         10.08         6.03 o
  -9   4   1        192.95        163.05         8.92 o
  -7   4   1        203.67        187.50         5.60 o
  -6   4   1        127.39        154.08         4.47 o
  -5   4   1        469.76        527.72         7.93 o
  -4   4   1       1564.37       1917.59        17.73 o
  -3   4   1       3207.23       3072.58        24.60 o
  -2   4   1        777.16        793.20         8.73 o
  -1   4   1         92.65        131.37         5.89 o
   0   4   1       1536.03       1447.42        15.79 o
   1   4   1        166.61         96.93         6.32 o
   2   4   1       4565.98       3994.32        31.36 o
   3   4   1        998.62        877.24         9.23 o
   4   4   1        141.00        104.10         2.77 o
   5   4   1          9.88         12.69         1.82 o
   6   4   1        147.57        199.01         6.10 o
   8   4   1          5.26          2.03         3.14 o
   9   4   1          2.21          9.91         4.98 o
  10   4   1          9.53         28.83         6.25 o
  11   4   1          2.82          0.00         6.01 o
 -12   5   1          1.34          3.06         6.16 o
 -11   5   1         36.48         24.18         9.01 o
 -10   5   1        152.82        164.00        12.36 o
  -9   5   1         91.65        109.96         8.03 o
  -8   5   1          9.16         13.73         3.40 o
  -7   5   1        110.07        132.24         5.26 o
  -6   5   1        696.60        770.25        10.23 o
  -5   5   1       1356.62       1588.99        16.24 o
  -4   5   1          1.29          4.93         1.86 o
  -3   5   1       1161.99        886.12        11.02 o
  -2   5   1       1709.25       1877.10        16.55 o
  -1   5   1       9103.85       8810.47        65.90 o
   0   5   1       2572.98       2713.48        22.07 o
   1   5   1       1001.07        861.12        10.89 o
   2   5   1        430.12        493.13         7.18 o
   3   5   1        389.80        382.14         5.28 o
   4   5   1        200.04        151.79         3.13 o
   5   5   1         90.21         98.28         3.26 o
   6   5   1          9.97          8.55         2.06 o
   7   5   1          0.00          5.09         2.37 o
   8   5   1          0.05          2.19         3.55 o
   9   5   1          7.04         10.55         6.83 o
  10   5   1         35.30         31.25         6.80 o
  11   5   1          5.21          4.38         6.46 o
 -12   6   1          5.96         10.87        10.95 o
 -11   6   1         95.88         96.97        23.51 o
 -10   6   1          5.56          6.16         8.42 o
  -9   6   1        192.20        169.45        10.89 o
  -8   6   1         38.04         33.59         4.15 o
  -7   6   1        220.73        251.29         7.14 o
  -6   6   1         22.98         25.95         2.78 o
  -5   6   1         83.02        126.05         4.88 o
  -4   6   1       3425.80       3026.49        25.90 o
  -3   6   1         12.78         14.27         1.78 o
  -2   6   1         74.17         62.61         3.45 o
  -1   6   1        204.11        188.65         7.44 o
   0   6   1       3102.64       2601.66        21.04 o
   1   6   1       6117.94       5863.16        47.35 o
   2   6   1        618.49        466.21         7.86 o
   3   6   1         85.14         73.72         3.13 o
   4   6   1          1.58          6.74         1.63 o
   5   6   1        738.39        725.94         8.23 o
   6   6   1          1.12          4.89         1.94 o
   7   6   1          8.59         11.93         2.72 o
   8   6   1          1.51          6.64         3.80 o
   9   6   1          1.95          3.46         4.73 o
  10   6   1         79.08         69.16         9.18 o
  11   6   1          9.80         11.85         6.83 o
 -12   7   1          1.22          5.79         9.28 o
 -11   7   1         19.31         29.25        11.42 o
 -10   7   1        102.67        122.86        13.82 o
  -9   7   1          7.68          9.86         8.05 o
  -8   7   1         85.34         89.64         6.36 o
  -7   7   1         96.44        114.82         6.63 o
  -6   7   1        120.16        143.04         5.81 o
  -5   7   1        181.36        154.78         5.68 o
  -4   7   1        275.64        301.68         4.63 o
  -3   7   1         85.51        115.22         3.38 o
  -2   7   1       2274.67       2588.23        23.61 o
  -1   7   1        734.86        642.89         9.59 o
   0   7   1       1873.45       2284.15        17.20 o
   1   7   1       6942.36       6349.99        53.53 o
   2   7   1         98.38         53.94         3.73 o
   3   7   1         36.98         69.72         2.95 o
   4   7   1        246.20        280.06         5.04 o
   5   7   1         78.77         74.82         3.77 o
   6   7   1         14.23         11.13         2.02 o
   7   7   1         30.46         31.05         3.45 o
   8   7   1          3.86          7.00         4.29 o
   9   7   1         25.71         29.57         6.15 o
  10   7   1          0.13          5.39         5.98 o
  11   7   1          1.07          7.22         6.65 o
 -12   8   1          7.08         10.60         9.38 o
 -11   8   1          5.12          0.00         5.51 o
 -10   8   1          3.23         11.05         5.30 o
  -9   8   1         96.60        107.95         9.01 o
  -8   8   1        769.33        732.35        15.30 o
  -7   8   1        120.01        126.20         6.42 o
  -6   8   1         42.34         38.38         3.89 o
  -5   8   1        178.80        233.67         4.94 o
  -4   8   1        220.34        179.40         3.98 o
  -3   8   1        596.71        541.57         7.34 o
  -2   8   1        967.09        979.21        12.29 o
  -1   8   1       3101.51       2696.14        25.58 o
   1   8   1       1191.95       1351.78        13.71 o
   2   8   1        262.63        274.89         6.08 o
   3   8   1        480.80        431.16         5.92 o
   4   8   1        277.79        256.44         5.13 o
   5   8   1          0.10          1.78         1.60 o
   6   8   1        235.13        220.85         5.28 o
   7   8   1         49.88         53.81         4.48 o
   8   8   1         10.33         17.14         5.05 o
   9   8   1         12.19          4.68         6.06 o
  10   8   1         12.91         17.91         6.99 o
  11   8   1         13.45         18.69        14.70 o
 -12   9   1         18.88         15.36         7.35 o
 -11   9   1          0.61         11.16         8.96 o
 -10   9   1          8.99          9.99         7.26 o
  -9   9   1         88.06         79.54         7.89 o
  -8   9   1        199.63        183.96         6.34 o
  -7   9   1         69.37         71.28         3.91 o
  -6   9   1        277.57        327.91         7.45 o
  -5   9   1        118.68        152.55         4.50 o
  -4   9   1       1696.12       1637.38        15.40 o
  -3   9   1       2889.04       2672.78        26.24 o
  -2   9   1         55.89         60.25         3.49 o
  -1   9   1        183.97        177.23         5.14 o
   0   9   1       5367.30       4089.49        29.41 o
   1   9   1       2134.19       1542.90        16.65 o
   2   9   1          8.93          5.77         2.20 o
   4   9   1         39.61         55.97         4.07 o
   5   9   1        113.73         90.16         3.74 o
   6   9   1         65.50         84.96         4.11 o
   7   9   1         50.25         58.74         5.59 o
   8   9   1        106.94         95.08         8.33 o
   9   9   1         18.71         28.94         8.06 o
  10   9   1         27.37         22.99         7.49 o
  11   9   1         10.63          4.28         7.71 o
 -11  10   1         67.10         73.14        10.15 o
 -10  10   1         50.57         46.88        10.17 o
  -9  10   1        583.94        611.44        29.28 o
  -8  10   1        276.42        310.30         9.67 o
  -7  10   1         61.29         76.48         4.67 o
  -6  10   1          1.93          5.29         2.43 o
  -5  10   1        132.45        153.61         5.44 o
  -4  10   1        622.27        499.55         7.84 o
  -3  10   1        433.16        343.09         6.26 o
  -2  10   1          3.62          3.24         2.03 o
  -1  10   1        460.43        347.48         6.96 o
   0  10   1        158.64        306.14         6.63 o
   1  10   1        432.34        470.02         8.74 o
   2  10   1       1795.77       1810.86        18.42 o
   3  10   1        644.05        621.30         9.42 o
   4  10   1         41.16         23.62         2.67 o
   5  10   1         33.78         44.97         3.19 o
   6  10   1        294.95        278.61         6.65 o
   7  10   1        137.09        140.80         7.66 o
   8  10   1        134.75        156.91        14.64 o
   9  10   1          3.42          8.95         6.46 o
  10  10   1         68.76         86.71        19.96 o
  11  10   1          1.12          0.00         7.09 o
 -11  11   1         93.95        104.48         8.80 o
 -10  11   1         18.10         14.68         6.34 o
  -9  11   1        708.23        646.65        17.34 o
  -8  11   1          0.02          7.26         4.75 o
  -7  11   1        124.58        142.43         6.07 o
  -6  11   1        114.74        125.96         5.59 o
  -5  11   1        456.36        420.89         7.38 o
  -4  11   1        281.53        307.94         6.67 o
  -3  11   1       2596.87       2343.21        18.80 o
  -2  11   1       1030.78       1062.42        12.16 o
  -1  11   1       5437.38       5040.07        35.43 o
   0  11   1        687.39        569.30         7.90 o
   1  11   1         51.46         55.72         3.76 o
   2  11   1       1513.41       1453.49        16.23 o
   3  11   1         31.11         78.15         4.16 o
   4  11   1        452.03        434.27         6.63 o
   5  11   1          0.02          5.65         2.26 o
   6  11   1         96.86         90.50         5.35 o
   7  11   1        271.00        245.50         9.26 o
   8  11   1        229.08        232.81        12.35 o
   9  11   1        119.08        130.29        11.86 o
  10  11   1         13.30         13.29         7.63 o
  11  11   1          5.95          6.41         7.98 o
 -11  12   1         85.05         66.43         9.02 o
 -10  12   1          3.37          2.93         6.35 o
  -9  12   1        335.91        352.48        14.18 o
  -8  12   1        129.42        151.59         9.12 o
  -7  12   1         13.67         24.96         5.16 o
  -6  12   1          2.47          0.89         2.99 o
  -5  12   1        255.13        253.04         7.03 o
  -4  12   1       4517.45       4381.02        37.37 o
  -3  12   1        877.52       1110.91        14.94 o
  -2  12   1        133.90        157.51         5.37 o
  -1  12   1       1048.06        956.90        11.03 o
   0  12   1         94.98         77.94         3.71 o
   1  12   1        123.52        188.38         5.97 o
   2  12   1        452.09        464.52         8.65 o
   3  12   1         34.12         64.32         4.07 o
   4  12   1         73.05         96.15         4.40 o
   5  12   1         97.93        132.80         4.83 o
   6  12   1        132.22        138.42         4.76 o
   7  12   1        936.99        917.69        18.32 o
   8  12   1        158.46        168.40        17.26 o
   9  12   1         11.09         12.28         7.34 o
  10  12   1         30.03         32.78         9.10 o
  11  12   1          0.51          2.44         7.80 o
 -11  13   1         43.46         34.63         9.02 o
 -10  13   1          3.19          6.83         6.58 o
  -9  13   1         57.24         65.15         8.17 o
  -8  13   1         73.27         84.09         8.06 o
  -7  13   1        324.33        306.83        11.68 o
  -6  13   1         37.01         51.23         4.84 o
  -5  13   1        234.94        239.35         6.91 o
  -4  13   1         36.57         15.37         3.15 o
  -3  13   1          0.32          3.04         2.30 o
  -2  13   1        391.18        438.37         7.70 o
  -1  13   1       1861.95       2041.06        18.55 o
   0  13   1        758.71       1075.18        11.65 o
   1  13   1        345.44        512.85         7.31 o
   2  13   1       1164.15       1325.87        15.35 o
   3  13   1        920.81        939.24        11.25 o
   4  13   1        298.48        341.17         7.73 o
   5  13   1          6.77          9.35         3.67 o
   6  13   1          4.28         11.49         3.54 o
   7  13   1         39.65         43.30         6.22 o
   8  13   1         23.42         50.30         8.01 o
   9  13   1         21.04         18.73         7.80 o
  10  13   1         14.78         22.13         8.33 o
  11  13   1         13.77         30.36        10.42 o
 -11  14   1         20.50         22.62         6.98 o
 -10  14   1         10.72         15.08         7.61 o
  -9  14   1        204.30        244.14        13.38 o
  -8  14   1         41.45         38.12         6.75 o
  -7  14   1          9.13          2.99         5.01 o
  -6  14   1        491.65        538.12        13.77 o
  -5  14   1        713.19        719.01        11.77 o
  -4  14   1         44.50         57.37         3.57 o
  -3  14   1       1342.94       1295.27        15.11 o
  -2  14   1        358.46        429.80         7.92 o
  -1  14   1       4347.90       3947.83        30.92 o
   0  14   1        975.71        946.42        10.52 o
   1  14   1       3924.31       3751.09        27.36 o
   2  14   1       3233.25       3259.52        26.73 o
   3  14   1        139.86        160.75         5.93 o
   4  14   1         79.58         94.94         5.28 o
   5  14   1         86.92        108.73         6.63 o
   6  14   1          6.78          4.47         3.45 o
   7  14   1        241.63        271.50        11.67 o
   8  14   1        369.34        376.29        15.90 o
   9  14   1         64.04         87.97        15.19 o
  10  14   1         63.90         68.75        16.05 o
  11  14   1          0.15          7.93         8.74 o
 -11  15   1          1.84          0.00         6.25 o
 -10  15   1         45.33         49.73        17.89 o
  -9  15   1         69.21         67.31        17.13 o
  -8  15   1        116.12        112.61        11.04 o
  -7  15   1        412.87        403.83        13.81 o
  -6  15   1         43.93         52.03         4.41 o
  -5  15   1        185.31        212.28         8.85 o
  -4  15   1        273.85        285.59         7.35 o
  -3  15   1         43.29         42.07         4.06 o
  -2  15   1         10.38          4.44         2.57 o
  -1  15   1        202.83        199.60         5.71 o
   1  15   1       2677.31       2551.65        19.21 o
   2  15   1        215.72        255.63         7.35 o
   3  15   1         11.94          9.31         3.17 o
   4  15   1        203.35        200.80         8.06 o
   5  15   1          0.06          6.23         3.72 o
   6  15   1          7.19          2.90         3.59 o
   7  15   1        192.85        199.91        11.24 o
   8  15   1        342.42        379.03        16.98 o
   9  15   1          3.78         11.82         8.21 o
  10  15   1         12.32          6.44         8.29 o
 -11  16   1          0.00          2.02         6.92 o
 -10  16   1          0.59          0.00         7.23 o
  -9  16   1         23.71         28.68        10.97 o
  -8  16   1         26.80         32.50         7.44 o
  -7  16   1         74.43         59.32         7.99 o
  -6  16   1        647.83        561.77        15.13 o
  -5  16   1        325.56        289.18        10.11 o
  -4  16   1        337.73        360.87         8.58 o
  -3  16   1         30.41         29.47         4.09 o
  -2  16   1        548.70        555.88        10.30 o
   0  16   1        635.24        603.28         8.68 o
   1  16   1        759.22        877.66         9.89 o
   2  16   1        871.46        806.04        11.93 o
   3  16   1        149.96        171.43         7.22 o
   4  16   1         32.41         55.67         4.64 o
   5  16   1          7.76          3.65         3.66 o
   6  16   1          0.01          2.29         3.96 o
   7  16   1        737.54        814.26        19.20 o
   8  16   1         87.21         81.39         9.94 o
   9  16   1         57.98         53.30        10.25 o
  10  16   1          5.17          4.50         8.55 o
 -10  17   1         47.31         46.79        10.19 o
  -9  17   1         78.21         68.58        10.88 o
  -8  17   1          1.01          4.26         6.66 o
  -7  17   1        212.18        208.27        17.80 o
  -6  17   1          7.82         15.00         4.61 o
  -5  17   1        269.48        241.83        10.16 o
  -4  17   1        230.48        273.06         8.58 o
  -3  17   1         36.94         46.11         5.01 o
  -2  17   1        197.49        240.09         7.89 o
  -1  17   1       1413.08       1361.08        13.23 o
   0  17   1        599.69        533.30         8.11 o
   1  17   1        288.87        327.64         6.50 o
   2  17   1        957.73       1012.48        13.55 o
   3  17   1        215.45        215.85         8.12 o
   4  17   1         67.98         91.51         5.62 o
   5  17   1         98.31         86.84         4.78 o
   6  17   1         79.87         73.40         7.71 o
   7  17   1        172.48        192.79        11.96 o
   8  17   1          7.22          6.77         6.69 o
   9  17   1         28.77         25.90        11.33 o
  10  17   1          2.51          0.66         7.78 o
 -10  18   1         41.69         23.60        14.43 o
  -9  18   1         93.62         81.81        11.34 o
  -8  18   1         63.67         91.35        11.78 o
  -7  18   1          7.40          9.13         5.87 o
  -6  18   1         14.00         14.78         4.89 o
  -5  18   1         70.50         54.19         6.38 o
  -4  18   1        169.35        164.94         8.03 o
  -3  18   1          2.41          3.12         3.49 o
  -2  18   1         29.60         54.46         4.23 o
  -1  18   1          0.15          7.47         2.70 o
   0  18   1        280.56        301.85         6.79 o
   1  18   1       1104.70       1075.32        11.88 o
   2  18   1        159.73        127.41         5.64 o
   3  18   1         49.06         41.50         4.70 o
   4  18   1        279.26        300.50        14.75 o
   5  18   1          5.09          7.47         2.78 o
   6  18   1          2.49          4.13         4.32 o
   7  18   1         16.81         21.48         4.83 o
   8  18   1          0.63          5.10         6.66 o
   9  18   1          2.06         12.46         8.85 o
  10  18   1          2.38          2.65         8.09 o
 -10  19   1         15.61         10.87         8.92 o
  -9  19   1        115.34        133.32        14.80 o
  -8  19   1         21.42         22.37         8.91 o
  -7  19   1          6.75          9.76         4.71 o
  -6  19   1         37.28         28.44         5.78 o
  -5  19   1        103.06        123.85         8.52 o
  -4  19   1         69.37         68.16         6.44 o
  -3  19   1         84.83         80.68         6.46 o
  -2  19   1          7.15          3.58         2.62 o
  -1  19   1        452.80        462.47         8.43 o
   0  19   1        328.30        420.21         8.26 o
   1  19   1          3.25          6.11         2.31 o
   2  19   1         17.84         13.85         3.42 o
   3  19   1        392.00        440.20        10.03 o
   4  19   1        286.37        269.25        10.32 o
   5  19   1         25.38         46.35         4.80 o
   6  19   1          4.01          2.65         4.44 o
   7  19   1         33.59         25.18         6.26 o
   8  19   1          3.47          7.63         8.19 o
   9  19   1         13.22          9.19         8.68 o
  10  19   1         13.73         18.02        10.29 o
 -10  20   1          0.62          0.00         7.93 o
  -9  20   1        102.75        101.40        13.32 o
  -8  20   1          7.76          2.14         8.35 o
  -7  20   1          2.48          8.64         6.24 o
  -6  20   1        160.18        129.16         8.93 o
  -5  20   1        119.64        104.90         5.29 o
  -4  20   1         99.56         97.78         6.58 o
  -3  20   1         96.01        103.85         6.81 o
  -2  20   1        135.06        168.40         6.21 o
  -1  20   1         26.16         14.34         3.06 o
   0  20   1        409.90        359.50         7.26 o
   1  20   1        235.19        244.78         7.55 o
   2  20   1         66.30         69.64         4.82 o
   3  20   1         19.14         21.89         4.32 o
   4  20   1          7.73          7.13         4.29 o
   5  20   1         17.01         10.93         4.05 o
   6  20   1         21.78         21.75         5.82 o
   7  20   1         19.32         17.11         5.86 o
   8  20   1          3.65         15.87         9.28 o
   9  20   1          1.65          3.86         9.12 o
  10  20   1          1.14          9.35        10.17 o
 -10  21   1          8.21          7.86         9.33 o
  -9  21   1          4.58          5.83         8.52 o
  -8  21   1         16.73         18.38         8.60 o
  -7  21   1         52.81         53.97         7.35 o
  -6  21   1          4.24          8.63         5.54 o
  -5  21   1          2.14          4.86         3.95 o
  -4  21   1         10.20          8.43         4.52 o
  -3  21   1          4.39          6.29         4.07 o
  -2  21   1        113.03        113.79         6.69 o
  -1  21   1          4.20          5.69         2.98 o
   0  21   1        130.83        145.93         5.61 o
   1  21   1          5.70         12.92         3.03 o
   2  21   1          0.96          3.03         3.12 o
   3  21   1        151.90        161.78         7.47 o
   4  21   1         47.94         52.62         6.70 o
   5  21   1          0.74          7.98         4.07 o
   6  21   1        166.81        195.20        12.17 o
   7  21   1          6.46          1.98         5.47 o
   8  21   1          0.02          7.00         8.48 o
   9  21   1         38.18         31.68        10.86 o
  -9  22   1          2.89          0.00         8.13 o
  -8  22   1          9.53         10.43         8.90 o
  -7  22   1          0.28          6.67         5.78 o
  -6  22   1          7.98          3.51         6.06 o
  -5  22   1         40.44         37.89         5.78 o
  -4  22   1         92.99        114.78         7.84 o
  -3  22   1        150.25        145.39         8.07 o
  -2  22   1         32.80         35.67         5.59 o
  -1  22   1        141.11        185.19         6.65 o
   0  22   1        408.62        458.51         8.65 o
   1  22   1          6.43          4.57         3.46 o
   2  22   1         23.11         30.86         4.50 o
   3  22   1          2.01          3.83         3.78 o
   4  22   1          1.71          2.95         4.09 o
   5  22   1         17.86          9.89         4.31 o
   6  22   1         36.87         24.88         7.12 o
   7  22   1         17.99         23.60         6.74 o
   8  22   1         28.35         36.89        11.16 o
   9  22   1          7.35         12.26         9.77 o
  -9  23   1          0.59          2.65         9.06 o
  -8  23   1          2.74          0.00         7.97 o
  -7  23   1          8.95         15.02         6.68 o
  -6  23   1        116.78         99.48        10.50 o
  -5  23   1          0.13          2.46         4.70 o
  -4  23   1        166.83        166.96         9.03 o
  -3  23   1          0.34          5.23         4.44 o
  -2  23   1        138.78        151.18        11.20 o
  -1  23   1          3.73          2.99         3.62 o
   0  23   1         44.30         40.12         4.52 o
   1  23   1        187.56        171.68         7.63 o
   2  23   1        295.13        283.23         9.65 o
   3  23   1         84.49        118.13         8.81 o
   4  23   1          0.14          3.65         4.42 o
   5  23   1         25.79         33.36         5.56 o
   6  23   1         18.68         14.24         6.56 o
   7  23   1          9.25         10.25         6.51 o
   8  23   1          0.79          2.36         5.66 o
   9  23   1          1.29          5.39        10.30 o
  -9  24   1          8.82         13.30        10.58 o
  -8  24   1          0.07          0.00         8.45 o
  -7  24   1         19.96         14.92         7.08 o
  -6  24   1          1.03          3.94         6.64 o
  -5  24   1         81.58         88.20         7.65 o
  -4  24   1        172.63        178.05        11.58 o
  -3  24   1         26.83         35.41         6.68 o
  -2  24   1         30.44         23.53         5.75 o
  -1  24   1        600.17        524.82        11.49 o
   0  24   1        304.99        309.21        10.29 o
   1  24   1          5.82         12.57         4.21 o
   2  24   1          1.47         13.88         4.38 o
   3  24   1        115.64        120.54         7.61 o
   4  24   1         98.95         92.76         7.46 o
   5  24   1         22.94         30.16         6.90 o
   6  24   1         71.40         83.94         9.48 o
   7  24   1          1.65          2.21         6.02 o
   8  24   1          3.70          6.80         6.29 o
  -9  25   1          2.09          4.15         9.92 o
  -8  25   1         24.04         21.57         9.11 o
  -7  25   1          9.85         12.27         7.46 o
  -6  25   1         27.26         31.07         7.76 o
  -5  25   1         29.83         41.57         6.58 o
  -4  25   1        123.81        143.25        10.06 o
  -3  25   1        158.64        169.33        10.21 o
  -2  25   1         87.40         75.16         7.21 o
  -1  25   1        149.36        178.74         9.24 o
   0  25   1        232.82        316.02        10.49 o
   1  25   1          0.11         11.21         4.96 o
   2  25   1        104.01        117.92         7.45 o
   3  25   1         37.93         27.95         5.50 o
   4  25   1         65.66         81.17         7.51 o
   5  25   1        252.94        266.98        16.23 o
   6  25   1          0.33          1.56         6.38 o
   7  25   1          0.01          5.17         7.37 o
   8  25   1          8.17          9.30         7.07 o
  -8  26   1          5.12          4.34         6.51 o
  -7  26   1         11.23         16.90         8.06 o
  -6  26   1         18.31         22.27        11.05 o
  -5  26   1         95.34         85.04         8.07 o
  -4  26   1          0.58          1.70         5.60 o
  -3  26   1         57.36         47.68         7.29 o
  -2  26   1        276.57        298.31        12.86 o
  -1  26   1       1484.64       1573.56        25.08 o
   0  26   1         65.88         75.08         6.80 o
   1  26   1        230.79        214.81         9.88 o
   2  26   1        186.88        154.30         9.20 o
   3  26   1        180.45        214.03        10.26 o
   4  26   1         14.49         22.56         6.00 o
   5  26   1         55.87         63.42         7.19 o
   6  26   1         12.44         14.04         7.28 o
   7  26   1          5.34         12.12         8.13 o
   8  26   1          9.77         22.66         8.19 o
  -8  27   1          0.13          4.07         6.87 o
  -7  27   1          0.74          5.46         7.83 o
  -6  27   1         28.84         23.84         8.87 o
  -5  27   1          3.38          8.33         6.65 o
  -4  27   1         91.79        116.80        10.47 o
  -3  27   1        152.73        137.27        17.09 o
  -2  27   1        147.04        174.76        18.35 o
  -1  27   1        359.31        316.62        17.50 o
   0  27   1         78.27         78.79         7.38 o
   1  27   1         28.10         37.80         9.53 o
   2  27   1          3.78         10.18         5.46 o
   3  27   1         88.68         93.67         9.39 o
   4  27   1         19.09         11.68         5.82 o
   5  27   1         22.27         26.85         7.41 o
   6  27   1          0.33          0.00         7.03 o
   7  27   1          4.04          6.70         8.27 o
  -7  28   1          3.23         13.18         8.18 o
  -6  28   1          5.87          0.00         7.85 o
  -5  28   1         11.85          3.12         6.30 o
  -4  28   1          0.21          3.51         6.71 o
  -3  28   1          4.12         10.63         7.10 o
  -2  28   1         56.09         43.42         8.30 o
  -1  28   1          4.81         12.47         8.25 o
   0  28   1         74.16         76.39        14.93 o
   1  28   1          6.58          2.09         6.81 o
   2  28   1         40.58         41.55         7.10 o
   3  28   1          0.43         10.49         5.94 o
   4  28   1          7.77          8.31         5.70 o
   5  28   1          7.39          7.93         6.22 o
   6  28   1         19.64         12.56         9.34 o
   7  28   1         25.40         21.36        10.28 o
  -7  29   1         47.10         47.90        12.25 o
  -6  29   1         14.47         35.97        10.94 o
  -5  29   1          1.21          6.23         6.59 o
  -4  29   1          4.44          2.60         6.62 o
  -3  29   1         14.77         20.76         8.51 o
  -2  29   1         33.00         20.76         8.79 o
  -1  29   1         15.06         15.41         7.84 o
   0  29   1         27.36         28.40         9.93 o
   1  29   1          0.00          1.18         6.57 o
   2  29   1         20.79         22.36         7.57 o
   3  29   1          5.40         16.62         7.29 o
   4  29   1          7.09         11.44         6.64 o
   5  29   1          0.98          1.87         6.22 o
   6  29   1         24.21         17.37         9.58 o
   7  29   1          2.21          0.00         8.51 o
  -7  30   1         12.28         13.01        10.09 o
  -6  30   1         40.06         44.74        11.03 o
  -5  30   1         20.81         26.02         7.82 o
  -4  30   1         17.11         15.80         7.71 o
  -3  30   1         10.46         25.45         9.05 o
  -2  30   1         40.49         32.20         9.89 o
  -1  30   1          0.88          6.44         8.30 o
   0  30   1         60.79         74.60        17.27 o
   1  30   1         28.39         39.33         9.98 o
   2  30   1          1.00          9.52         6.76 o
   3  30   1         10.48         13.40         7.57 o
   4  30   1          1.61          3.71         6.72 o
   5  30   1          1.62          3.26         7.13 o
   6  30   1          1.08          3.16         8.91 o
  -6  31   1          1.44          5.51         9.39 o
  -5  31   1          1.06          2.69         6.80 o
  -4  31   1          3.69          7.85         8.59 o
  -3  31   1          4.12         12.80         9.13 o
  -2  31   1          0.62          9.77         8.50 o
  -1  31   1          3.14          8.11        10.55 o
   0  31   1          4.11         16.74         8.92 o
   1  31   1         39.06         30.36        11.71 o
   2  31   1          8.61          0.86         7.58 o
   3  31   1         16.29         19.74         9.06 o
   4  31   1          0.04          4.93         8.40 o
   5  31   1          0.22          1.78         7.62 o
   6  31   1         18.89          8.79         9.30 o
  -5  32   1          7.81          6.11         8.22 o
  -4  32   1         10.79          4.52         9.45 o
  -3  32   1          1.92          3.26         8.33 o
  -2  32   1          7.08          5.98         8.47 o
  -1  32   1          4.52          8.37        10.77 o
   0  32   1          0.08          5.01         8.76 o
   1  32   1         12.76         13.61        10.90 o
   2  32   1          7.27         14.80         8.54 o
   3  32   1          5.10          1.25         9.01 o
   4  32   1          8.26          5.77         8.22 o
   5  32   1          0.86          3.69         7.69 o
  -5  33   1          0.03          7.97         8.55 o
  -4  33   1          0.29          5.41        10.38 o
  -3  33   1          6.69         13.67         9.67 o
  -2  33   1          4.56          3.73         9.29 o
  -1  33   1          0.96          5.10        10.67 o
   0  33   1         38.39         33.05        10.03 o
   1  33   1          6.80         19.64        11.35 o
   2  33   1          1.99          0.00         8.66 o
   3  33   1         10.78         20.21        10.67 o
   4  33   1          7.01          6.02         9.24 o
  -4  34   1          6.86          8.05        10.25 o
  -3  34   1         19.11          7.15        10.24 o
  -2  34   1         17.24         14.96        15.24 o
  -1  34   1          1.00         10.41        11.98 o
   0  34   1         22.87         15.55        11.20 o
   1  34   1          1.37          0.00         9.84 o
   2  34   1          8.76         12.79         9.52 o
   3  34   1          1.98          0.00         9.58 o
   4  34   1          5.26         13.87        10.86 o
  -3  35   1         12.18          6.25         9.15 o
  -2  35   1         10.78         10.29        11.00 o
  -1  35   1          2.97          5.64        11.19 o
   0  35   1         15.49         17.41        14.48 o
   1  35   1          5.24         14.18        11.48 o
   2  35   1          0.27         11.87        10.33 o
   3  35   1         15.47          7.39        13.38 o
  -1  36   1          3.01         11.25        11.95 o
   0  36   1         13.69          3.73        14.23 o
   1  36   1          5.16         16.38        11.84 o
 -12   0   2         54.65         30.90        20.15 o
 -11   0   2          0.68          0.00        18.14 o
 -10   0   2         14.54         12.99        11.09 o
  -9   0   2        113.65         88.28        14.52 o
  -8   0   2         21.05          3.40         8.30 o
  -7   0   2        862.18        807.77        22.99 o
  -6   0   2        625.49        506.21        23.21 o
  -5   0   2       2420.86       2560.01        41.48 o
  -4   0   2        144.99        137.81         9.01 o
  -3   0   2       1028.71       1165.68        18.89 o
  -2   0   2      11430.67      11269.25       109.97 o
  -1   0   2       5549.67       4646.62        55.56 o
   0   0   2       2908.17       2995.70        31.55 o
   1   0   2      48846.40      49785.02       546.22 o
   2   0   2       4459.85       3704.95        43.39 o
   3   0   2       5634.03       5937.36        54.14 o
   4   0   2       4551.60       4827.39        50.21 o
   5   0   2         20.34         66.39         5.62 o
   6   0   2         79.71         77.91         5.28 o
   7   0   2        376.06        398.48        13.52 o
   8   0   2         11.08         10.35         7.21 o
   9   0   2        453.02        542.37        51.39 o
  10   0   2          5.07          0.00         7.68 o
  11   0   2         34.89         34.41        11.39 o
 -12   1   2          6.06          8.01         6.46 o
 -11   1   2          6.61          5.93        12.10 o
 -10   1   2        128.68        107.57        11.91 o
  -9   1   2         14.35         11.61         6.81 o
  -8   1   2        135.99        159.05        11.65 o
  -7   1   2        156.84        166.88         8.90 o
  -6   1   2         66.17         64.32         5.70 o
  -5   1   2        597.35        512.68        11.70 o
  -4   1   2        784.64        844.15        12.58 o
  -3   1   2          6.19          2.49         2.51 o
  -2   1   2       1980.02       1872.07        15.63 o
  -1   1   2       3844.51       3316.25        27.16 o
   0   1   2      11598.78      10578.90        83.73 o
   1   1   2       5450.57       4783.00        39.20 o
   2   1   2       4338.49       4240.20        43.66 o
   3   1   2       1732.93       1748.77        14.11 o
   4   1   2         33.30         41.17         3.81 o
   5   1   2        100.56        105.47         3.67 o
   6   1   2         46.85         37.39         2.75 o
   7   1   2        160.55        176.70         7.48 o
   8   1   2        144.36        141.04        13.19 o
   9   1   2          2.19          7.88         5.23 o
  10   1   2         58.95         64.49         8.40 o
  11   1   2         61.76         83.83        10.47 o
 -12   2   2          0.17          6.42         6.45 o
 -11   2   2          0.65          0.00        11.46 o
 -10   2   2         15.16          7.61         8.90 o
  -9   2   2         22.03         20.65         7.40 o
  -8   2   2          3.55          3.51         5.45 o
  -7   2   2        342.79        372.73        11.33 o
  -6   2   2        137.97        168.70         8.20 o
  -5   2   2        127.01        156.01         6.74 o
  -4   2   2         85.02         63.31         4.39 o
  -3   2   2       2342.82       2653.10        21.26 o
  -2   2   2      11239.19      11059.20        82.12 o
  -1   2   2      13869.04      13784.83       101.11 o
   0   2   2       6475.43       6099.15        43.14 o
   1   2   2       4082.13       2956.94        26.26 o
   2   2   2       6970.44       7017.56        80.55 o
   3   2   2         47.66         99.91         5.78 o
   4   2   2         59.57         67.72         2.97 o
   5   2   2        277.52        220.51         4.76 o
   6   2   2         18.60         17.90         2.37 o
   7   2   2         13.62         20.36         4.57 o
   8   2   2         37.69         69.13         7.40 o
   9   2   2         40.41         51.93         7.49 o
  10   2   2          2.43          4.83         5.56 o
  11   2   2          4.03          9.80         6.95 o
 -12   3   2          4.19          2.62         6.92 o
 -11   3   2         17.16         13.12         6.40 o
 -10   3   2          0.78          4.28         4.50 o
  -9   3   2          6.02          4.35         7.26 o
  -8   3   2        111.17         98.37         9.79 o
  -7   3   2        495.55        486.44        13.98 o
  -6   3   2         78.22        115.55         7.10 o
  -5   3   2        581.81        732.55        11.82 o
  -3   3   2       1068.22       1095.99        11.52 o
  -2   3   2       4789.36       4662.38        37.46 o
  -1   3   2      11345.38      11164.38        82.13 o
   0   3   2       2533.32       2362.32        22.13 o
   2   3   2       1780.22       1658.21        19.11 o
   3   3   2       4020.57       3397.38        29.83 o
   4   3   2       1155.70        931.54         9.36 o
   5   3   2        338.94        383.24         5.89 o
   6   3   2         63.72         54.86         3.15 o
   7   3   2         99.53        119.35         5.38 o
   8   3   2         13.46         22.93         5.80 o
   9   3   2         21.18         10.20         5.64 o
  10   3   2         31.66         32.65         6.96 o
  11   3   2          6.46         10.42         7.46 o
 -12   4   2          9.40         11.81        13.77 o
 -11   4   2         10.99          5.12         6.48 o
 -10   4   2          1.14          7.60         5.54 o
  -9   4   2         97.20         93.50         5.73 o
  -8   4   2          3.94          6.04         6.77 o
  -7   4   2         75.64         92.94         8.28 o
  -6   4   2        109.87        138.82         6.65 o
  -5   4   2        191.90        193.49         4.56 o
  -4   4   2        902.67        871.74        14.51 o
  -3   4   2        133.62        130.47         4.35 o
  -2   4   2      11307.76      10874.61        84.04 o
  -1   4   2       7278.11       7393.43        61.11 o
   0   4   2       1762.41       1679.89        14.71 o
   1   4   2       4223.68       3482.07        30.49 o
   2   4   2       1894.22       1533.20        14.42 o
   3   4   2          0.92          0.11         1.87 o
   4   4   2        793.85        760.56         8.57 o
   5   4   2          6.71          9.54         2.22 o
   6   4   2         14.57          9.78         2.17 o
   7   4   2          5.07          3.47         3.16 o
   8   4   2          2.82         11.52         5.10 o
   9   4   2         15.94         24.00         6.60 o
  10   4   2         11.30         11.01         6.36 o
  11   4   2          2.93          1.02         7.08 o
 -12   5   2          3.27          1.83         8.52 o
 -11   5   2          8.67         10.81         6.82 o
 -10   5   2        183.21        169.19        10.58 o
  -9   5   2         12.95          9.36         4.52 o
  -8   5   2         11.17          3.74         2.97 o
  -7   5   2        154.91        154.10         5.23 o
  -6   5   2         43.45         37.98         3.13 o
  -5   5   2        184.12        134.87         6.69 o
  -3   5   2       1047.87       1148.77        11.88 o
  -2   5   2       5029.56       4228.74        35.19 o
  -1   5   2       8958.11       9846.01        75.03 o
   0   5   2        278.23        461.93         6.50 o
   1   5   2        657.12        522.94         8.06 o
   2   5   2        131.13        158.79         5.51 o
   3   5   2        398.64        449.73         6.23 o
   4   5   2        238.67        194.10         6.31 o
   5   5   2        469.83        495.37         7.16 o
   6   5   2         13.92         19.12         2.46 o
   7   5   2          6.12          9.27         3.68 o
   8   5   2         88.56         82.82         8.35 o
   9   5   2         19.30         10.77         5.96 o
  10   5   2         12.61         10.97         6.81 o
  11   5   2         32.21         33.57         8.61 o
 -12   6   2          0.15         13.91        16.79 o
 -11   6   2          6.63         11.16         9.07 o
 -10   6   2         50.36         47.32         8.34 o
  -9   6   2          0.00          5.28         4.80 o
  -8   6   2        249.92        259.07         9.04 o
  -7   6   2        599.79        661.25        12.29 o
  -6   6   2          3.64          8.68         2.76 o
  -5   6   2        203.59        181.47         6.42 o
  -4   6   2        527.95        557.91        10.00 o
  -3   6   2        220.55        238.01         4.52 o
  -2   6   2       3224.63       3534.08        28.55 o
  -1   6   2         17.02         20.15         6.72 o
   0   6   2       6204.58       6087.27        44.52 o
   1   6   2       1532.53       1198.14        12.74 o
   2   6   2        856.29        845.67        10.18 o
   3   6   2        484.98        482.14         6.80 o
   4   6   2        558.11        537.10         9.27 o
   5   6   2         49.31         77.20         2.78 o
   6   6   2        306.49        325.43         7.31 o
   7   6   2         20.35         27.85         5.66 o
   8   6   2         16.83         14.72         5.48 o
   9   6   2          4.92          5.35         5.67 o
  10   6   2          0.04          7.15         7.86 o
  11   6   2          0.01          3.05         7.39 o
 -12   7   2          0.01          9.63         9.61 o
 -11   7   2         20.48         29.41         9.77 o
 -10   7   2          3.69          5.56         5.79 o
  -9   7   2         25.81         12.56         6.76 o
  -8   7   2        119.66        159.27         9.25 o
  -7   7   2         85.01         75.90         5.99 o
  -6   7   2        564.79        528.54        11.83 o
  -5   7   2        138.25        139.24         5.30 o
  -4   7   2        180.70        222.75         4.91 o
  -3   7   2        271.62        203.81         5.03 o
  -2   7   2         20.01         25.76         2.95 o
  -1   7   2        351.47        389.75         7.24 o
   0   7   2        202.17        195.61         4.58 o
   1   7   2         69.81         75.25         3.88 o
   2   7   2          2.98          3.26         1.89 o
   3   7   2          2.19          8.01         2.05 o
   4   7   2        371.57        276.27         5.11 o
   5   7   2        731.71        765.29         9.22 o
   6   7   2        729.35        787.08        10.99 o
   7   7   2          8.76         12.63         4.37 o
   8   7   2         52.01         51.14         7.30 o
   9   7   2          3.97          2.96         6.06 o
  10   7   2          1.60          2.68         6.14 o
  11   7   2         10.09          3.04         7.16 o
 -12   8   2         16.25         18.04        10.88 o
 -11   8   2        128.95        139.09        15.56 o
 -10   8   2        166.20        155.95        13.19 o
  -9   8   2         98.21         90.99         8.16 o
  -8   8   2        230.61        295.21        11.09 o
  -7   8   2          0.96          5.56         3.32 o
  -6   8   2          5.79         16.49         3.34 o
  -5   8   2        155.16        138.00         4.12 o
  -4   8   2       1320.66       1455.48        13.88 o
  -3   8   2        363.88        358.75         6.56 o
  -2   8   2        706.82        531.94         8.12 o
  -1   8   2         40.00         20.53         2.73 o
   0   8   2        232.33        360.18         6.67 o
   1   8   2       1412.24       1381.08        16.20 o
   2   8   2        180.87        128.07         4.61 o
   3   8   2        721.91        749.99         9.88 o
   4   8   2        580.37        482.22         7.18 o
   5   8   2        326.95        278.91         6.03 o
   6   8   2        138.96        144.51         5.77 o
   7   8   2        291.23        326.09        10.24 o
   8   8   2         23.33         37.34         6.87 o
   9   8   2         32.44         37.00         8.32 o
  10   8   2         16.24         20.69        12.32 o
  11   8   2          0.11          0.00         7.12 o
 -12   9   2         62.12         63.33        36.61 o
 -11   9   2         19.99         10.82         9.93 o
 -10   9   2          7.31         20.81        10.29 o
  -9   9   2        594.06        573.80        15.47 o
  -8   9   2        308.13        304.96        12.43 o
  -7   9   2         62.63         79.17         6.95 o
  -6   9   2        115.57        118.98         5.20 o
  -5   9   2        155.59        147.23         5.69 o
  -3   9   2       1617.82       1796.01        15.80 o
  -2   9   2       1831.31       1779.38        16.46 o
  -1   9   2        108.74        136.51         5.04 o
   0   9   2        455.82        353.45         6.86 o
   1   9   2       1374.04       1234.51        14.58 o
   2   9   2          9.18         11.21         2.86 o
   3   9   2        390.38        397.41         7.24 o
   4   9   2          4.74          8.67         2.12 o
   5   9   2         65.25         44.76         3.26 o
   6   9   2        131.75        124.28         5.75 o
   7   9   2         21.82         23.07         5.31 o
   8   9   2        171.37        197.85        13.47 o
   9   9   2          2.16          5.37         6.66 o
  10   9   2         54.83         74.20        10.85 o
  11   9   2         27.76         37.64        10.30 o
 -11  10   2        166.12        199.86        13.39 o
 -10  10   2        138.88        112.97        13.11 o
  -9  10   2         54.54         72.71         7.51 o
  -8  10   2          0.17          4.13         2.93 o
  -7  10   2          5.06          6.43         2.98 o
  -6  10   2         10.71          3.53         2.33 o
  -5  10   2        170.37        222.27         6.59 o
  -4  10   2        507.60        489.48         8.04 o
  -3  10   2       3207.79       3375.61        27.08 o
  -2  10   2        128.96        133.04         4.86 o
  -1  10   2       1528.94       1529.73        14.81 o
   0  10   2       2436.62       2332.13        21.69 o
   1  10   2       1225.57        978.42        12.08 o
   2  10   2         90.55        157.69         5.15 o
   3  10   2          9.54         19.23         2.80 o
   4  10   2        502.11        446.63         7.02 o
   5  10   2        650.52        600.44        11.14 o
   6  10   2        890.98        886.90        11.41 o
   7  10   2         21.60         15.38         5.77 o
   8  10   2         91.31         88.37        10.18 o
   9  10   2         65.48         62.55         9.72 o
  10  10   2         22.84         22.53         9.73 o
  11  10   2         25.78         29.82        12.25 o
 -11  11   2          1.19         12.70         6.74 o
 -10  11   2          0.42          2.49         5.30 o
  -9  11   2         23.01         29.92         8.42 o
  -8  11   2         29.71         38.18         7.51 o
  -7  11   2         10.24          1.18         3.20 o
  -6  11   2         16.38         12.48         3.37 o
  -5  11   2        125.32        147.54         4.44 o
  -4  11   2        348.66        321.44         7.16 o
  -3  11   2        367.33        405.21         6.99 o
  -2  11   2        357.95        352.84         6.47 o
  -1  11   2         50.98         35.10         3.21 o
   0  11   2        462.35        390.39         7.79 o
   1  11   2        303.98        301.12         6.46 o
   2  11   2       4016.12       3920.87        31.09 o
   3  11   2       1289.08       1223.36        15.23 o
   4  11   2        163.59        217.53         6.37 o
   5  11   2          0.02          4.09         2.54 o
   6  11   2        306.99        257.39         6.72 o
   7  11   2        184.47        175.73        11.41 o
   8  11   2          1.20          0.00         6.56 o
   9  11   2         10.86         11.29         7.34 o
  10  11   2         37.11         63.29        10.71 o
  11  11   2          2.23          3.51         8.77 o
 -11  12   2          7.97          8.72         7.44 o
 -10  12   2         17.02         23.90         6.94 o
  -9  12   2          4.97          3.74         5.34 o
  -8  12   2          1.55          3.00         4.55 o
  -7  12   2        131.57        145.75         7.93 o
  -6  12   2         46.16         47.23         6.21 o
  -5  12   2        122.55        113.93         5.08 o
  -4  12   2        429.08        468.69         9.29 o
  -3  12   2         55.95         70.35         3.87 o
  -2  12   2        112.77         99.06         4.63 o
  -1  12   2        225.08        173.37         5.43 o
   0  12   2        168.36        261.37         6.48 o
   1  12   2         48.88         81.96         4.07 o
   2  12   2       1443.90       1476.24        15.89 o
   3  12   2        164.46        173.26         6.30 o
   4  12   2         61.36         78.55         3.99 o
   5  12   2        194.48        208.61         6.38 o
   6  12   2        111.85        130.90         6.99 o
   7  12   2        277.32        277.23        13.94 o
   8  12   2         37.24         59.98         9.60 o
   9  12   2         24.41         21.25         8.41 o
  10  12   2         23.12         15.83         9.09 o
  11  12   2          4.34         18.07        14.23 o
 -11  13   2          0.15          2.07         6.43 o
 -10  13   2         20.37         27.05         7.36 o
  -9  13   2          0.29          1.22         5.10 o
  -8  13   2         94.75        112.13        14.17 o
  -7  13   2         11.93         17.49         5.71 o
  -6  13   2         73.42         96.08         6.54 o
  -5  13   2         21.01         25.75         4.17 o
  -4  13   2         59.04         49.71         4.49 o
  -3  13   2         71.98         83.65         4.57 o
  -2  13   2         33.59         21.06         2.85 o
  -1  13   2          4.77          4.47         2.46 o
   0  13   2        122.53        137.42         5.04 o
   1  13   2       2495.59       2399.46        20.34 o
   2  13   2        431.81        491.22         8.98 o
   3  13   2        222.12        183.54         6.61 o
   4  13   2        195.80        204.57         5.94 o
   5  13   2          2.90          2.08         3.09 o
   6  13   2         48.70         60.21         5.63 o
   7  13   2        573.74        533.68        17.81 o
   8  13   2        174.58        160.37        14.14 o
   9  13   2          9.88          8.42         7.87 o
  10  13   2          0.60          0.00         7.38 o
 -11  14   2         11.99         24.11        12.49 o
 -10  14   2          3.48          6.53         7.02 o
  -9  14   2          0.79          2.89         6.19 o
  -8  14   2         22.91         17.92         7.14 o
  -7  14   2         17.07         14.24         6.13 o
  -6  14   2         65.30         64.95         7.53 o
  -5  14   2        300.36        277.34        10.42 o
  -4  14   2         80.12         99.06         4.55 o
  -3  14   2         16.73         28.60         3.77 o
  -2  14   2         19.40         20.26         2.93 o
  -1  14   2       1048.42        828.58        10.50 o
   0  14   2         23.23         18.59         3.22 o
   1  14   2        309.18        257.86         6.32 o
   2  14   2        224.11        226.82         6.90 o
   3  14   2          3.07          2.48         2.83 o
   4  14   2         91.86        102.31         5.36 o
   5  14   2         37.58         29.49         3.34 o
   6  14   2        109.96        150.01         8.14 o
   7  14   2        137.88        143.43        11.63 o
   8  14   2         30.42         24.11         9.20 o
   9  14   2          1.75          1.22         7.46 o
  10  14   2          4.40          4.70         8.06 o
 -11  15   2         11.03          6.17         7.94 o
 -10  15   2         14.81         13.50        11.41 o
  -9  15   2         44.97         53.21         9.36 o
  -8  15   2         43.60         44.18         7.79 o
  -7  15   2          0.44          0.98         5.04 o
  -6  15   2          9.90          5.98         3.03 o
  -5  15   2         28.89         32.03         4.81 o
  -4  15   2        328.93        361.49         8.24 o
  -3  15   2        131.79        151.83         6.68 o
  -2  15   2         14.89          7.29         2.75 o
  -1  15   2         25.91         26.39         2.97 o
   0  15   2        624.48        701.38         9.30 o
   1  15   2        211.97        218.25         6.49 o
   2  15   2        211.85        274.83         7.66 o
   3  15   2         44.10         43.69         4.42 o
   4  15   2         37.24         32.08         3.90 o
   5  15   2         57.80         59.00         3.90 o
   6  15   2          4.68          2.95         4.83 o
   7  15   2        719.18        747.03        15.94 o
   8  15   2         50.55         45.81        15.33 o
   9  15   2         10.60         16.48         8.70 o
  10  15   2          9.71         20.19        15.68 o
 -11  16   2          0.70          0.88         7.82 o
 -10  16   2        101.80        125.53        25.63 o
  -9  16   2        264.26        273.37        19.64 o
  -8  16   2          3.98         13.32         6.25 o
  -7  16   2         33.48         21.78         7.36 o
  -6  16   2          5.96          3.31         3.86 o
  -5  16   2         97.61        115.01         7.57 o
  -4  16   2         79.53         78.03         5.19 o
  -3  16   2         86.50         79.53         5.67 o
  -2  16   2         69.79         79.46         4.88 o
  -1  16   2        124.29        158.78         5.65 o
   0  16   2         27.88         32.16         3.78 o
   1  16   2          7.21         15.29         3.19 o
   2  16   2         44.74         65.82         4.84 o
   3  16   2          4.08          5.45         3.19 o
   4  16   2          1.66          6.69         3.43 o
   5  16   2          0.05          3.28         2.58 o
   6  16   2         49.93         37.44         6.62 o
   7  16   2        109.62        111.70         8.09 o
   8  16   2         13.85          7.44         8.03 o
   9  16   2         36.14         42.34        11.71 o
  10  16   2          7.90          9.48         9.07 o
 -11  17   2         49.06         40.64        10.40 o
 -10  17   2         96.03         96.44        12.41 o
  -9  17   2         61.54         83.08        11.55 o
  -8  17   2         47.30         64.03         9.29 o
  -7  17   2         29.06         28.52         6.93 o
  -6  17   2         24.30         34.28         5.26 o
  -5  17   2         27.15         30.92         5.28 o
  -4  17   2        774.90        807.74        15.74 o
  -3  17   2          6.55          2.77         3.14 o
  -2  17   2        163.53        127.47         7.58 o
  -1  17   2        202.46        180.86         6.70 o
   0  17   2         74.32         89.64         5.62 o
   1  17   2         98.58         84.15         4.89 o
   2  17   2          1.21          5.52         3.23 o
   3  17   2         22.31         35.00         4.82 o
   4  17   2          2.32          7.60         3.69 o
   5  17   2          5.83          7.53         3.66 o
   6  17   2         24.88          8.82         5.43 o
   7  17   2          5.07          5.85         5.16 o
   8  17   2         17.60         23.07        10.63 o
   9  17   2         31.44         43.80        10.49 o
  10  17   2         17.44         16.14         9.85 o
 -10  18   2          0.36          3.42         8.04 o
  -9  18   2         76.52         83.81        11.84 o
  -8  18   2         17.65         15.78         7.69 o
  -7  18   2          0.11          3.20         5.72 o
  -6  18   2        137.40        188.35         9.95 o
  -5  18   2         46.63         58.45         7.46 o
  -4  18   2        914.04        824.18        13.12 o
  -3  18   2        277.20        266.55         9.68 o
  -2  18   2         73.27         85.44         5.47 o
  -1  18   2         55.42         50.91         4.90 o
   0  18   2         65.91        100.14         5.00 o
   1  18   2         84.82         93.45         5.06 o
   2  18   2         52.74         63.28         4.96 o
   3  18   2        166.45        160.28         6.92 o
   4  18   2        108.10        116.98         6.45 o
   5  18   2         23.85         22.44         4.35 o
   6  18   2         79.15         82.16         8.58 o
   7  18   2          0.40          1.48         5.04 o
   8  18   2         11.68         12.55         7.54 o
   9  18   2         20.01         32.97        10.53 o
  10  18   2         19.91         21.33        10.70 o
 -10  19   2          0.54          1.44         8.12 o
  -9  19   2         20.18         31.64         9.52 o
  -8  19   2         21.92         38.80         8.97 o
  -7  19   2         19.96         19.32         5.43 o
  -6  19   2          0.67          3.53         4.62 o
  -5  19   2        140.81        135.50         9.54 o
  -4  19   2         11.13         12.61         4.00 o
  -3  19   2         15.42         17.31         4.44 o
  -2  19   2         72.39         44.81         4.76 o
  -1  19   2        124.46        145.80         6.34 o
   0  19   2          0.00          3.24         2.82 o
   1  19   2        152.92        140.87         6.76 o
   2  19   2        170.63        156.12         6.71 o
   3  19   2        133.88        123.12         6.67 o
   4  19   2         14.99         10.48         4.14 o
   5  19   2         81.64         76.31         6.20 o
   6  19   2          3.50         13.18         6.15 o
   7  19   2          3.15          5.45         5.60 o
   8  19   2          1.76          3.83         7.96 o
   9  19   2          2.71          7.06         9.12 o
 -10  20   2          3.29         11.07         9.24 o
  -9  20   2         41.89         44.00        11.48 o
  -8  20   2         19.78         15.27        10.33 o
  -7  20   2         20.68         21.51         6.05 o
  -6  20   2          0.81          6.48         4.85 o
  -5  20   2          0.08          0.76         3.00 o
  -4  20   2        106.91        113.97         6.75 o
  -3  20   2         42.25         24.26         4.60 o
  -2  20   2          0.16          5.34         3.64 o
  -1  20   2         40.76         35.64         4.61 o
   0  20   2        522.71        491.14         9.45 o
   1  20   2         54.32         53.19         5.00 o
   2  20   2         15.50         13.66         3.74 o
   3  20   2          3.97          9.80         3.90 o
   4  20   2         90.44         88.73         6.77 o
   5  20   2          6.36          9.13         4.26 o
   6  20   2         52.13         50.94         7.88 o
   7  20   2         53.64         61.21         8.96 o
   8  20   2         10.03         12.06         9.25 o
   9  20   2         15.55         24.90         9.96 o
 -10  21   2          1.80          0.00         8.20 o
  -9  21   2         52.87         61.03        13.00 o
  -8  21   2          2.59          2.63         7.46 o
  -7  21   2         69.10         53.40         7.32 o
  -6  21   2        164.73        142.09        10.40 o
  -5  21   2        147.78        124.79         7.15 o
  -4  21   2         66.50         64.11         6.04 o
  -3  21   2         12.34         35.53         6.70 o
  -2  21   2         82.12        100.18         6.58 o
  -1  21   2         21.51         46.76         4.70 o
   0  21   2        316.61        339.44         8.42 o
   1  21   2        171.22        167.53         7.27 o
   2  21   2        255.29        220.98         9.49 o
   3  21   2        100.29        118.21         7.89 o
   4  21   2          9.67         15.08         5.31 o
   5  21   2         11.21         16.32         4.75 o
   6  21   2          0.35          0.80         5.89 o
   7  21   2         22.80         31.83         8.00 o
   8  21   2         18.86         20.46        10.51 o
   9  21   2          8.37          6.45         9.27 o
  -9  22   2         15.22         14.09        10.42 o
  -8  22   2         13.47         14.48         9.48 o
  -7  22   2         47.24         49.49         7.35 o
  -6  22   2          5.34          9.86         6.01 o
  -5  22   2          1.05          4.23         4.05 o
  -4  22   2          2.72          6.38         4.59 o
  -3  22   2        105.32        143.21         8.73 o
  -2  22   2          0.19         11.29         4.38 o
  -1  22   2        962.75        900.09        14.05 o
   0  22   2       1346.90       1143.42        14.76 o
   1  22   2         51.25         71.35         5.56 o
   2  22   2         64.78         56.95         5.80 o
   3  22   2         16.62         20.05         5.32 o
   4  22   2          9.49         10.75         4.90 o
   5  22   2         10.83          9.83         5.17 o
   6  22   2         29.32         22.31         7.95 o
   7  22   2         50.26         43.02         9.02 o
   8  22   2          2.85          5.33         5.76 o
   9  22   2          3.87          9.08         9.98 o
  -9  23   2         28.17         28.47        10.83 o
  -8  23   2          3.91         19.18         9.76 o
  -7  23   2          2.41          1.09         5.25 o
  -6  23   2         16.08         12.55         6.66 o
  -5  23   2          7.00          5.94         4.79 o
  -4  23   2          8.36          8.97         4.89 o
  -3  23   2         41.78         36.55         5.56 o
  -2  23   2        243.55        240.26        10.02 o
  -1  23   2       1477.46       1482.28        18.12 o
   0  23   2         37.39         25.67         4.64 o
   1  23   2          6.06          2.82         3.84 o
   2  23   2         20.76         14.33         5.33 o
   3  23   2          0.59          5.94         4.44 o
   4  23   2         37.97         39.09         6.16 o
   5  23   2         87.58         91.97         8.76 o
   6  23   2          0.16          1.53         7.46 o
   7  23   2         23.60         17.69         8.12 o
   8  23   2          1.88          9.74         6.70 o
  -9  24   2          0.33          9.24        10.02 o
  -8  24   2          0.01          2.85         9.04 o
  -7  24   2          3.17          3.32         6.70 o
  -6  24   2         74.21         73.72         9.10 o
  -5  24   2          1.06         10.19         5.34 o
  -4  24   2        139.85        145.48        10.08 o
  -3  24   2          1.66          2.85         4.56 o
  -2  24   2         18.31         27.82         7.11 o
  -1  24   2        455.67        453.20        11.85 o
   0  24   2         79.90         79.25         6.60 o
   1  24   2         92.63        132.41         7.91 o
   2  24   2         21.25         17.27         5.39 o
   3  24   2          2.39          3.41         4.79 o
   4  24   2         76.01         77.67         8.56 o
   5  24   2         58.85         32.52         7.24 o
   6  24   2          0.11         12.42         7.99 o
   7  24   2          1.91          4.20         7.62 o
   8  24   2         51.54         67.06         9.37 o
  -9  25   2          0.58          8.68         9.94 o
  -8  25   2          3.48          4.21         9.87 o
  -7  25   2          1.96          0.00         6.59 o
  -6  25   2          7.95          3.01         7.49 o
  -5  25   2         38.51         30.91         6.35 o
  -4  25   2        108.69        134.47         9.22 o
  -3  25   2         31.67         22.38         5.98 o
  -2  25   2         25.06         21.26         6.06 o
  -1  25   2        385.31        362.16        13.20 o
   0  25   2          7.48         16.32         4.89 o
   1  25   2         69.73         91.55         7.28 o
   2  25   2         18.29         20.69         5.64 o
   3  25   2         93.19        103.62         8.25 o
   4  25   2        184.98        187.35        14.41 o
   5  25   2         25.39         13.04         6.18 o
   6  25   2         12.39         11.85         8.11 o
   7  25   2          5.39          1.57         7.89 o
   8  25   2          0.42          9.24         7.50 o
  -8  26   2          2.21         12.68         6.49 o
  -7  26   2          3.08          3.34         7.66 o
  -6  26   2         31.96         28.50         8.74 o
  -5  26   2          8.87         12.98         6.16 o
  -4  26   2        112.69         99.85         9.30 o
  -3  26   2          6.63          6.58         6.37 o
  -2  26   2         10.57         17.13         6.59 o
  -1  26   2          1.23          5.29         6.91 o
   0  26   2        170.96        177.18         9.29 o
   1  26   2         11.66         24.98         7.04 o
   2  26   2         87.60         87.47        11.39 o
   3  26   2         22.96         25.15         6.45 o
   4  26   2          0.55         15.30         6.26 o
   5  26   2          2.97          3.16         5.67 o
   6  26   2         58.12         68.81        16.47 o
   7  26   2          0.52          2.12         7.59 o
   8  26   2          6.71         12.09         8.09 o
  -8  27   2         19.73         21.10         7.49 o
  -7  27   2          5.77          4.87         7.75 o
  -6  27   2          1.25         13.02         7.74 o
  -5  27   2         36.20         33.80         7.13 o
  -4  27   2          9.76         12.95         6.29 o
  -3  27   2         18.65         31.58         7.79 o
  -2  27   2          3.73          8.35         6.66 o
  -1  27   2         67.97         91.81        11.15 o
   0  27   2          8.90         10.73         6.25 o
   1  27   2         10.38          4.11         5.31 o
   2  27   2        108.21        113.34        17.40 o
   3  27   2         24.08         15.55         6.11 o
   4  27   2         19.46         15.68         6.62 o
   5  27   2         56.11         59.35         8.85 o
   6  27   2         12.32         24.01         6.04 o
   7  27   2          3.14          0.83         8.24 o
  -7  28   2          8.22         12.22         7.98 o
  -6  28   2          1.74         14.01         8.49 o
  -5  28   2         47.97         49.72        10.95 o
  -4  28   2          6.35         30.24         8.66 o
  -3  28   2         59.36         42.30        13.16 o
  -2  28   2          0.00          4.07         7.59 o
  -1  28   2        169.93        165.90        14.83 o
   0  28   2         19.95          6.52         7.46 o
   1  28   2         30.26         22.65         8.88 o
   2  28   2         19.69         14.71         6.33 o
   3  28   2         48.20         46.59         7.81 o
   4  28   2          7.00         13.52         9.63 o
   5  28   2          0.16          2.05         6.43 o
   6  28   2         57.35         56.75         7.30 o
   7  28   2          4.09          3.93         8.94 o
  -7  29   2          0.57         11.96         8.57 o
  -6  29   2          8.95         13.30         8.79 o
  -5  29   2          1.05          1.51         6.34 o
  -4  29   2          0.44          7.73         6.48 o
  -3  29   2         24.23         21.83         8.80 o
  -2  29   2        161.05        142.95        13.91 o
  -1  29   2         41.32         64.36        11.70 o
   0  29   2         38.55         41.34        10.09 o
   1  29   2         36.66         34.77         9.84 o
   2  29   2          0.43          0.14         6.63 o
   3  29   2         28.38         15.34         8.69 o
   4  29   2         31.69         28.09         8.91 o
   5  29   2          1.31          8.86         7.03 o
   6  29   2          0.56          2.06         5.57 o
  -7  30   2          8.79          4.71         8.97 o
  -6  30   2          0.76          5.13         9.28 o
  -5  30   2          0.24          9.96         7.12 o
  -4  30   2          0.68          3.03         6.66 o
  -3  30   2          9.61          8.28         9.87 o
  -2  30   2         19.89         23.32         9.34 o
  -1  30   2         17.78         36.28        15.22 o
   0  30   2          4.24         15.64         9.11 o
   1  30   2         30.91         41.43        10.71 o
   2  30   2          0.80         10.47         8.02 o
   3  30   2         32.10         36.26         9.96 o
   4  30   2         26.39         28.08        11.73 o
   5  30   2          2.31         23.52         8.63 o
   6  30   2         17.92         19.43         6.77 o
  -6  31   2          3.22          4.62         9.13 o
  -5  31   2         10.79         15.75         7.66 o
  -4  31   2         14.40          7.43         7.77 o
  -3  31   2         27.61         31.99        11.08 o
  -2  31   2         14.31         12.48         9.17 o
  -1  31   2         15.70          4.31         9.89 o
   0  31   2         17.20         24.78         9.42 o
   1  31   2         10.54         16.24         9.93 o
   2  31   2          8.32          8.10         8.30 o
   3  31   2          3.79         12.51         8.89 o
   4  31   2          1.28          6.55         8.18 o
   5  31   2          9.01          0.00         7.72 o
  -5  32   2          1.66          3.45         7.72 o
  -4  32   2         28.39         26.02        10.14 o
  -3  32   2          6.25          7.73        10.19 o
  -2  32   2         32.33         50.70        11.59 o
  -1  32   2          0.19          5.05         9.67 o
   0  32   2          0.57          4.53         8.61 o
   1  32   2         28.27         23.60        10.45 o
   2  32   2          0.00          3.25         8.77 o
   3  32   2          0.49          5.08         9.43 o
   4  32   2          1.37          4.14         8.74 o
   5  32   2          0.15          7.06         8.44 o
  -5  33   2          0.00          1.36         9.19 o
  -4  33   2          4.34          7.33         9.40 o
  -3  33   2         28.84         31.72        11.59 o
  -2  33   2          1.33         11.38         9.90 o
  -1  33   2         11.69         14.05        11.37 o
   0  33   2          2.55          9.40        10.96 o
   1  33   2          3.24          5.12         9.36 o
   2  33   2          0.05          6.29        11.00 o
   3  33   2          5.93         19.49        11.37 o
   4  33   2         14.02         14.40         9.58 o
  -4  34   2          0.04          9.27         9.46 o
  -3  34   2          2.36         14.93        10.86 o
  -2  34   2          1.61         10.38        11.79 o
  -1  34   2          7.93         10.44        11.06 o
   0  34   2          6.79          0.00        10.36 o
   1  34   2         36.73         46.04        11.84 o
   2  34   2          8.17         12.35        12.09 o
   3  34   2          2.77         10.59        11.33 o
  -3  35   2          1.31          1.63        11.26 o
  -2  35   2          4.25          9.72        11.90 o
  -1  35   2          2.28          7.29        11.55 o
   0  35   2          0.05          4.45        11.52 o
   1  35   2          5.18         19.72        11.05 o
   2  35   2          2.51          3.93        11.36 o
   0  36   2          9.35          0.66        14.48 o
 -12   1   3          8.48          2.69        13.77 o
 -11   1   3          1.68          6.02        12.53 o
 -10   1   3         48.72         38.74         9.52 o
  -9   1   3          0.36          0.00         6.12 o
  -8   1   3          8.97          1.49         5.87 o
  -7   1   3        121.04        129.87        10.96 o
  -6   1   3         70.84         54.37         6.81 o
  -5   1   3        451.07        590.72        11.85 o
  -4   1   3          2.37          6.14         1.91 o
  -3   1   3       2084.09       1828.45        17.40 o
  -2   1   3       8766.35       7740.93        60.71 o
  -1   1   3       1325.45       1183.61        13.23 o
   0   1   3       1951.42       1992.10        18.88 o
   1   1   3       2029.17       2170.34        20.98 o
   2   1   3       4796.40       4342.96        32.06 o
   3   1   3       4829.25       4098.97        35.73 o
   4   1   3       2901.42       2544.19        23.57 o
   5   1   3         57.88         71.41         2.98 o
   6   1   3        212.37        276.81         8.47 o
   7   1   3        448.52        411.02        17.26 o
   8   1   3        181.32        157.12        11.11 o
   9   1   3         86.24         71.63         9.08 o
  10   1   3          0.12          0.18         5.84 o
  11   1   3         42.73         35.25         9.38 o
 -12   2   3         10.27         19.17        20.49 o
 -11   2   3         82.80         88.49        18.45 o
 -10   2   3         32.25         36.49         9.20 o
  -9   2   3         36.34         19.64         7.43 o
  -8   2   3         38.69         21.33        10.13 o
  -7   2   3         64.12        114.07        13.15 o
  -6   2   3         10.74         12.48         4.23 o
  -5   2   3        377.78        354.38        10.26 o
  -4   2   3       1566.58       1680.11        16.77 o
  -3   2   3       1071.13        852.10         9.15 o
  -2   2   3      18524.83      17125.92       136.63 o
  -1   2   3      10128.39       9921.73        81.30 o
   0   2   3        105.87         77.76         3.49 o
   1   2   3      11500.05      10612.88        78.77 o
   2   2   3        330.47        265.96         8.55 o
   3   2   3       1021.35        903.13        11.65 o
   4   2   3       3924.32       3576.11        32.84 o
   5   2   3        251.64        187.94         5.09 o
   6   2   3         21.64         16.83         3.59 o
   7   2   3          7.30         10.34         9.70 o
   8   2   3         48.90         68.48        13.28 o
   9   2   3          6.64          5.87         5.81 o
  10   2   3          0.61          3.26         6.34 o
  11   2   3          1.43          4.69         7.17 o
 -12   3   3          1.95          0.79         6.04 o
 -11   3   3          0.85          6.66         5.82 o
 -10   3   3        130.91        148.80        15.47 o
  -9   3   3          2.06          4.91         7.54 o
  -8   3   3          2.76         11.05         6.16 o
  -7   3   3        242.99        193.57        12.39 o
  -6   3   3        785.11        783.45        14.67 o
  -5   3   3         39.31         38.57         2.85 o
  -4   3   3          2.54          4.02         2.09 o
  -3   3   3         35.51         30.08         3.21 o
  -2   3   3      13029.38      12312.30        93.28 o
  -1   3   3       5364.53       5113.23        38.88 o
   0   3   3         82.60         64.39         3.08 o
   1   3   3       2421.22       2232.99        20.11 o
   2   3   3       7936.94       7555.20        63.75 o
   3   3   3       1392.07       1189.76        13.64 o
   4   3   3        550.47        614.14         9.61 o
   5   3   3        213.29        178.91         5.43 o
   6   3   3        390.01        318.60        11.42 o
   7   3   3        673.25        702.63        20.41 o
   8   3   3          4.66         15.40         6.13 o
   9   3   3         21.05         19.49         6.87 o
  10   3   3         17.46         22.80         7.72 o
  11   3   3        183.98        200.23        15.96 o
 -12   4   3          9.21          9.52         7.87 o
 -11   4   3         14.78          3.26         5.90 o
 -10   4   3         34.51         27.54         5.75 o
  -9   4   3          7.99          8.54         3.73 o
  -8   4   3        116.52        122.05         5.61 o
  -7   4   3         58.45         54.62         7.71 o
  -6   4   3         63.23         41.88         3.86 o
  -5   4   3        238.22        319.85         6.45 o
  -4   4   3        217.04        161.57         3.78 o
  -3   4   3         57.05        129.69         3.60 o
  -2   4   3      21751.26      20489.26       162.66 o
  -1   4   3       2468.14       2552.61        25.50 o
   0   4   3        497.33        424.14         6.84 o
   1   4   3        208.99        144.42         3.99 o
   2   4   3        637.95        592.87         7.43 o
   3   4   3       1613.43       1499.11        17.22 o
   4   4   3       1222.44       1221.36        14.90 o
   5   4   3        163.48        163.26         6.52 o
   6   4   3        110.70         89.18         8.17 o
   7   4   3         63.06         68.09        12.89 o
   8   4   3        571.80        574.19        17.47 o
   9   4   3          1.59          7.99         6.18 o
  10   4   3         23.40          8.61         7.10 o
  11   4   3          3.37         15.60         9.02 o
 -12   5   3         21.66         45.68        24.85 o
 -11   5   3          0.02          5.43         6.75 o
 -10   5   3         35.48         44.09         6.76 o
  -9   5   3        103.69        103.64         7.77 o
  -8   5   3        146.39        141.69        10.16 o
  -7   5   3        303.05        340.08         9.50 o
  -6   5   3         47.04         46.50         4.23 o
  -5   5   3         16.42         19.46         3.03 o
  -4   5   3       1202.30        961.78        10.35 o
  -3   5   3        768.62        881.18         9.44 o
  -2   5   3        364.11        321.14         7.29 o
  -1   5   3       6351.34       6278.62        54.49 o
   0   5   3        229.61        181.83         9.01 o
   1   5   3        102.98         83.49         3.66 o
   2   5   3        995.84        849.00         9.93 o
   3   5   3        100.54        114.67         5.24 o
   4   5   3        547.47        462.01         8.55 o
   5   5   3        495.36        486.59        10.82 o
   6   5   3         92.85         68.55         6.30 o
   7   5   3        454.24        391.40        16.18 o
   8   5   3         55.50         51.37         7.83 o
   9   5   3          3.38          3.68         6.08 o
  10   5   3          5.46         16.57         7.95 o
  11   5   3         60.17         62.13        11.04 o
 -12   6   3          0.00          3.99         8.12 o
 -11   6   3         37.44         39.63        21.16 o
 -10   6   3        329.72        372.45        17.89 o
  -9   6   3          0.02          5.57         5.03 o
  -8   6   3        124.79        142.97         7.13 o
  -7   6   3        252.22        300.83        11.43 o
  -6   6   3        481.08        477.33        12.25 o
  -5   6   3         84.46         92.20         5.07 o
  -4   6   3        548.23        648.39        10.35 o
  -3   6   3       1664.13       1853.42        18.10 o
  -2   6   3         19.89         21.59         2.53 o
  -1   6   3         37.97         46.05         3.99 o
   0   6   3       5433.47       4794.50        37.05 o
   1   6   3         64.03        132.45         5.03 o
   2   6   3        492.55        390.38         6.36 o
   3   6   3        142.28        151.41         5.82 o
   4   6   3        180.42        145.27         5.62 o
   5   6   3          9.04          9.90         3.59 o
   6   6   3        769.42        685.87        15.40 o
   7   6   3         19.13         26.17         6.96 o
   8   6   3          7.62         19.80         6.66 o
   9   6   3          2.68          5.06         5.95 o
  10   6   3         80.18         90.07        24.71 o
  11   6   3         12.65         10.87         8.86 o
 -12   7   3          2.72          0.89         8.95 o
 -11   7   3          1.44          2.59         7.92 o
 -10   7   3         35.66         43.66         9.54 o
  -9   7   3         33.35         32.36         6.69 o
  -8   7   3         11.14         10.30         5.14 o
  -7   7   3         25.22         36.44         4.35 o
  -6   7   3        101.59         68.08         5.22 o
  -5   7   3        391.61        416.86         6.70 o
  -4   7   3         93.61        102.41         3.69 o
  -3   7   3        600.26        604.39         8.06 o
  -2   7   3        932.86        789.46         9.25 o
  -1   7   3         48.51        127.55         5.76 o
   0   7   3       5288.89       5210.10        40.17 o
   1   7   3       1409.70       1465.13        14.92 o
   2   7   3       2232.74       2066.56        18.15 o
   3   7   3       1930.69       1782.35        17.14 o
   4   7   3        288.18        248.98         6.91 o
   5   7   3        324.47        315.46         9.14 o
   6   7   3         62.80         85.32         7.05 o
   7   7   3        128.53        148.19        10.92 o
   8   7   3        129.03        132.87        10.84 o
   9   7   3          0.40          6.52         7.28 o
  10   7   3          2.44         10.10         7.61 o
  11   7   3          1.94          4.53         8.45 o
 -12   8   3          1.06          3.00         9.93 o
 -11   8   3          0.58          2.56         8.52 o
 -10   8   3         33.08         51.90         9.78 o
  -9   8   3          9.73          3.71         5.74 o
  -8   8   3         31.28         12.96         5.68 o
  -7   8   3        131.86        164.31         8.56 o
  -6   8   3        138.92        170.52         5.00 o
  -5   8   3        601.44        574.53         8.99 o
  -4   8   3        223.54        169.71         6.82 o
  -3   8   3        342.66        325.67         6.03 o
  -2   8   3       1190.01       1195.61        13.32 o
  -1   8   3       1713.97       1692.40        17.07 o
   0   8   3        991.70        778.93        14.73 o
   1   8   3       3322.10       3228.53        26.15 o
   2   8   3          7.98          3.42         2.12 o
   3   8   3          7.09          2.26         1.91 o
   4   8   3         35.53         24.38         3.47 o
   5   8   3         66.63         91.07         6.91 o
   6   8   3        478.10        459.12         9.42 o
   7   8   3         22.42         22.90         6.53 o
   8   8   3          0.66          3.96         6.56 o
   9   8   3          3.68         11.12         7.53 o
  10   8   3         13.68         17.39         8.46 o
  11   8   3          1.25          8.26        11.29 o
 -12   9   3         13.31         33.32        13.77 o
 -11   9   3         51.90         43.71        11.58 o
 -10   9   3        154.97        184.93        31.91 o
  -9   9   3         23.12         21.15         6.59 o
  -8   9   3         11.94         19.17         5.96 o
  -7   9   3          8.01         27.26         3.36 o
  -6   9   3         40.20         55.68         4.27 o
  -5   9   3        272.52        341.87         7.78 o
  -4   9   3        161.95        124.24         6.10 o
  -3   9   3         45.15         55.13         3.44 o
  -2   9   3       1818.36       1785.70        17.16 o
   0   9   3       2486.61       2429.57        22.51 o
   1   9   3        799.03        878.35        10.39 o
   2   9   3        126.97        153.04         5.48 o
   3   9   3         73.85         90.55         4.14 o
   4   9   3        108.67        102.51         4.15 o
   5   9   3        125.22        129.18         5.10 o
   6   9   3        731.71        705.08        11.78 o
   7   9   3        197.12        207.12        10.98 o
   8   9   3          4.23          5.12         6.75 o
   9   9   3         11.51          6.73         7.59 o
  10   9   3          8.49          4.13         7.14 o
  11   9   3         32.16         50.93        10.79 o
 -11  10   3         32.83         23.27        10.97 o
 -10  10   3         69.00         83.44        13.09 o
  -9  10   3        126.93        151.67        18.66 o
  -8  10   3          0.23          2.22         3.03 o
  -7  10   3          4.81          1.38         3.00 o
  -6  10   3        138.48        130.89         6.35 o
  -5  10   3        866.41        904.01        13.78 o
  -4  10   3        559.12        407.14         8.30 o
  -3  10   3       1811.01       1795.82        17.50 o
  -2  10   3         38.80         40.53         3.30 o
  -1  10   3        455.76        468.14         8.02 o
   0  10   3       1478.22       1379.75        14.03 o
   1  10   3        414.25        360.42         7.56 o
   2  10   3          0.14          1.04         2.30 o
   3  10   3        122.07        178.40         5.63 o
   4  10   3        527.28        625.76         9.29 o
   6  10   3         33.55         24.43         4.91 o
   7  10   3        402.57        404.03        15.99 o
   8  10   3          3.34          7.62         7.09 o
   9  10   3          0.20          1.16         7.30 o
  10  10   3         22.04         23.49         9.27 o
 -11  11   3         49.33         40.89         7.64 o
 -10  11   3         64.46         67.25         9.16 o
  -9  11   3         53.74         53.87         8.41 o
  -8  11   3         28.29         31.07         4.70 o
  -7  11   3          7.28         11.68         3.74 o
  -6  11   3         21.76         20.66         4.31 o
  -5  11   3        163.88        196.02         5.38 o
  -4  11   3         64.94         56.19         4.27 o
  -3  11   3        925.38        916.61        11.20 o
  -2  11   3        225.15        238.31         6.26 o
  -1  11   3        137.51        184.88         6.50 o
   0  11   3        181.63        168.16         5.71 o
   1  11   3         23.68         17.21         2.86 o
   2  11   3        534.19        676.85        10.96 o
   3  11   3         55.31         72.57         4.26 o
   4  11   3         94.57        119.01         5.05 o
   5  11   3        622.33        625.20         9.92 o
   6  11   3        321.61        351.13        11.31 o
   7  11   3        881.64        798.61        41.79 o
   8  11   3         91.76         84.63        10.98 o
   9  11   3         11.19         17.39         8.91 o
  10  11   3         15.10         21.31         9.72 o
 -11  12   3          0.28          4.77         6.95 o
 -10  12   3         23.68         11.33         6.48 o
  -9  12   3         46.62         48.82         8.34 o
  -8  12   3        139.49        129.78         8.47 o
  -7  12   3        151.28        126.68         8.21 o
  -6  12   3          0.35          8.66         4.02 o
  -5  12   3          3.24          6.49         2.82 o
  -4  12   3        240.18        224.13         7.33 o
  -3  12   3         10.78          6.28         2.52 o
  -2  12   3         31.96         23.53         2.92 o
  -1  12   3        151.99        206.42         6.28 o
   0  12   3         72.81         59.96         3.88 o
   1  12   3        272.62        265.55         6.70 o
   2  12   3          1.92          0.64         2.54 o
   3  12   3          5.66          5.36         2.76 o
   4  12   3         34.74         26.15         3.32 o
   5  12   3        407.89        378.15         8.04 o
   6  12   3          8.08         15.38         5.57 o
   7  12   3        218.13        234.62        14.72 o
   8  12   3        110.24        135.04        14.72 o
   9  12   3          3.66          9.39         8.03 o
  10  12   3         70.16         84.56        12.57 o
 -11  13   3          1.75          4.53         7.16 o
 -10  13   3         15.38         11.13         6.88 o
  -9  13   3        155.37        153.30        11.32 o
  -8  13   3         83.94         73.25         8.04 o
  -7  13   3          0.05          0.82         4.66 o
  -6  13   3        379.64        397.28        12.42 o
  -5  13   3        145.33        133.14         6.41 o
  -4  13   3          4.57          1.53         1.86 o
  -3  13   3          0.42          5.72         2.63 o
  -2  13   3        280.44        265.67         6.50 o
  -1  13   3        969.03        929.02        10.94 o
   0  13   3          3.21          3.22         2.24 o
   1  13   3        357.55        377.81         7.28 o
   2  13   3        331.32        414.89         8.77 o
   3  13   3        267.86        313.56         7.72 o
   4  13   3         88.18         85.80         5.00 o
   5  13   3          1.48          9.62         2.88 o
   6  13   3        971.07        916.65        18.82 o
   7  13   3         59.87         57.99        10.55 o
   8  13   3          2.24          3.57         7.75 o
   9  13   3          0.18          2.74         7.87 o
  10  13   3         11.45          8.42         9.16 o
 -11  14   3          8.94         10.55         8.19 o
 -10  14   3         19.55          9.34         6.94 o
  -9  14   3         57.64         62.55        10.57 o
  -8  14   3        324.38        305.78        12.60 o
  -7  14   3        573.13        544.45        15.66 o
  -6  14   3        396.79        403.95         8.52 o
  -5  14   3         10.16         12.45         4.05 o
  -4  14   3        126.24        124.61         5.19 o
  -3  14   3        261.67        268.75         8.04 o
  -2  14   3        101.94        110.04         4.76 o
  -1  14   3         61.90         67.53         3.80 o
   0  14   3        668.80        636.98        11.00 o
   1  14   3         27.01         29.63         3.21 o
   2  14   3          7.22          5.28         2.83 o
   3  14   3        113.98        110.31         6.35 o
   4  14   3          5.54          5.73         3.29 o
   5  14   3         92.73         75.79         6.49 o
   6  14   3        388.48        429.91        14.55 o
   7  14   3        393.71        342.18        13.85 o
   8  14   3         79.80         60.51        10.99 o
   9  14   3          1.83          6.41         8.57 o
  10  14   3         11.08          2.68         9.21 o
 -11  15   3         19.95         13.46         8.38 o
 -10  15   3         20.20         15.26         7.96 o
  -9  15   3         44.06         34.17         9.38 o
  -8  15   3         29.91         29.83         7.22 o
  -7  15   3         29.85         17.05         6.21 o
  -6  15   3        610.71        570.34        10.60 o
  -5  15   3        319.50        278.75         9.88 o
  -4  15   3         35.70         32.53         3.72 o
  -3  15   3        302.61        256.14        10.53 o
  -2  15   3       1040.38       1095.45        14.32 o
  -1  15   3          6.36          5.26         2.44 o
   0  15   3          2.11          3.15         2.43 o
   1  15   3        521.69        565.40         9.62 o
   2  15   3        130.19        102.69         5.30 o
   3  15   3          1.50          3.54         3.18 o
   4  15   3        146.37        158.50         7.15 o
   5  15   3        133.03        137.17         6.73 o
   6  15   3         43.58         47.39         8.70 o
   7  15   3          5.91          5.90         5.14 o
   8  15   3         10.71         18.12         9.19 o
   9  15   3         28.42         21.55        10.15 o
  10  15   3          3.33          5.08         8.25 o
 -11  16   3          2.12         14.13        11.87 o
 -10  16   3         22.77         16.59         9.86 o
  -9  16   3         42.96         26.77         7.85 o
  -8  16   3         48.41         76.33         9.28 o
  -7  16   3        120.42        115.03         9.59 o
  -6  16   3         40.98         61.82         6.61 o
  -5  16   3        282.68        241.07        10.36 o
  -4  16   3        582.74        536.13        11.05 o
  -3  16   3        244.47        261.45        10.53 o
  -2  16   3          0.23          3.57         2.94 o
  -1  16   3          0.11          4.43         2.63 o
   0  16   3         61.55         78.88         4.74 o
   1  16   3        242.66        225.67         7.14 o
   2  16   3        275.34        287.87         7.90 o
   3  16   3          8.86          8.88         3.70 o
   4  16   3          7.08          5.88         3.45 o
   5  16   3        197.05        194.91         8.96 o
   6  16   3          4.52         10.71         6.16 o
   7  16   3          6.47          2.65         5.33 o
   8  16   3         60.72         71.90        14.08 o
   9  16   3          0.14          2.63         8.65 o
  10  16   3         12.50         19.40        10.88 o
 -11  17   3         10.81         15.72         9.52 o
 -10  17   3         20.35         18.79         9.02 o
  -9  17   3         69.64         60.03        18.03 o
  -8  17   3          1.59          0.00         6.14 o
  -7  17   3         51.78         59.41         8.32 o
  -6  17   3        322.40        375.08        17.26 o
  -5  17   3         32.40         36.38         5.86 o
  -4  17   3        254.17        219.87        10.30 o
  -3  17   3        566.72        575.57        12.23 o
  -2  17   3         30.14         20.06         3.61 o
  -1  17   3         27.35         41.37         3.93 o
   0  17   3         81.05         62.44         4.62 o
   1  17   3          0.11          3.34         2.72 o
   2  17   3        325.69        313.01         8.37 o
   3  17   3         27.41         28.53         4.32 o
   4  17   3          0.87          4.65         3.88 o
   5  17   3         21.78         15.48         4.62 o
   6  17   3        385.03        348.91        23.20 o
   7  17   3         12.67          9.75         5.55 o
   8  17   3          0.31          2.24         8.54 o
   9  17   3         12.68         34.34        12.05 o
 -10  18   3          9.94         10.39         8.75 o
  -9  18   3         18.36         26.28        10.59 o
  -8  18   3         83.72         77.34        13.60 o
  -7  18   3          2.55          5.02         6.77 o
  -6  18   3        251.44        248.59        15.87 o
  -5  18   3        470.52        476.12        13.52 o
  -4  18   3        130.37        155.82         7.63 o
  -3  18   3         74.03         97.89         6.52 o
  -2  18   3         25.25         22.13         3.90 o
  -1  18   3          0.95          5.88         3.07 o
   0  18   3          2.00         19.43         3.63 o
   1  18   3          0.05          2.68         3.10 o
   2  18   3         15.49         32.39         4.24 o
   3  18   3          8.01          6.71         3.48 o
   4  18   3          0.54          4.28         3.74 o
   5  18   3         35.31         53.98         6.36 o
   6  18   3         30.53         35.08         7.43 o
   7  18   3          3.71          5.86         5.62 o
   8  18   3         44.41         53.58        11.87 o
   9  18   3          1.88          7.65         9.52 o
 -10  19   3         15.85         16.86         9.79 o
  -9  19   3          0.04          4.15         8.26 o
  -8  19   3         24.83         21.06         8.67 o
  -7  19   3         17.57         10.87         4.84 o
  -6  19   3         15.06         14.12         5.46 o
  -5  19   3        194.42        176.51        10.56 o
  -4  19   3          1.06          3.90         3.74 o
  -3  19   3        280.08        283.37        11.26 o
  -2  19   3        490.17        426.43        11.16 o
  -1  19   3         42.93         58.30         7.58 o
   0  19   3         98.32        109.11         6.02 o
   1  19   3         24.25         12.34         3.68 o
   2  19   3        208.21        192.21         8.17 o
   3  19   3         57.28         59.73         5.81 o
   4  19   3         10.56         13.08         4.61 o
   5  19   3          4.19          4.43         4.66 o
   6  19   3        169.81        205.39        16.64 o
   7  19   3         48.32         27.08         6.89 o
   8  19   3         51.80         35.82        11.16 o
   9  19   3          2.43          0.00         8.85 o
 -10  20   3         24.73         22.59        10.24 o
  -9  20   3          2.28          2.04         8.44 o
  -8  20   3          0.59          3.90         8.24 o
  -7  20   3         21.28         22.73         5.77 o
  -6  20   3         20.25         11.04         6.15 o
  -5  20   3          2.30          6.99         5.20 o
  -4  20   3         14.03         15.23         4.44 o
  -3  20   3         84.91         91.65         6.73 o
  -2  20   3          0.85          2.41         3.54 o
  -1  20   3        319.39        418.96        12.66 o
   0  20   3          9.26         13.77         3.85 o
   1  20   3         17.67         25.98         4.70 o
   2  20   3          7.21          6.45         4.34 o
   3  20   3         13.39         17.80         4.63 o
   4  20   3         16.73         12.01         4.67 o
   5  20   3         36.88         27.31         5.78 o
   6  20   3         54.42         49.47         9.09 o
   7  20   3         65.83         53.92         8.95 o
   8  20   3         23.69         29.19        11.09 o
   9  20   3          1.80          4.58        10.07 o
 -10  21   3         10.51         16.01        10.28 o
  -9  21   3          0.98          2.86         8.25 o
  -8  21   3         10.09          3.26         7.96 o
  -7  21   3          8.70          3.50         5.65 o
  -6  21   3          9.43         13.53         6.28 o
  -5  21   3         64.81         52.32         7.71 o
  -4  21   3         20.26         24.37         4.85 o
  -3  21   3          5.61          5.78         4.13 o
  -2  21   3         13.75         17.91         4.85 o
  -1  21   3        121.27        105.88         6.27 o
   0  21   3         72.81         75.58         5.93 o
   1  21   3        105.87        114.06         6.79 o
   2  21   3         17.53         28.57         5.23 o
   3  21   3         47.76         69.48         6.88 o
   4  21   3          1.78         16.59         4.92 o
   5  21   3        105.20        107.22         8.59 o
   6  21   3          4.96          7.40         6.57 o
   7  21   3         45.85         43.26         8.74 o
   8  21   3         21.82          5.33         6.50 o
   9  21   3          1.80          0.00         8.36 o
  -9  22   3          5.36          3.65         9.04 o
  -8  22   3          5.18          0.00         7.55 o
  -7  22   3         59.20         47.81         8.27 o
  -6  22   3        102.16         95.12         9.20 o
  -5  22   3         14.58         16.41         5.04 o
  -4  22   3         33.90         28.85         5.64 o
  -3  22   3          8.05         10.69         4.85 o
  -2  22   3        247.76        264.53        10.78 o
  -1  22   3          0.94         11.74         4.23 o
   0  22   3         17.43         26.79         5.10 o
   1  22   3          4.14          7.93         4.13 o
   2  22   3         12.23         18.22         5.36 o
   3  22   3          1.64          8.51         4.29 o
   4  22   3         52.23         43.23         6.46 o
   5  22   3         58.71         78.14         8.22 o
   6  22   3        172.64        191.03         9.09 o
   7  22   3         30.82         31.37         8.52 o
   8  22   3          2.56          6.36         6.63 o
  -9  23   3         14.62         13.73        15.74 o
  -8  23   3          0.01          1.55         9.81 o
  -7  23   3         23.57         23.42         8.24 o
  -6  23   3          0.17          0.00         6.32 o
  -5  23   3         19.69         17.43         5.31 o
  -4  23   3         17.62          6.73         5.50 o
  -3  23   3        225.99        225.16        10.36 o
  -2  23   3         26.05         35.08         6.00 o
  -1  23   3       1054.33       1107.81        21.60 o
   0  23   3        392.33        327.51        12.03 o
   1  23   3          4.70          7.98         4.67 o
   2  23   3          8.81          7.47         4.90 o
   3  23   3         18.13         18.24         5.09 o
   4  23   3          7.55          1.69         5.32 o
   5  23   3         14.26         11.43         6.24 o
   6  23   3         77.68         76.64         7.19 o
   7  23   3          0.79          7.84         7.40 o
   8  23   3         14.81          8.22         7.14 o
  -9  24   3         21.13         16.84        12.05 o
  -8  24   3         10.33          2.44         9.85 o
  -7  24   3          3.16          5.77         6.41 o
  -6  24   3          6.31          7.42         7.04 o
  -5  24   3          0.09          2.10         4.80 o
  -4  24   3          1.50          3.08         5.64 o
  -3  24   3        120.71        161.96        10.26 o
  -2  24   3        228.63        230.16        10.47 o
  -1  24   3        697.11        743.52        17.13 o
   0  24   3         24.72         22.74         5.77 o
   1  24   3          8.37         10.06         5.15 o
   2  24   3          8.23         15.57         4.91 o
   3  24   3         60.26         58.06         7.48 o
   4  24   3          0.40         11.77         6.67 o
   5  24   3          5.92          8.55         6.29 o
   6  24   3         41.91         70.34         7.25 o
   7  24   3          5.83          9.86         7.95 o
   8  24   3         11.69         13.16         8.06 o
  -9  25   3          0.00          3.45        10.48 o
  -8  25   3          0.66          3.44         8.99 o
  -7  25   3          3.01         29.36         7.87 o
  -6  25   3          3.43          2.42         6.66 o
  -5  25   3         21.09          9.78         6.75 o
  -4  25   3         37.50         33.50         9.53 o
  -3  25   3         36.49         16.27         6.69 o
  -2  25   3        415.88        433.48        13.06 o
  -1  25   3        274.18        285.58        16.67 o
   0  25   3          1.09          5.14         4.87 o
   1  25   3          0.34          3.73         4.88 o
   2  25   3          2.09         17.74         7.60 o
   3  25   3         12.88          2.72         5.06 o
   4  25   3         25.16         14.30         6.91 o
   5  25   3          3.95          0.65         6.31 o
   6  25   3         50.64         44.98         8.33 o
   7  25   3          9.79         13.69         8.71 o
  -8  26   3          2.17          0.00         9.95 o
  -7  26   3         16.79         16.57         8.63 o
  -6  26   3         10.11         10.86         7.87 o
  -5  26   3          4.08          4.43         5.62 o
  -4  26   3         94.86         86.05        11.49 o
  -3  26   3         27.60         20.02         7.05 o
  -2  26   3         20.80         26.57         6.84 o
  -1  26   3          0.01          4.62         6.51 o
   0  26   3         46.74         59.02         7.29 o
   1  26   3          2.32          1.50         5.17 o
   2  26   3         53.21         43.21         7.45 o
   3  26   3          6.52         11.37         5.94 o
   4  26   3         66.09         67.81         9.40 o
   5  26   3          6.17         15.60         7.19 o
   6  26   3          1.02          5.47         5.77 o
   7  26   3          7.14          6.05         8.49 o
  -8  27   3          2.38          7.67         6.92 o
  -7  27   3         11.45         26.51         9.99 o
  -6  27   3          0.49         13.37         8.00 o
  -5  27   3          2.22          0.42         6.02 o
  -4  27   3          1.59          1.11         6.45 o
  -3  27   3         68.91         90.33         9.90 o
  -2  27   3         18.42         20.79         8.17 o
  -1  27   3        144.44        143.77        12.99 o
   0  27   3          5.78         15.33         6.63 o
   1  27   3          3.00          5.13         6.12 o
   2  27   3          8.24          8.20         6.88 o
   3  27   3         89.42         56.95         7.97 o
   4  27   3          9.69         11.23         7.17 o
   5  27   3         16.74         26.97         8.05 o
   6  27   3         12.53          5.66         6.03 o
   7  27   3          6.97          9.68         9.07 o
  -7  28   3          3.90         14.91         8.52 o
  -6  28   3          0.09          2.22         7.75 o
  -5  28   3         10.04          6.58         6.47 o
  -4  28   3         30.45         10.78         7.40 o
  -3  28   3        169.00        202.17        13.17 o
  -2  28   3        160.62        139.35        13.27 o
  -1  28   3          1.03          0.34         7.78 o
   0  28   3         46.73         51.59         9.90 o
   1  28   3          7.30          3.67         7.32 o
   2  28   3          1.84          7.73         6.21 o
   3  28   3         34.89         31.38         7.31 o
   4  28   3          7.56         15.25         8.11 o
   5  28   3         15.52         11.54         7.28 o
   6  28   3          4.74          9.02         6.47 o
  -7  29   3          0.08         12.51         8.80 o
  -6  29   3          8.70          3.47         8.63 o
  -5  29   3         29.44         26.08         7.69 o
  -4  29   3         15.87         25.73         8.06 o
  -3  29   3         40.91         32.73        10.76 o
  -2  29   3        124.12        133.94        13.36 o
  -1  29   3          0.17         12.95         8.68 o
   0  29   3         18.47         30.02         9.25 o
   1  29   3          0.13          0.00         8.45 o
   2  29   3         68.20         41.70         8.80 o
   3  29   3         10.54         16.10         7.86 o
   4  29   3         11.81          5.10         7.77 o
   5  29   3          3.02          4.29         8.01 o
   6  29   3         26.70         29.23         7.46 o
  -6  30   3         10.53          9.40         9.00 o
  -5  30   3          5.48         16.80         7.27 o
  -4  30   3          1.13          4.65         7.84 o
  -3  30   3        118.30        121.87        15.04 o
  -2  30   3         59.69         64.52        11.25 o
  -1  30   3          3.73          2.22         8.22 o
   0  30   3         28.24         30.47         9.66 o
   1  30   3         11.87          6.25         9.82 o
   2  30   3          9.74          7.59         6.85 o
   3  30   3         21.46          8.46         8.84 o
   4  30   3          4.65          4.42         8.19 o
   5  30   3          4.66          8.71         8.32 o
  -6  31   3          1.97         10.09        10.10 o
  -5  31   3          1.72         11.11         7.52 o
  -4  31   3          7.96          7.26         9.01 o
  -3  31   3         21.36         46.59        11.82 o
  -2  31   3         76.54         96.35        12.77 o
  -1  31   3          3.68          0.19         9.92 o
   0  31   3          0.29          3.05         7.57 o
   1  31   3         28.11          5.73        10.43 o
   2  31   3          9.64         16.96         9.46 o
   3  31   3          2.59          7.63         8.35 o
   4  31   3          7.28          0.00         8.00 o
   5  31   3          6.79         17.00         8.90 o
  -5  32   3          0.07          3.88         7.90 o
  -4  32   3          0.57          0.00         8.87 o
  -3  32   3          5.50          6.89        10.07 o
  -2  32   3         10.57         21.16        12.51 o
  -1  32   3          2.14          3.32        10.34 o
   0  32   3          8.68          2.22         9.55 o
   1  32   3          7.44         24.72        12.86 o
   2  32   3          0.17          1.90        10.15 o
   3  32   3         16.35         32.52        10.37 o
   4  32   3          3.45         13.12         9.76 o
  -4  33   3         20.46         36.00        11.41 o
  -3  33   3          5.36          2.30        10.07 o
  -2  33   3          1.70          5.66        10.98 o
  -1  33   3          6.83          6.25        10.80 o
   0  33   3          0.05          0.00         9.53 o
   1  33   3         20.09         24.18        12.51 o
   2  33   3          3.28         10.08        11.68 o
   3  33   3          3.68         12.72        11.35 o
  -4  34   3          1.34          4.95        10.12 o
  -3  34   3          0.19          6.19         9.94 o
  -2  34   3          0.03         14.11        11.64 o
  -1  34   3          0.07          3.76        11.11 o
   0  34   3          0.13          2.77         9.63 o
   1  34   3          1.67          0.00        10.32 o
   2  34   3          0.23          5.54        11.18 o
  -2  35   3          5.55          6.60        11.98 o
  -1  35   3          1.55          6.71        11.98 o
   0  35   3          0.65          0.00         9.53 o
   1  35   3          6.92         25.23        12.59 o
 -12   0   4          1.25          2.02        22.84 o
 -11   0   4         19.48         38.29        22.84 o
 -10   0   4          5.60          6.29        11.09 o
  -9   0   4          0.26          6.25        10.14 o
  -8   0   4          9.77         14.20         9.84 o
  -7   0   4        318.83        343.08        22.67 o
  -6   0   4        144.84        156.74        16.46 o
  -5   0   4       1000.21        935.05        14.09 o
  -4   0   4       4302.32       4095.24        43.07 o
  -3   0   4          0.70          2.37         2.31 o
  -2   0   4        203.57        207.11         7.96 o
  -1   0   4        535.06        516.52        13.42 o
   0   0   4        680.84        723.15        17.88 o
   1   0   4         15.71         34.03         5.92 o
   2   0   4       6736.56       6519.77        67.38 o
   3   0   4       1807.72       2061.88        24.92 o
   4   0   4          3.12          0.30         4.68 o
   5   0   4       1361.63       1273.38        27.92 o
   6   0   4       1522.61       1287.52        47.69 o
   7   0   4        351.12        376.76        27.54 o
   8   0   4         11.20         22.36        10.16 o
   9   0   4        147.97        104.10        19.48 o
  10   0   4          1.46          0.00        10.17 o
  11   0   4         49.55         45.26        32.91 o
 -12   1   4         40.29         43.12        21.83 o
 -11   1   4          5.53          6.01        13.06 o
 -10   1   4         62.05         70.64        13.32 o
  -9   1   4        132.88        116.36        11.88 o
  -8   1   4         26.93         27.72         8.03 o
  -7   1   4        264.54        300.73        15.76 o
  -6   1   4          2.09         15.62         2.75 o
  -5   1   4        287.97        288.31         5.89 o
  -4   1   4        610.44        667.05         9.20 o
  -3   1   4        199.22        181.53         4.44 o
  -2   1   4       7256.98       6605.42        46.75 o
  -1   1   4        164.33        134.84         5.40 o
   0   1   4        290.48        345.01         6.11 o
   1   1   4       1241.94       1208.34        12.76 o
   2   1   4       2322.93       2127.03        19.03 o
   3   1   4        130.24        128.55         5.06 o
   4   1   4        730.13        749.53        10.42 o
   5   1   4         30.05         33.33         3.40 o
   6   1   4        532.55        536.72        34.26 o
   7   1   4       1173.26       1093.61        71.54 o
   8   1   4        115.19        113.65        10.72 o
   9   1   4         36.22         50.96         8.67 o
  10   1   4         14.61         22.09         8.02 o
  11   1   4         34.20         39.92         9.73 o
 -12   2   4          2.43          0.00        14.01 o
 -11   2   4          2.28          6.34        12.53 o
 -10   2   4         35.39         33.70         9.87 o
  -9   2   4         16.45         11.85         7.73 o
  -8   2   4          0.17          6.08         6.52 o
  -7   2   4         10.08          9.35         2.77 o
  -6   2   4        235.99        271.03         7.39 o
  -5   2   4        155.03        180.08         5.44 o
  -4   2   4        598.29        532.61         8.11 o
  -3   2   4        884.34        848.85        10.13 o
  -2   2   4        210.62        189.26         5.59 o
  -1   2   4        184.52        200.60         7.94 o
   0   2   4         24.19         16.29         2.24 o
   1   2   4        466.08        409.70         8.32 o
   2   2   4       4257.34       4025.13        31.38 o
   3   2   4         30.65         13.06         2.83 o
   4   2   4        147.56        167.91         5.41 o
   5   2   4        570.58        479.58         8.30 o
   6   2   4        550.27        495.74        20.88 o
   7   2   4         23.34         33.03         9.73 o
   8   2   4         10.35          0.82         6.28 o
   9   2   4         14.14         24.86         7.78 o
  10   2   4         32.54         40.26        14.35 o
 -12   3   4          1.39          5.96         7.04 o
 -11   3   4          2.25          2.53         6.48 o
 -10   3   4         61.46         67.84         9.31 o
  -9   3   4         34.95         26.98         8.47 o
  -8   3   4         38.23         45.15         4.71 o
  -7   3   4        187.35        190.25         9.29 o
  -6   3   4         94.31         62.22         4.84 o
  -5   3   4         34.43         29.60         4.64 o
  -4   3   4        667.90        709.20        10.15 o
  -2   3   4       1034.75        682.02         9.48 o
  -1   3   4        182.98        160.65         7.41 o
   1   3   4        363.38        452.07         7.48 o
   2   3   4        487.98        653.01        11.93 o
   3   3   4        218.69        204.48         7.36 o
   4   3   4          3.05          8.95         2.60 o
   5   3   4         30.44         22.71         3.06 o
   6   3   4        102.14        107.36        12.35 o
   7   3   4        334.60        312.27        17.81 o
   8   3   4        126.48        112.80        12.20 o
   9   3   4          4.79          8.90         7.18 o
  10   3   4          1.70          4.46         7.31 o
 -12   4   4          0.21          4.89         7.00 o
 -11   4   4          0.56          2.74         5.99 o
 -10   4   4         71.80         68.99         8.43 o
  -9   4   4          5.36          3.34         5.02 o
  -8   4   4        165.34        152.33         9.54 o
  -7   4   4        278.63        281.51         9.20 o
  -6   4   4          0.30          6.51         3.12 o
  -5   4   4          0.45          6.75         2.07 o
  -4   4   4        876.36        796.46        14.04 o
  -3   4   4        655.05        583.69         8.37 o
  -2   4   4        658.36        491.69         7.67 o
  -1   4   4          6.75          8.59         2.17 o
   0   4   4          5.08          0.64         1.82 o
   1   4   4         11.61          7.08         2.31 o
   2   4   4        338.89        374.53         6.37 o
   3   4   4        185.49        178.55         6.94 o
   4   4   4          1.76          1.50         2.46 o
   5   4   4        190.26        208.96         7.80 o
   6   4   4         73.57         50.24         6.05 o
   7   4   4          0.77          0.00         5.89 o
   8   4   4          1.06         15.30         7.74 o
   9   4   4          7.19         11.42         7.27 o
  10   4   4          1.43         12.60         8.16 o
 -12   5   4         13.70         18.85         9.67 o
 -11   5   4          0.04          1.35         7.16 o
 -10   5   4         15.27         25.33        11.83 o
  -9   5   4         27.39         27.71         9.45 o
  -8   5   4        112.60        120.33         7.23 o
  -7   5   4          0.45          2.55         3.54 o
  -6   5   4        144.78        188.13         7.21 o
  -5   5   4         93.65         78.80         3.84 o
  -4   5   4        442.08        415.17         6.52 o
  -3   5   4         54.58         36.48         2.92 o
  -2   5   4         12.46          5.63         2.00 o
  -1   5   4        177.61        164.00         4.97 o
   0   5   4          9.30         22.68         2.58 o
   1   5   4        968.97       1170.81        12.33 o
   2   5   4       1607.75       1821.31        16.64 o
   3   5   4         64.80         73.95         4.84 o
   4   5   4        586.32        429.24         9.20 o
   5   5   4        113.04        126.59         5.26 o
   6   5   4        245.94        369.87        11.73 o
   7   5   4          0.10          3.87         6.14 o
   8   5   4        208.23        220.71        20.65 o
   9   5   4          4.82          5.62         6.82 o
  10   5   4          0.04          0.43         7.90 o
 -12   6   4         43.43         19.99        15.45 o
 -11   6   4         18.88         14.11         9.12 o
 -10   6   4        197.57        229.79        14.39 o
  -9   6   4        407.05        392.52        15.42 o
  -8   6   4          9.77         22.75         8.82 o
  -7   6   4         42.81         42.03         7.01 o
  -6   6   4          5.87          2.75         2.20 o
  -5   6   4         97.58        104.65         4.46 o
  -4   6   4        581.47        590.07        10.38 o
  -3   6   4        647.70        618.36         9.69 o
  -2   6   4        582.03        583.33         8.45 o
  -1   6   4         23.28          8.63         2.30 o
   0   6   4        172.43         93.20         4.32 o
   1   6   4          0.75          7.88         2.17 o
   2   6   4        370.80        332.25         7.99 o
   3   6   4        267.31        246.96         7.74 o
   4   6   4        256.92        301.92         8.10 o
   5   6   4         54.84         56.66         3.96 o
   6   6   4       2315.65       2129.16        30.10 o
   7   6   4        157.46        165.89        13.24 o
   8   6   4          8.25         16.07         6.88 o
   9   6   4         19.94          9.62         7.92 o
  10   6   4         20.33         19.54         8.88 o
 -12   7   4          1.37          0.00         9.41 o
 -11   7   4        104.29        100.98        17.80 o
 -10   7   4        190.18        212.54        15.35 o
  -9   7   4         23.79         21.12        12.60 o
  -8   7   4        627.82        683.05        19.58 o
  -7   7   4        326.11        350.00         9.35 o
  -6   7   4          1.00          3.88         2.48 o
  -5   7   4       1063.76        978.20        12.73 o
  -4   7   4        148.19        151.49         6.53 o
  -3   7   4       4501.30       4668.88        35.71 o
  -2   7   4       1207.94       1037.24        12.22 o
  -1   7   4        196.11        225.70         5.79 o
   0   7   4        131.51        189.05         6.85 o
   1   7   4        642.31        657.09         8.91 o
   2   7   4       1554.88       1489.99        15.32 o
   3   7   4       1829.01       1886.47        21.34 o
   4   7   4         10.20         19.93         3.69 o
   5   7   4        293.61        333.21         7.75 o
   6   7   4        760.24        818.64        23.85 o
   7   7   4        161.67        227.91        17.74 o
   8   7   4        312.34        276.32        25.30 o
   9   7   4          0.60          0.00         6.84 o
  10   7   4         21.43         25.27         9.45 o
 -12   8   4          9.02          0.00         8.95 o
 -11   8   4          2.95          3.37         9.25 o
 -10   8   4          4.63          6.12         8.30 o
  -9   8   4          0.23          7.77         6.52 o
  -8   8   4         90.83        115.75        10.02 o
  -7   8   4        256.61        235.03        12.89 o
  -6   8   4         56.32         46.55         4.01 o
  -5   8   4         87.13        125.75         9.91 o
  -4   8   4        334.02        374.12         8.44 o
  -3   8   4        351.65        337.99         7.13 o
  -2   8   4          2.24          4.25         2.35 o
  -1   8   4          0.08          3.01         2.12 o
   0   8   4        964.34        789.00        10.52 o
   1   8   4       3227.76       3404.93        26.43 o
   2   8   4        174.46        191.53         6.04 o
   3   8   4         23.97         25.40         3.06 o
   4   8   4          0.24          3.09         3.03 o
   5   8   4         12.88         10.73         3.21 o
   6   8   4       2349.92       2157.33        31.75 o
   7   8   4         19.40         13.80         6.94 o
   8   8   4        152.82        159.21        14.38 o
   9   8   4         22.30          8.47         7.88 o
  10   8   4         19.95         31.58        10.26 o
 -12   9   4         13.38         13.99        13.43 o
 -11   9   4         10.23          0.00         9.15 o
 -10   9   4          0.03          5.82         9.15 o
  -9   9   4         30.53         20.48         8.49 o
  -8   9   4        367.72        340.86         9.80 o
  -7   9   4         88.17         65.81         7.48 o
  -6   9   4        122.38        132.59         6.90 o
  -5   9   4        456.29        501.08        10.79 o
  -4   9   4        235.99        224.51         6.66 o
  -3   9   4         98.40         81.87         4.47 o
  -2   9   4         28.90         27.94         3.45 o
  -1   9   4        242.14        263.29         5.94 o
   0   9   4       2027.57       2189.96        20.40 o
   1   9   4        598.47        702.08         9.83 o
   2   9   4        343.64        351.44         7.42 o
   3   9   4       1010.73        964.99        12.58 o
   4   9   4        209.71        188.59         7.80 o
   5   9   4         62.82         35.68         4.61 o
   6   9   4        131.17        122.48         8.92 o
   7   9   4        457.72        467.02        18.87 o
   8   9   4        283.39        319.80        19.70 o
   9   9   4          0.01          0.67         7.95 o
  10   9   4         11.93          5.21         8.50 o
 -11  10   4         20.16         36.03        11.66 o
 -10  10   4         71.01         78.31         8.05 o
  -9  10   4         40.08         26.13         8.34 o
  -8  10   4          0.56          3.91         4.06 o
  -7  10   4        346.78        342.84        13.53 o
  -6  10   4         90.22        104.50         6.68 o
  -5  10   4        179.44        197.62         5.28 o
  -4  10   4        337.38        355.19        11.16 o
  -3  10   4       1356.73       1240.45        15.03 o
  -2  10   4        191.50        204.11         6.56 o
  -1  10   4        185.79        227.54         6.19 o
   0  10   4        606.60        590.41         9.01 o
   1  10   4        500.33        460.43         7.93 o
   2  10   4        202.00        308.70         6.95 o
   3  10   4         14.94         23.48         3.36 o
   4  10   4         37.78         28.56         3.46 o
   5  10   4         72.16         89.48         6.21 o
   6  10   4        113.97        134.97         9.42 o
   7  10   4          0.03          4.89         7.62 o
   8  10   4        147.16        167.34        15.68 o
   9  10   4         14.31          7.00         8.25 o
  10  10   4         30.33         29.96        10.31 o
 -11  11   4         36.19         41.56         7.52 o
 -10  11   4          3.05         10.27         5.59 o
  -9  11   4         46.55         48.86         6.98 o
  -8  11   4         13.77         29.15         5.68 o
  -7  11   4          4.31          9.93         5.29 o
  -6  11   4          1.56          2.15         3.52 o
  -5  11   4          5.42         10.35         3.89 o
  -4  11   4        172.28        216.94         8.06 o
  -3  11   4        701.45        689.23        10.10 o
  -2  11   4         20.06         17.30         3.01 o
  -1  11   4        165.40        211.33         5.90 o
   0  11   4       1117.01       1060.88        11.49 o
   1  11   4        393.07        388.78         7.95 o
   2  11   4         37.26         31.52         3.35 o
   3  11   4        691.00        646.76        14.41 o
   4  11   4         27.34         23.98         3.06 o
   5  11   4        230.90        218.66         8.55 o
   6  11   4        779.69        791.88        18.93 o
   7  11   4          4.07         12.40         6.40 o
   8  11   4         62.52         68.73        12.31 o
   9  11   4          1.95          5.72         8.13 o
  10  11   4          1.25          4.71         8.45 o
 -11  12   4          9.48          9.91        11.04 o
 -10  12   4        120.30        125.40        10.58 o
  -9  12   4          4.06          0.56         5.18 o
  -8  12   4        173.77        203.97        10.45 o
  -7  12   4          8.94          9.67         5.01 o
  -6  12   4          4.37          4.75         4.50 o
  -5  12   4        373.44        404.14        19.70 o
  -4  12   4        168.97        168.79         5.09 o
  -3  12   4         35.23         45.36         4.08 o
  -2  12   4          4.52          1.97         2.41 o
  -1  12   4         60.99         68.72         4.13 o
   0  12   4        769.90        790.43        10.31 o
   1  12   4         76.02        116.18         4.77 o
   3  12   4         13.19         25.96         3.63 o
   4  12   4         11.02          5.04         2.83 o
   5  12   4        317.74        263.09         9.51 o
   6  12   4        657.03        690.70        18.38 o
   7  12   4         83.63         85.52         8.31 o
   8  12   4        150.07        133.04        28.80 o
   9  12   4          1.86          3.24         8.09 o
  10  12   4          6.99          8.06         9.19 o
 -11  13   4         42.90         42.85        10.16 o
 -10  13   4         11.86          7.98         6.91 o
  -9  13   4         19.93         12.72         8.92 o
  -8  13   4         52.50         68.65         9.93 o
  -7  13   4        459.58        452.01        14.96 o
  -6  13   4          8.75          3.29         5.16 o
  -5  13   4         18.95         16.76         3.92 o
  -4  13   4         24.81         16.21         2.90 o
  -3  13   4        665.30        674.37        11.43 o
  -2  13   4          0.24          1.58         2.57 o
  -1  13   4         42.82         38.12         3.56 o
   0  13   4        224.01        257.17         6.33 o
   1  13   4        217.83        238.24         6.58 o
   2  13   4         50.95         48.80         3.98 o
   3  13   4         71.42         74.75         4.84 o
   4  13   4        284.24        303.24         8.70 o
   5  13   4        620.85        582.97        15.58 o
   6  13   4        108.35        150.31        12.70 o
   7  13   4        127.45        105.24        10.18 o
   8  13   4          1.27          0.53         8.03 o
   9  13   4          0.08          0.00         8.05 o
  10  13   4         10.98         29.95        10.93 o
 -11  14   4          2.97          2.90         6.85 o
 -10  14   4          2.13          2.65         6.94 o
  -9  14   4         37.32         34.70         7.89 o
  -8  14   4        132.50        145.28        11.46 o
  -7  14   4         51.88         49.13         8.39 o
  -6  14   4         64.37         98.23         6.42 o
  -5  14   4          1.48          4.54         3.64 o
  -4  14   4          2.09          1.93         3.07 o
  -3  14   4          9.55         10.53         3.67 o
  -2  14   4          6.58          3.65         2.95 o
  -1  14   4          8.26          6.58         2.58 o
   0  14   4         48.76         45.03         3.63 o
   1  14   4        302.61        202.14         6.28 o
   2  14   4          8.20         22.61         3.55 o
   3  14   4         49.93         79.43         5.45 o
   4  14   4         22.78         15.64         4.04 o
   5  14   4        169.67        179.31         9.57 o
   6  14   4        656.51        761.17        19.81 o
   7  14   4        100.49        101.89         9.47 o
   8  14   4          7.20          4.61         8.25 o
   9  14   4          0.00          3.20         8.99 o
  10  14   4         12.28         30.12        11.19 o
 -11  15   4          2.45         11.63         8.45 o
 -10  15   4         28.37         26.85         8.23 o
  -9  15   4         20.75         34.32        16.61 o
  -8  15   4         67.23         40.11         8.19 o
  -7  15   4        569.63        612.95        18.39 o
  -6  15   4         97.46        122.77         7.96 o
  -5  15   4         61.70         67.93         6.40 o
  -4  15   4         78.70         59.47         5.18 o
  -3  15   4        372.17        395.77        10.07 o
  -2  15   4        168.06        160.55         7.20 o
  -1  15   4        599.44        552.99         8.84 o
   0  15   4          0.10          9.91         2.86 o
   1  15   4        340.55        316.09         7.69 o
   2  15   4        150.20        173.12         6.94 o
   3  15   4        479.87        544.59        11.00 o
   4  15   4         56.27         51.61         5.45 o
   5  15   4        714.71        732.07        23.51 o
   6  15   4         64.19        100.24         9.05 o
   7  15   4        145.81        150.45        11.53 o
   8  15   4         34.23         11.20         8.71 o
   9  15   4          2.55         12.63         9.22 o
 -11  16   4         29.60         47.82        10.07 o
 -10  16   4          7.28         21.29         8.61 o
  -9  16   4         43.72         39.25        17.48 o
  -8  16   4         13.86         14.10         7.62 o
  -7  16   4         16.37         13.86         6.10 o
  -6  16   4        202.90        177.27         8.71 o
  -5  16   4        581.28        524.55        12.77 o
  -4  16   4        654.57        630.54        12.52 o
  -3  16   4        111.83        112.86         7.13 o
  -2  16   4         28.67         19.63         3.46 o
  -1  16   4        462.18        497.59        10.48 o
   0  16   4       1004.80        972.49        12.77 o
   1  16   4         95.29        109.48         5.38 o
   2  16   4        452.97        473.12        10.76 o
   3  16   4          2.39          7.68         3.44 o
   4  16   4          4.44          8.75         4.24 o
   5  16   4         38.84         44.99         6.40 o
   6  16   4        482.66        500.56        15.88 o
   7  16   4         45.32         49.50         8.48 o
   8  16   4         27.77         19.04         9.32 o
   9  16   4          3.97          0.71         9.32 o
 -10  17   4          2.76          2.00         8.22 o
  -9  17   4          4.08          2.45         7.44 o
  -8  17   4         17.56         14.08         8.77 o
  -7  17   4         85.93         73.88        15.90 o
  -6  17   4         46.87         43.69         6.06 o
  -5  17   4         87.19        100.11         7.80 o
  -4  17   4        363.06        385.16        10.46 o
  -3  17   4        174.87        171.85         7.69 o
  -2  17   4          0.08          4.22         3.16 o
  -1  17   4        114.39        114.76         6.23 o
   0  17   4        413.34        370.10         8.47 o
   1  17   4        195.62        193.90         9.80 o
   2  17   4         65.83         64.90         4.90 o
   3  17   4         55.03         38.18         4.58 o
   4  17   4          0.02          9.76         4.39 o
   5  17   4        107.80        125.21        11.50 o
   6  17   4        222.65        270.44        13.66 o
   7  17   4         79.33         86.00         9.84 o
   8  17   4         98.01        122.35        25.83 o
   9  17   4          3.01          2.13         9.65 o
 -10  18   4         17.18         19.62         9.54 o
  -9  18   4         10.60         14.29         9.60 o
  -8  18   4        202.74        171.33        14.89 o
  -7  18   4          1.82          6.57         7.21 o
  -6  18   4         12.55         21.68         6.99 o
  -5  18   4         53.47         68.96         6.82 o
  -4  18   4        319.24        332.61         9.90 o
  -3  18   4       1036.50       1047.63        16.63 o
  -2  18   4        348.75        299.89        11.96 o
  -1  18   4         27.53         42.65         6.40 o
   0  18   4        640.35        666.27        11.98 o
   1  18   4         64.63         43.65         4.51 o
   2  18   4        322.39        399.03         9.52 o
   3  18   4          8.41          7.50         3.91 o
   4  18   4         31.31         31.25         6.25 o
   5  18   4        248.38        266.65        11.88 o
   6  18   4          4.30         11.52         4.37 o
   7  18   4         15.36         26.62         8.03 o
   8  18   4         73.03         98.43         8.77 o
   9  18   4          0.65          9.32        10.38 o
 -10  19   4          2.20          5.77        10.20 o
  -9  19   4          0.42          2.29         8.36 o
  -8  19   4        117.03        119.71        13.25 o
  -7  19   4         21.05         10.35         7.76 o
  -6  19   4         20.79         23.26         6.96 o
  -5  19   4         37.50         44.17         6.20 o
  -4  19   4        196.38        197.11         8.83 o
  -3  19   4        846.20        841.29        15.02 o
  -2  19   4        159.53        162.57         9.14 o
  -1  19   4         25.07         37.10         4.92 o
   0  19   4         49.00         52.89         4.90 o
   1  19   4         59.44         89.25         6.34 o
   2  19   4        413.82        418.04        10.28 o
   3  19   4        199.16        175.37        10.06 o
   4  19   4        206.15        222.24        12.82 o
   5  19   4         38.47         36.58         6.65 o
   6  19   4          0.81          3.25         4.37 o
   7  19   4         57.07         38.52         9.37 o
   8  19   4          6.18         15.39         8.90 o
   9  19   4          2.18          2.22         9.76 o
 -10  20   4          6.86         12.24         9.73 o
  -9  20   4         21.03         13.46         9.27 o
  -8  20   4          1.84          2.74         8.13 o
  -7  20   4          0.34          0.51         5.12 o
  -6  20   4        318.61        332.49        14.05 o
  -5  20   4        168.99        151.57         8.88 o
  -4  20   4         78.88         73.37         6.31 o
  -3  20   4          0.18          5.29         4.42 o
  -2  20   4         32.07         21.07         4.78 o
  -1  20   4         22.08         38.45         4.91 o
   0  20   4         41.42         33.35         4.95 o
   1  20   4        537.27        537.51        15.44 o
   2  20   4        152.34        142.87         8.41 o
   3  20   4        105.54         93.65         7.25 o
   4  20   4         70.87         89.96         8.65 o
   5  20   4        119.83        119.36         8.91 o
   6  20   4         18.93         12.59         5.45 o
   7  20   4         27.15         32.86         8.79 o
   8  20   4         27.93         16.47         7.41 o
 -10  21   4         39.23         61.79        12.27 o
  -9  21   4          9.08          0.40         8.64 o
  -8  21   4         91.19         83.44        12.75 o
  -7  21   4          7.79          6.21         5.65 o
  -6  21   4          0.01          1.38         6.07 o
  -5  21   4        279.40        250.85         9.46 o
  -4  21   4         17.77          8.78         4.54 o
  -3  21   4        174.92        146.55         8.71 o
  -2  21   4        428.53        389.75        11.28 o
  -1  21   4        118.81        115.15         8.61 o
   0  21   4        341.98        404.12        11.50 o
   1  21   4         32.83         32.19         5.13 o
   2  21   4         18.55         12.89         5.18 o
   3  21   4        205.30        196.43         9.89 o
   4  21   4         40.15         39.79         7.15 o
   5  21   4          1.02          3.08         5.39 o
   6  21   4         58.09         43.51         9.96 o
   7  21   4          2.22          9.34         7.76 o
   8  21   4          1.57          4.87         6.82 o
  -9  22   4          3.26         22.97        10.09 o
  -8  22   4          3.79          8.46         8.65 o
  -7  22   4          7.12          3.94         6.39 o
  -6  22   4          3.76          3.80         6.26 o
  -5  22   4          9.51         21.67         5.21 o
  -4  22   4        103.39        104.32         7.41 o
  -3  22   4        304.13        309.32        12.19 o
  -2  22   4          5.66         13.66         5.15 o
  -1  22   4        367.10        334.46        12.66 o
   0  22   4          0.00          7.94         4.59 o
   1  22   4        164.68        145.85         8.47 o
   2  22   4         35.80         42.45         6.26 o
   3  22   4         25.31         19.44         6.62 o
   4  22   4         48.39         37.06         8.38 o
   5  22   4          9.58          9.02         6.56 o
   6  22   4         37.41         39.09         7.06 o
   7  22   4         63.37         83.32        13.78 o
   8  22   4          6.20         14.87         7.99 o
  -9  23   4          2.64          0.00         9.30 o
  -8  23   4         32.16         24.85        10.69 o
  -7  23   4         31.56         60.45         9.70 o
  -6  23   4          4.29          8.22         6.86 o
  -5  23   4          1.39          4.71         4.63 o
  -4  23   4         52.93         50.60         7.01 o
  -3  23   4         30.54         42.51         6.92 o
  -2  23   4         99.26        104.36         8.22 o
  -1  23   4          0.69          2.56         5.15 o
   0  23   4        102.89         91.32         7.43 o
   1  23   4         89.27        107.80         8.52 o
   2  23   4         29.33         18.60         5.70 o
   3  23   4        154.96        133.62         9.19 o
   4  23   4         35.67         27.31         7.25 o
   5  23   4         16.16          9.28         6.97 o
   6  23   4         38.72         43.68        11.56 o
   7  23   4         86.34         92.70        11.88 o
   8  23   4          0.61          8.08         8.05 o
  -9  24   4          2.55          2.73        10.15 o
  -8  24   4          0.85          2.82         9.49 o
  -7  24   4         12.44          8.26         6.98 o
  -6  24   4          2.00         11.62         7.20 o
  -5  24   4         14.88         13.52         6.66 o
  -4  24   4         79.84         69.07         8.47 o
  -3  24   4        233.12        233.39        13.00 o
  -2  24   4         45.01         42.52         6.90 o
  -1  24   4         15.33         18.04         6.40 o
   0  24   4        129.51         95.86         8.63 o
   1  24   4          0.26          3.78         4.93 o
   2  24   4          3.10          1.66         6.04 o
   3  24   4          0.22          2.28         5.63 o
   4  24   4          5.22          9.83         6.46 o
   5  24   4         37.07         33.76         8.02 o
   6  24   4         12.67         14.56         6.48 o
   7  24   4          8.13         11.00         8.70 o
  -8  25   4          6.25         21.03        10.78 o
  -7  25   4         48.35         41.11        12.31 o
  -6  25   4          5.20         23.47         8.37 o
  -5  25   4          0.18          4.54         5.34 o
  -4  25   4         11.72         10.41         6.20 o
  -3  25   4         21.70         21.13         7.23 o
  -2  25   4          4.52         11.15         5.98 o
  -1  25   4          0.11          0.89         6.27 o
   0  25   4          0.03          1.27         5.37 o
   1  25   4         24.00         23.30         6.51 o
   2  25   4        141.86        145.93        11.31 o
   3  25   4          0.05          3.90         6.19 o
   4  25   4          0.32          5.70         6.91 o
   5  25   4          0.28          2.25         7.10 o
   6  25   4          0.75          9.56         6.33 o
   7  25   4         15.25          6.08         8.98 o
  -8  26   4         88.11         66.94        14.30 o
  -7  26   4          5.23         12.81         7.78 o
  -6  26   4          0.03         10.33         8.19 o
  -5  26   4          0.13          0.79         5.40 o
  -4  26   4          4.12         12.51         6.64 o
  -3  26   4        119.28        106.50        10.78 o
  -2  26   4         11.19         10.09         7.49 o
  -1  26   4         12.43          6.13         6.75 o
   0  26   4         11.01          6.91         6.16 o
   1  26   4          2.50          1.44         5.56 o
   2  26   4          1.48          6.30         6.70 o
   3  26   4          2.15          1.34         6.71 o
   4  26   4          9.38          2.65         6.85 o
   5  26   4         32.33         31.68         8.36 o
   6  26   4          8.39         16.26         6.52 o
   7  26   4         17.70         20.46         9.56 o
  -8  27   4          9.04         12.22         6.93 o
  -7  27   4         42.60         44.89        11.70 o
  -6  27   4          0.91          0.51         7.48 o
  -5  27   4          5.05          5.37         5.96 o
  -4  27   4          0.95          7.58         6.86 o
  -3  27   4          1.47          2.06         6.48 o
  -2  27   4          8.07          2.57         7.69 o
  -1  27   4         26.53          9.90         8.05 o
   0  27   4         19.42          7.50         7.35 o
   1  27   4          0.07          9.52         6.55 o
   2  27   4          6.58         18.41         6.81 o
   3  27   4         14.97         13.67         8.51 o
   4  27   4          0.07         10.79         8.55 o
   5  27   4          0.08          0.91         6.90 o
   6  27   4          0.62          1.69         6.27 o
  -7  28   4          2.12          6.23         8.18 o
  -6  28   4          1.50          4.63         7.74 o
  -5  28   4          0.63          1.95         5.72 o
  -4  28   4         17.20         15.57        11.05 o
  -3  28   4         62.26         67.34        10.61 o
  -2  28   4          8.71          4.15         7.96 o
  -1  28   4          0.60          8.33         8.51 o
   0  28   4         14.94          5.63         8.03 o
   1  28   4          1.64          0.47         7.77 o
   2  28   4         20.54         22.35         7.29 o
   3  28   4         17.89         25.97         8.62 o
   4  28   4          5.25          7.23         9.20 o
   5  28   4          0.73          0.00         8.03 o
   6  28   4          0.06          1.94         6.51 o
  -7  29   4         43.03         60.58        14.16 o
  -6  29   4          0.63          6.20         8.35 o
  -5  29   4          1.60          3.84         6.31 o
  -4  29   4          2.44          2.20         7.16 o
  -3  29   4         67.80         66.35        12.51 o
  -2  29   4          4.12          3.47         8.59 o
  -1  29   4          1.52          1.68         7.79 o
   0  29   4         29.60         34.04        10.00 o
   1  29   4         15.39         24.18         9.16 o
   2  29   4          3.04          3.57         7.39 o
   3  29   4         51.62         27.00         9.93 o
   4  29   4          1.79          4.74         8.07 o
   5  29   4          2.59          2.62         8.43 o
  -6  30   4          4.04          5.41         9.19 o
  -5  30   4          3.09          4.18         6.58 o
  -4  30   4          0.03         10.25         9.21 o
  -3  30   4         17.80         44.69        11.48 o
  -2  30   4         26.97         29.29         9.91 o
  -1  30   4          6.03          4.48         8.85 o
   0  30   4         11.66         12.00         9.16 o
   1  30   4          8.72         14.11        10.53 o
   2  30   4          5.21         12.11        10.22 o
   3  30   4          5.48          7.32         8.54 o
   4  30   4          0.23          3.64         8.83 o
   5  30   4         23.65          9.16         8.95 o
  -6  31   4         10.36         10.22         9.97 o
  -5  31   4         12.02         33.16         8.98 o
  -4  31   4          6.99         15.19        10.39 o
  -3  31   4          1.95         10.90        10.62 o
  -2  31   4         31.42         13.62         9.87 o
  -1  31   4          0.66          8.62         9.45 o
   0  31   4          0.27         15.64        10.90 o
   1  31   4          0.39          2.85        10.21 o
   2  31   4         17.97         14.37        10.74 o
   3  31   4          0.20          0.00         8.35 o
   4  31   4          0.98          0.74         8.84 o
  -5  32   4          0.68          3.25         8.01 o
  -4  32   4         82.85         96.71        14.43 o
  -3  32   4         16.07         14.30        10.73 o
  -2  32   4         17.61         24.84        10.43 o
  -1  32   4          1.90          0.51         9.44 o
   0  32   4          2.94         14.84        11.37 o
   1  32   4          0.34          0.00         9.79 o
   2  32   4          0.34          0.00         9.75 o
   3  32   4          0.08          9.95        11.29 o
  -4  33   4          2.75          0.00         9.78 o
  -3  33   4          5.17          7.79        11.06 o
  -2  33   4          2.41          6.18        10.95 o
  -1  33   4          0.06         11.05        11.63 o
   0  33   4         36.61         30.99        13.75 o
   1  33   4          3.97         14.17        11.64 o
   2  33   4         32.55         19.25        12.75 o
   3  33   4          1.18          0.00        11.63 o
  -3  34   4         11.47          2.26        10.98 o
  -2  34   4          1.78          0.92        10.45 o
  -1  34   4          6.64         16.99        12.95 o
   0  34   4          0.22         10.94        12.07 o
   1  34   4         14.20         20.23        12.40 o
 -12   1   5         11.31          8.78        15.18 o
 -11   1   5          4.53         16.41        14.48 o
 -10   1   5          0.43          4.95        13.06 o
  -9   1   5          1.55          3.46         5.09 o
  -8   1   5         60.00         94.63         6.00 o
  -7   1   5         97.57         97.39         5.45 o
  -6   1   5         99.12        118.79         5.44 o
  -5   1   5         23.20         14.93         3.35 o
  -4   1   5          0.13          2.01         2.96 o
  -3   1   5        177.86        170.06         5.83 o
  -2   1   5        874.72        686.61         9.89 o
  -1   1   5        597.10        589.19         8.21 o
   0   1   5         24.05         13.57         2.59 o
   1   1   5         73.99         57.84         3.26 o
   2   1   5        206.57        183.40         5.15 o
   3   1   5          6.37          8.63         2.04 o
   4   1   5        140.67        147.10         6.56 o
   5   1   5          2.40          1.52         3.61 o
   6   1   5         45.56         51.61         5.42 o
   7   1   5        161.23        146.01        15.43 o
   8   1   5         82.58         68.95         9.83 o
   9   1   5          3.65          3.59         8.21 o
  10   1   5          0.73          0.00         7.43 o
 -12   2   5         40.01         69.18        12.13 o
 -11   2   5         16.98         30.48        13.20 o
 -10   2   5         69.02         81.02        12.29 o
  -9   2   5        115.84        125.10         9.91 o
  -8   2   5       1472.03       1396.36        18.38 o
  -7   2   5        576.66        534.09         9.49 o
  -6   2   5        652.73        665.69        11.48 o
  -5   2   5        151.04        148.64         5.95 o
  -4   2   5        237.70        297.28         6.85 o
  -3   2   5       4810.67       4757.49        38.98 o
  -2   2   5       1101.04       1139.20        14.59 o
  -1   2   5         58.54         53.36         3.22 o
   0   2   5         17.41         11.12         2.19 o
   1   2   5        604.01        572.15         8.45 o
   2   2   5       1777.45       1794.53        15.99 o
   3   2   5          0.33          3.16         2.95 o
   4   2   5         19.71         20.18         3.17 o
   5   2   5        334.72        371.16        10.89 o
   6   2   5         58.69         45.27         5.42 o
   7   2   5         61.84         56.04        12.09 o
   8   2   5          6.19          9.26         6.90 o
   9   2   5         21.93         20.60         9.30 o
  10   2   5          2.67          8.11         7.89 o
 -12   3   5          1.44          2.17        10.01 o
 -11   3   5        100.30         77.52        12.43 o
 -10   3   5          0.59          4.23         7.41 o
  -9   3   5          6.04          8.42         6.95 o
  -8   3   5        153.17        169.95         8.87 o
  -7   3   5        494.26        513.34         9.24 o
  -6   3   5       1001.83        777.80        15.90 o
  -5   3   5        180.10        148.63         5.96 o
  -4   3   5        333.91        302.51         7.30 o
  -3   3   5         19.53         23.94         4.04 o
  -2   3   5        174.47        243.83         6.43 o
  -1   3   5        308.86        316.13         8.26 o
   0   3   5        262.98        248.19         5.92 o
   1   3   5        671.71        646.92         8.75 o
   2   3   5        792.95        682.84         9.20 o
   3   3   5         77.23        108.12         5.43 o
   4   3   5        248.67        192.17         6.75 o
   5   3   5          0.00          3.73         4.20 o
   6   3   5        231.55        177.98         6.84 o
   7   3   5         26.63          8.79         8.30 o
   8   3   5         35.63         43.68         8.75 o
   9   3   5          6.58          5.46         7.55 o
  10   3   5          3.96         11.41         8.90 o
 -12   4   5          6.87          7.93        10.69 o
 -11   4   5        157.68        174.02        21.49 o
 -10   4   5          0.02          6.56        10.08 o
  -9   4   5         50.33         32.17         8.62 o
  -8   4   5       1208.88       1168.33        18.12 o
  -7   4   5       2085.98       1913.28        21.58 o
  -6   4   5       1115.54       1131.81        15.32 o
  -5   4   5        210.01        250.02         7.81 o
  -4   4   5       1805.22       1769.21        20.23 o
  -3   4   5       1990.64       2232.90        20.68 o
  -2   4   5        117.44        136.86         5.50 o
  -1   4   5        201.85        205.25         6.34 o
   0   4   5        388.66        475.15         7.63 o
   1   4   5          0.12          3.06         2.14 o
   2   4   5       3831.80       3786.44        28.21 o
   3   4   5        121.62        141.59         6.45 o
   4   4   5        765.82        697.97        12.13 o
   5   4   5         96.03         80.81         5.78 o
   6   4   5          0.36          4.68         3.22 o
   7   4   5         17.75         29.36        30.90 o
   8   4   5         16.30         12.35         7.06 o
   9   4   5          3.65         14.59         8.29 o
  10   4   5          0.71          2.69         8.76 o
 -12   5   5         85.00         48.58        13.82 o
 -11   5   5         55.42         46.69        13.10 o
 -10   5   5         93.69         81.44        12.70 o
  -9   5   5         81.07         83.10        23.23 o
  -8   5   5         15.95         10.15         4.15 o
  -7   5   5        339.37        329.14        17.06 o
  -6   5   5          4.77          5.19         2.88 o
  -5   5   5        218.69        273.52        10.23 o
  -4   5   5       1127.56       1173.69        16.05 o
  -3   5   5       1393.62       1333.51        24.66 o
  -2   5   5         37.34         35.21         3.46 o
  -1   5   5       2720.72       2549.19        20.52 o
   0   5   5         75.16         77.20         4.10 o
   1   5   5        331.04        272.24         6.38 o
   2   5   5        291.40        270.03         5.81 o
   3   5   5        218.82        193.16         8.07 o
   4   5   5        227.34        247.94        10.92 o
   5   5   5          6.81          9.67         3.79 o
   6   5   5        110.13        128.30         6.28 o
   7   5   5         19.21         36.88        10.42 o
   8   5   5          7.67         14.58         6.90 o
   9   5   5          9.25          5.14         8.76 o
  10   5   5          1.66          7.76         9.14 o
 -12   6   5         30.96         25.44        13.82 o
 -11   6   5         48.72         57.09        14.11 o
 -10   6   5          2.14          5.00        10.97 o
  -9   6   5         10.24          5.01         5.03 o
  -8   6   5        326.84        312.78         9.02 o
  -7   6   5       2698.54       2722.73        30.66 o
  -6   6   5          3.37          2.12         3.13 o
  -5   6   5        316.21        287.44        12.96 o
  -4   6   5        539.93        564.75        11.98 o
  -3   6   5      11065.69      10900.25        79.14 o
  -2   6   5          7.17          7.47         2.74 o
  -1   6   5         15.31         19.32         2.80 o
   0   6   5        487.45        511.36         7.83 o
   1   6   5       2637.01       2675.02        21.39 o
   2   6   5        145.56        132.31         4.61 o
   3   6   5         82.19         83.51         5.53 o
   4   6   5         84.16         98.74         6.53 o
   5   6   5        501.54        533.00        11.62 o
   6   6   5         38.35         23.15         5.46 o
   7   6   5         11.87         19.82         9.97 o
   8   6   5         15.76         18.35         8.43 o
   9   6   5          3.72          2.48         9.24 o
  10   6   5          6.94          2.35         8.45 o
 -12   7   5          2.06         18.40        16.54 o
 -11   7   5          2.61          0.00        10.88 o
 -10   7   5         87.13         91.06        19.13 o
  -9   7   5        658.06        659.54        16.76 o
  -8   7   5         95.25        122.38         8.06 o
  -7   7   5          0.01          9.20         5.61 o
  -6   7   5          8.46          3.90         3.39 o
  -5   7   5        475.21        484.60        10.50 o
  -4   7   5       1981.04       1954.27        23.99 o
  -3   7   5       3895.89       3651.83        37.54 o
  -2   7   5        708.54        873.78        11.93 o
  -1   7   5        890.49        832.95        10.60 o
   0   7   5       1371.96       1306.53        12.75 o
   1   7   5        214.52        168.24         5.27 o
   2   7   5         23.70          9.82         2.46 o
   3   7   5        670.64        674.41        12.89 o
   4   7   5         85.60         77.30         6.32 o
   5   7   5         47.38         61.53         5.96 o
   6   7   5          3.92          2.38         3.71 o
   7   7   5          7.74         28.01         5.93 o
   8   7   5          4.38          9.30         8.37 o
   9   7   5         15.89          9.70         9.30 o
  10   7   5          6.21         14.72         9.31 o
 -11   8   5         44.37         38.69        16.74 o
 -10   8   5         40.37         43.78         8.84 o
  -9   8   5          4.41         11.12        10.18 o
  -8   8   5        483.02        547.43        29.15 o
  -7   8   5        114.73        106.56         6.66 o
  -6   8   5        183.53        190.95         7.55 o
  -5   8   5        326.38        357.80         6.42 o
  -4   8   5        300.42        266.15        10.57 o
  -3   8   5        357.51        346.17        11.70 o
  -2   8   5          2.01          3.24         2.53 o
  -1   8   5       1357.58       1377.37        14.72 o
   0   8   5        681.25        778.81        10.04 o
   1   8   5        297.45        247.83         5.80 o
   2   8   5        331.78        293.17         6.99 o
   3   8   5          3.63          5.62         2.42 o
   4   8   5        141.89        155.45         7.55 o
   5   8   5         11.70         18.26         4.41 o
   6   8   5          0.05          3.27         3.80 o
   7   8   5         26.32         37.14         6.69 o
   8   8   5          2.18          0.52         7.68 o
   9   8   5         14.97         34.38        11.13 o
  10   8   5          1.09          5.67         8.81 o
 -11   9   5          2.32          7.68         6.70 o
 -10   9   5         10.78         21.58         6.60 o
  -9   9   5         17.85         15.39         6.07 o
  -8   9   5         29.95         35.78         6.13 o
  -7   9   5         73.85         75.88         6.95 o
  -6   9   5         89.22         93.60         6.84 o
  -5   9   5         25.72         27.18         2.70 o
  -4   9   5        191.31        190.52         5.30 o
  -3   9   5        679.61        618.75        11.46 o
  -2   9   5        208.00        223.55         7.13 o
  -1   9   5       1155.09       1132.69        13.31 o
   0   9   5        187.35        204.89         6.02 o
   1   9   5        282.18        292.02         6.40 o
   2   9   5          0.11          1.07         2.41 o
   3   9   5        132.94        169.50         5.75 o
   4   9   5        454.86        425.80        11.09 o
   5   9   5         85.66         79.74         6.38 o
   6   9   5        145.68        123.15         7.47 o
   7   9   5        146.65        150.12        14.49 o
   8   9   5         78.93         53.76        10.86 o
   9   9   5          3.75          3.80         9.32 o
  10   9   5          3.44          7.60         9.31 o
 -11  10   5         39.69         41.30        15.75 o
 -10  10   5         43.81         63.71        17.71 o
  -9  10   5        100.33        100.62        13.49 o
  -8  10   5        478.82        426.35        13.29 o
  -7  10   5        762.34        785.35        16.81 o
  -6  10   5        170.44        193.38         9.65 o
  -5  10   5         56.61         74.22         5.57 o
  -4  10   5        175.82        260.35         7.56 o
  -3  10   5        496.55        451.25        11.18 o
  -2  10   5       1759.00       1822.65        19.14 o
  -1  10   5         16.80         12.70         2.70 o
   0  10   5        562.23        553.94         8.41 o
   1  10   5          5.43          8.22         2.50 o
   2  10   5         79.93         82.51         4.40 o
   3  10   5        135.68        191.78         6.58 o
   4  10   5         98.58        103.24         6.98 o
   5  10   5        170.68        156.16         8.05 o
   6  10   5         60.55         45.13         8.34 o
   7  10   5        127.20        126.83        10.48 o
   8  10   5          0.01          2.35         8.10 o
   9  10   5          4.70          1.57         8.89 o
  10  10   5          0.35          3.93         9.22 o
 -11  11   5          1.87          6.13         7.46 o
 -10  11   5         10.70         10.22         7.25 o
  -9  11   5          5.32          0.00         5.85 o
  -8  11   5          2.79         22.82         6.69 o
  -7  11   5        110.32        137.95         9.81 o
  -6  11   5        200.76        190.01        10.46 o
  -5  11   5         24.91         31.37         4.64 o
  -4  11   5        546.17        550.88        10.86 o
  -3  11   5         47.73         44.94         5.02 o
  -2  11   5          2.91          8.22         3.60 o
  -1  11   5          2.25          6.59         2.44 o
   0  11   5          0.41          2.46         2.35 o
   1  11   5        488.58        403.90         7.39 o
   3  11   5         77.64        154.68         6.39 o
   4  11   5          4.54          2.30         4.07 o
   5  11   5        381.09        342.70        12.45 o
   6  11   5         33.21         43.40         9.13 o
   7  11   5          3.53         14.71        11.22 o
   8  11   5          1.66          4.68         8.79 o
   9  11   5          2.09          8.40         8.25 o
 -11  12   5         18.61         32.46         8.48 o
 -10  12   5          0.80          5.38         6.35 o
  -9  12   5         29.17         47.65        11.55 o
  -8  12   5        530.04        614.58        18.52 o
  -7  12   5       1479.13       1316.94        23.05 o
  -6  12   5          0.23          4.50         4.90 o
  -5  12   5         62.76         36.79         6.14 o
  -4  12   5        125.28        131.94         8.67 o
  -3  12   5        430.31        465.54        11.67 o
  -2  12   5        680.08        648.71        11.54 o
  -1  12   5        120.43         81.94         4.63 o
   0  12   5        156.51        177.56         5.56 o
   1  12   5        670.42        667.51        10.00 o
   2  12   5        109.22         91.00         5.10 o
   3  12   5          0.54          5.47         3.19 o
   4  12   5          8.30         10.87         4.68 o
   5  12   5        173.24        161.61         9.36 o
   6  12   5        164.58        172.12        17.79 o
   7  12   5        114.60        111.70        10.96 o
   8  12   5          6.92          2.60         9.16 o
   9  12   5          3.45          0.00         8.36 o
 -11  13   5          4.54          5.07         6.71 o
 -10  13   5          0.11          1.73         6.26 o
  -9  13   5        193.61        203.63        13.28 o
  -8  13   5          7.55         12.61         6.63 o
  -7  13   5          9.96         25.56         7.73 o
  -6  13   5         75.44         72.77         7.18 o
  -5  13   5         95.03         91.19         8.24 o
  -4  13   5        230.49        217.85        10.35 o
  -3  13   5          3.22          9.96         3.58 o
  -2  13   5        149.82        152.47         8.77 o
  -1  13   5        283.38        260.45         7.60 o
   0  13   5          1.73          3.64         2.43 o
   1  13   5          0.85          7.31         2.76 o
   3  13   5        286.63        204.87         7.46 o
   4  13   5          3.14          5.66         4.38 o
   5  13   5          2.00          3.02         4.74 o
   6  13   5          8.65          0.96         5.04 o
   7  13   5          7.09          9.56         8.75 o
   8  13   5          0.23         14.83        11.41 o
   9  13   5         12.02         18.12        10.13 o
 -11  14   5         22.25         23.29         9.92 o
 -10  14   5          0.00          8.36         6.71 o
  -9  14   5          0.92          7.51         7.29 o
  -8  14   5         74.63         52.26         9.33 o
  -7  14   5        383.89        460.01        16.62 o
  -6  14   5         46.63         54.59         7.74 o
  -5  14   5         15.00         10.35         5.11 o
  -4  14   5        381.61        381.59        10.01 o
  -3  14   5        185.82        209.79         8.47 o
  -2  14   5         75.38         67.04         5.22 o
  -1  14   5         39.00         32.69         3.80 o
   0  14   5         14.19          8.04         2.76 o
   1  14   5        136.63        163.28         5.80 o
   2  14   5         87.94        108.15         5.63 o
   3  14   5         54.19         84.20         6.13 o
   4  14   5        117.07        116.87         8.62 o
   5  14   5        160.91        142.01         9.23 o
   6  14   5        126.55        139.45         9.48 o
   7  14   5          0.08          3.14         6.34 o
   8  14   5          6.26         20.07        11.41 o
   9  14   5          1.39          1.38         9.46 o
 -11  15   5          2.11          6.82         7.85 o
 -10  15   5          0.96          0.00         7.13 o
  -9  15   5         35.44         22.26         8.33 o
  -8  15   5         26.13         17.22         8.33 o
  -7  15   5         21.39         21.11         7.30 o
  -6  15   5          2.48          4.00         4.20 o
  -5  15   5        224.73        203.85         9.65 o
  -4  15   5        135.38        117.29         7.43 o
  -3  15   5         53.59         45.12         6.39 o
  -2  15   5        173.23        158.78         7.56 o
  -1  15   5        177.55        186.15         7.39 o
   0  15   5          0.73          7.06         3.00 o
   1  15   5        122.12        138.19         5.85 o
   2  15   5         81.01        134.29         6.11 o
   3  15   5         92.79        150.77         8.21 o
   4  15   5        199.17        219.40        15.56 o
   5  15   5        120.77        135.03         9.13 o
   6  15   5          0.00          3.86         5.11 o
   7  15   5         49.21         51.29         8.76 o
   8  15   5          1.51          0.00         8.25 o
   9  15   5          8.69          4.36         9.93 o
 -10  16   5         19.00         21.37         9.02 o
  -9  16   5          2.65          3.73         7.48 o
  -8  16   5          2.27          2.44         6.86 o
  -7  16   5         16.81         23.63         9.50 o
  -6  16   5         28.96         17.45         5.07 o
  -5  16   5         12.56          8.86         4.69 o
  -4  16   5         74.53         97.02         6.67 o
  -3  16   5         17.95         13.09         4.62 o
  -2  16   5         56.35         58.93         5.12 o
  -1  16   5         98.11         97.64         6.04 o
   0  16   5         18.19         19.91         3.59 o
   1  16   5          1.24          4.60         2.96 o
   2  16   5         54.19         44.51         4.60 o
   3  16   5         48.29         43.99         5.44 o
   4  16   5          1.66          3.61         5.48 o
   5  16   5         77.31         62.85         7.48 o
   6  16   5          3.15          0.23         4.96 o
   7  16   5          9.95         11.14         7.30 o
   8  16   5          2.38          0.00         5.48 o
   9  16   5          3.25         17.52        12.36 o
 -10  17   5         11.23          1.19         7.86 o
  -9  17   5         10.71         23.33         8.79 o
  -8  17   5         79.94         80.89        11.04 o
  -7  17   5         31.22         34.95         9.06 o
  -6  17   5          0.42          2.13         4.60 o
  -5  17   5         17.92         25.67         7.47 o
  -4  17   5         64.82         62.36         6.04 o
  -3  17   5          1.33          1.47         4.08 o
  -2  17   5        131.45        136.45         9.23 o
  -1  17   5         81.28         86.29         5.63 o
   0  17   5         35.04         34.30         4.66 o
   1  17   5         84.14         47.59         6.58 o
   2  17   5        299.82        354.57         9.56 o
   3  17   5         42.00         44.09         5.23 o
   4  17   5          6.43          5.12         6.16 o
   5  17   5          1.59          4.46         5.55 o
   6  17   5         63.17         71.66         7.83 o
   7  17   5         90.15         83.06        10.61 o
   8  17   5          9.59         16.92         7.35 o
 -10  18   5          3.64          2.71         8.60 o
  -9  18   5         20.74         28.37         9.95 o
  -8  18   5        204.37        203.06        16.59 o
  -7  18   5         79.90         79.35        11.42 o
  -6  18   5        223.95        244.12        12.33 o
  -5  18   5         46.25         59.17         6.64 o
  -4  18   5         38.80         51.44         8.01 o
  -3  18   5       1118.22       1042.95        21.86 o
  -2  18   5        234.14        237.30         8.74 o
  -1  18   5         13.76         12.58         4.16 o
   0  18   5        283.09        315.33         9.73 o
   1  18   5        172.14        139.73         6.95 o
   2  18   5        256.41        254.53         9.48 o
   3  18   5          1.57          4.83         4.15 o
   4  18   5         22.30         38.07         7.73 o
   5  18   5         22.75         28.00         6.71 o
   6  18   5         63.75         66.56         7.90 o
   7  18   5         14.84         23.63         8.30 o
   8  18   5         23.33          7.64         7.34 o
 -10  19   5         11.79         33.94        10.70 o
  -9  19   5         22.72         25.76         9.77 o
  -8  19   5         23.77         27.50        10.05 o
  -7  19   5         75.52         72.45        12.09 o
  -6  19   5        266.79        286.85        13.96 o
  -5  19   5         54.81         50.70         5.17 o
  -4  19   5         10.31          7.95         4.07 o
  -3  19   5        384.20        378.81        12.12 o
  -2  19   5        103.35         85.40         9.37 o
  -1  19   5        109.23        116.18         7.05 o
   0  19   5         24.97         25.39         5.18 o
   1  19   5        112.94        118.36         7.04 o
   2  19   5        116.73        123.70         8.18 o
   3  19   5         97.50        110.33         8.06 o
   4  19   5         15.42         19.28         6.85 o
   5  19   5          8.72         10.27         6.14 o
   6  19   5         23.04         19.76         6.43 o
   7  19   5          3.37         11.73         7.93 o
   8  19   5          0.07          3.38         6.93 o
 -10  20   5         28.47         36.69        19.37 o
  -9  20   5         52.67         50.57        10.94 o
  -8  20   5         28.56         30.72        17.37 o
  -7  20   5        230.59        223.95        25.21 o
  -6  20   5          2.66         10.91         6.41 o
  -5  20   5         40.46         32.76         5.42 o
  -4  20   5         13.20          5.91         4.70 o
  -3  20   5          6.72          7.94         5.45 o
  -2  20   5        205.75        196.21        10.38 o
  -1  20   5         19.19         10.31         4.76 o
   0  20   5        176.30        190.91         9.54 o
   1  20   5        238.54        212.04         9.54 o
   2  20   5         48.07         33.24         6.21 o
   3  20   5          7.80          4.44         5.46 o
   4  20   5         34.02         35.23         7.63 o
   5  20   5          4.91         11.42         6.26 o
   6  20   5         74.21         90.82         9.69 o
   7  20   5          7.55          9.56         8.70 o
   8  20   5         18.27         26.09         8.20 o
  -9  21   5         67.60         73.05        12.84 o
  -8  21   5          3.42         21.65         9.95 o
  -7  21   5          7.71         25.51         8.14 o
  -6  21   5          2.27          5.54         6.23 o
  -5  21   5          9.63          3.36         4.90 o
  -4  21   5         18.06         18.42         5.46 o
  -3  21   5        294.84        327.48        16.55 o
  -2  21   5        391.56        387.64        12.94 o
  -1  21   5        325.64        292.39        11.29 o
   0  21   5          4.81         11.03         4.78 o
   1  21   5          6.88          7.76         4.53 o
   2  21   5         46.06         35.39         6.10 o
   3  21   5        183.46        176.27        13.46 o
   4  21   5          0.25          8.04         7.05 o
   5  21   5         12.86         26.71         7.37 o
   6  21   5         14.19          6.84         6.17 o
   7  21   5         28.30         34.49         9.79 o
   8  21   5          1.68          4.59         7.65 o
  -9  22   5          1.46         11.89         9.92 o
  -8  22   5          5.93          4.72         9.02 o
  -7  22   5         75.33         79.78         9.35 o
  -6  22   5          8.93         12.51         7.32 o
  -5  22   5         18.37         20.43         5.88 o
  -4  22   5          6.40          3.19         5.27 o
  -3  22   5        779.99        730.24        19.31 o
  -2  22   5        149.70        166.75         9.93 o
  -1  22   5         75.62        103.79         8.60 o
   0  22   5        109.96        116.18         8.32 o
   1  22   5         56.81         70.47        11.70 o
   2  22   5          5.83          7.82         5.64 o
   3  22   5         38.58         26.31         7.36 o
   4  22   5         29.75         14.58         7.51 o
   5  22   5         83.99         79.60        10.24 o
   6  22   5          0.77          1.57         5.90 o
   7  22   5          9.78         10.92         9.74 o
  -9  23   5         47.27         38.22        16.32 o
  -8  23   5          6.57          3.91         9.84 o
  -7  23   5         12.71         15.04         7.38 o
  -6  23   5         11.06         13.71         7.65 o
  -5  23   5         11.60         12.92         5.47 o
  -4  23   5          6.12          1.13         5.35 o
  -3  23   5         33.10         41.65         8.19 o
  -2  23   5          9.45          3.25         5.98 o
  -1  23   5        250.86        235.41        13.30 o
   0  23   5          0.37         10.42         5.37 o
   1  23   5          0.10          9.36         5.65 o
   2  23   5        178.88        142.46        11.17 o
   3  23   5         52.07         51.85        13.00 o
   4  23   5         40.35         28.87         8.52 o
   5  23   5          1.09          6.61         6.58 o
   6  23   5          0.37          8.38         6.40 o
   7  23   5         57.07         77.30        15.14 o
  -8  24   5          6.01          7.26         9.91 o
  -7  24   5          4.93          0.00         6.91 o
  -6  24   5          4.01          3.32         6.95 o
  -5  24   5          7.90         14.15         8.20 o
  -4  24   5         10.16         14.50         6.01 o
  -3  24   5         16.65         21.59         7.98 o
  -2  24   5         60.29         39.13         7.38 o
  -1  24   5         24.59         17.45         7.04 o
   0  24   5         43.07         38.16         7.66 o
   1  24   5          6.16         10.45         6.05 o
   2  24   5         30.93         33.80         7.76 o
   3  24   5         41.11         25.34         8.72 o
   4  24   5         39.31         20.45         8.57 o
   5  24   5         10.83          5.58         6.96 o
   6  24   5          9.60          8.45         6.77 o
   7  24   5         49.71         66.12        11.66 o
  -8  25   5          2.44          0.00        10.02 o
  -7  25   5         31.07         43.31         8.87 o
  -6  25   5          3.21         12.76         8.15 o
  -5  25   5          4.13          4.90         5.89 o
  -4  25   5         22.83         16.06         6.57 o
  -3  25   5          1.65          3.58         6.90 o
  -2  25   5         21.17         19.17         9.40 o
  -1  25   5         54.06         61.06        10.28 o
   0  25   5          2.01          4.32         6.06 o
   1  25   5         18.13         20.96         8.31 o
   2  25   5          0.03          4.01         7.38 o
   3  25   5          0.95          8.41         7.87 o
   4  25   5          2.47          0.44         8.01 o
   5  25   5         12.39         22.07         7.88 o
   6  25   5          0.25         11.19         7.14 o
  -8  26   5         27.94         32.63        12.73 o
  -7  26   5         30.19         35.86        11.25 o
  -6  26   5         25.25         14.86         8.54 o
  -5  26   5          2.06          2.50         5.65 o
  -4  26   5         15.02          5.40         6.29 o
  -3  26   5         17.00          6.62         8.25 o
  -2  26   5         10.55          7.06         7.86 o
  -1  26   5          0.01          1.18         7.05 o
   0  26   5          7.49          7.86         6.93 o
   1  26   5          0.72          1.77         6.76 o
   2  26   5         18.99         23.87         9.09 o
   3  26   5          5.02         10.82         7.70 o
   4  26   5          9.32          2.89         7.71 o
   5  26   5          2.11          8.96         8.36 o
   6  26   5          0.01          0.00         6.93 o
  -7  27   5          3.81          6.33         7.69 o
  -6  27   5         35.46         27.30         9.41 o
  -5  27   5          0.74          3.54         6.19 o
  -4  27   5          7.98         10.13         6.77 o
  -3  27   5         22.79         21.31         8.99 o
  -2  27   5          1.59          2.52         7.86 o
  -1  27   5          8.22          0.34         8.16 o
   0  27   5          2.08          4.52         7.76 o
   1  27   5         35.19         19.63        10.96 o
   2  27   5         29.49         20.55         9.19 o
   3  27   5          2.33          5.66         7.97 o
   4  27   5          9.49          4.35         8.38 o
   5  27   5          8.85         28.81        10.18 o
   6  27   5          8.43         16.43         7.85 o
  -7  28   5          4.78          7.53         8.60 o
  -6  28   5          9.62          5.38         8.78 o
  -5  28   5          0.73          4.64         6.60 o
  -4  28   5          3.88          3.38         6.61 o
  -3  28   5         30.95         44.93        11.42 o
  -2  28   5          0.35          4.81         8.69 o
  -1  28   5          4.10          4.80         8.23 o
   0  28   5         13.32         13.69         8.67 o
   1  28   5         23.61         30.56        11.48 o
   2  28   5         20.53         32.11         9.96 o
   3  28   5         14.09         25.37         9.21 o
   4  28   5          4.12          7.11         9.56 o
   5  28   5          8.58         28.64        10.82 o
  -6  29   5         26.94         28.16        10.05 o
  -5  29   5          0.23         10.04         7.07 o
  -4  29   5          0.05          7.67         7.63 o
  -3  29   5          1.47          1.70         9.26 o
  -2  29   5          2.79         10.60         8.96 o
  -1  29   5          2.23         10.62         9.53 o
   0  29   5          8.17          4.43         7.75 o
   1  29   5          0.01          5.04        10.46 o
   2  29   5         24.18         29.18        16.69 o
   3  29   5          3.26          1.89         8.51 o
   4  29   5          3.51          4.26         8.85 o
   5  29   5          3.07         17.15        12.42 o
  -6  30   5         14.49         28.45        10.80 o
  -5  30   5         27.82         32.40         8.17 o
  -4  30   5          2.58         10.43         8.47 o
  -3  30   5          0.15         13.15        10.76 o
  -2  30   5          0.29          0.18         8.89 o
  -1  30   5          1.11          1.36         9.37 o
   0  30   5          0.02          4.24         9.99 o
   1  30   5          0.80          0.00         9.63 o
   2  30   5         13.44          8.46         9.56 o
   3  30   5          2.27          5.23         9.87 o
   4  30   5          0.19          4.63        10.17 o
  -5  31   5         36.03         34.37        14.74 o
  -4  31   5         62.65         76.13        11.93 o
  -3  31   5          5.10          3.28         9.56 o
  -2  31   5          5.90          0.00         8.93 o
  -1  31   5          1.67          5.14        10.67 o
   0  31   5         34.94         47.11        12.96 o
   1  31   5         41.27         44.29        13.05 o
   2  31   5          2.75         14.00         9.94 o
   3  31   5          5.82         10.13        11.25 o
  -4  32   5         34.04         47.63        11.08 o
  -3  32   5          6.85          6.97        11.19 o
  -2  32   5          0.69          7.27        11.05 o
  -1  32   5         22.09         37.35        13.07 o
   0  32   5         17.28         31.02        18.08 o
   1  32   5          1.09         17.98        12.30 o
   2  32   5          4.67          1.08        10.46 o
  -3  33   5          2.87          2.99        11.16 o
  -2  33   5          1.20         21.90        12.72 o
  -1  33   5          0.88          6.69        10.42 o
   0  33   5          8.03         14.34        12.21 o
   1  33   5          1.39          9.65        11.97 o
 -12   0   6        134.55        161.88        16.12 o
 -11   0   6         11.75         15.45         9.40 o
 -10   0   6         14.45          0.00         8.73 o
  -9   0   6          1.26          9.40         9.40 o
  -8   0   6        182.09        200.96        15.55 o
  -7   0   6        265.23        244.75        33.59 o
  -6   0   6        254.06        293.62        42.62 o
  -5   0   6         85.29         77.60         7.90 o
  -4   0   6         30.56         30.89         8.87 o
  -3   0   6        523.91        438.92        11.54 o
  -2   0   6        163.81        243.55        10.08 o
   0   0   6          3.21          0.00         2.84 o
   1   0   6        276.80        258.38         7.45 o
   2   0   6          0.14          0.77         3.25 o
   3   0   6        181.38        177.59         8.43 o
   4   0   6        360.54        225.31        16.34 o
   5   0   6        407.09        367.34        22.50 o
   6   0   6          0.45          0.00         6.29 o
   7   0   6         44.74         20.82        14.78 o
   8   0   6          5.50          0.00        11.42 o
   9   0   6          3.73          5.36        13.82 o
 -12   1   6        139.51        141.49        39.63 o
 -11   1   6          1.47          6.79         7.05 o
 -10   1   6          6.45         15.74        14.44 o
  -9   1   6         13.97         24.52         6.65 o
  -8   1   6       1092.62       1131.89        29.38 o
  -7   1   6        107.28         98.08         8.25 o
  -6   1   6         66.47         55.68         5.77 o
  -5   1   6          0.01          1.89         3.34 o
  -4   1   6         25.26         36.27         5.16 o
  -3   1   6         12.87         13.11         3.01 o
  -2   1   6          3.01          1.55         2.58 o
  -1   1   6          0.48          1.91         2.13 o
   0   1   6        153.94        128.67         4.52 o
   1   1   6          9.30          3.67         2.12 o
   2   1   6        337.62        341.24         6.76 o
   3   1   6        363.48        329.53         7.00 o
   4   1   6        322.83        320.85         9.32 o
   5   1   6         17.00         22.20         5.73 o
   6   1   6         14.61          8.97         5.11 o
   7   1   6          0.00          0.00         8.55 o
   8   1   6         16.31         14.26         9.46 o
   9   1   6         37.12         49.80        11.76 o
 -12   2   6          1.62          9.72        10.41 o
 -11   2   6        136.20        174.28        22.50 o
 -10   2   6          1.74          0.00         5.32 o
  -9   2   6          6.36          3.84         5.81 o
  -8   2   6        117.77        130.09        15.26 o
  -7   2   6        149.80        147.36         9.45 o
  -6   2   6        329.77        289.31        10.15 o
  -5   2   6        103.47         79.41         6.60 o
  -4   2   6          6.06          3.69         2.40 o
  -3   2   6         27.73         21.70         3.86 o
  -2   2   6        330.96        354.56         8.20 o
  -1   2   6        324.25        342.70         6.81 o
   0   2   6         17.86         10.02         2.41 o
   1   2   6         32.59         35.55         3.07 o
   2   2   6          0.23          3.27         2.36 o
   3   2   6        215.30        205.62         6.54 o
   4   2   6         16.61         26.71         4.16 o
   5   2   6         19.89         32.55         5.83 o
   6   2   6        215.71        193.50         9.57 o
   7   2   6          1.90          0.34         8.55 o
   8   2   6          1.70          0.00         9.02 o
   9   2   6          1.36          2.93         9.05 o
 -12   3   6         21.03         30.90        12.09 o
 -11   3   6         26.93         25.24         7.08 o
 -10   3   6         12.51         11.93         8.99 o
  -9   3   6         32.91         21.28         6.60 o
  -8   3   6          8.12          9.95         5.89 o
  -7   3   6          8.59         15.89         7.24 o
  -6   3   6        220.07        238.55        11.70 o
  -5   3   6          9.25          2.05         3.77 o
  -4   3   6         86.23        105.72         5.69 o
  -3   3   6        124.24        125.97         6.02 o
  -2   3   6         42.34         41.91         3.97 o
  -1   3   6          4.68          4.02         2.27 o
   0   3   6        230.23        241.13         5.58 o
   1   3   6        241.36        256.40         6.03 o
   2   3   6        453.40        409.85         7.41 o
   3   3   6          0.47          2.08         2.43 o
   4   3   6          7.46          3.61         3.32 o
   5   3   6         66.11         78.58         7.53 o
   6   3   6          3.03          3.73         4.64 o
   7   3   6         13.87         10.20         5.51 o
   8   3   6          0.87          0.00         8.99 o
   9   3   6          3.36          6.62         9.17 o
 -12   4   6         42.81         33.09        16.46 o
 -11   4   6         21.86         24.15         7.19 o
 -10   4   6          0.20          5.12         5.57 o
  -9   4   6          7.71          4.06         5.51 o
  -8   4   6         11.65         11.43         5.88 o
  -7   4   6        216.03        224.49        11.96 o
  -6   4   6          6.34          6.23         5.17 o
  -5   4   6        350.47        340.50        10.68 o
  -4   4   6       1114.05       1126.47        14.74 o
  -3   4   6        184.55        205.49         7.43 o
  -2   4   6          0.09          5.60         3.06 o
  -1   4   6        403.83        391.00         7.71 o
   0   4   6        166.13        228.42         6.17 o
   1   4   6        216.06        288.59         6.15 o
   2   4   6        616.12        617.80         8.96 o
   3   4   6        107.72         99.88         7.33 o
   4   4   6        203.38        229.28        10.01 o
   5   4   6         51.06         48.55         6.52 o
   6   4   6          3.87         11.71         4.87 o
   7   4   6          4.86          3.63         5.38 o
   8   4   6          3.97         13.64        10.14 o
   9   4   6          4.79          3.48         8.60 o
 -11   5   6          0.03          3.50         6.62 o
 -10   5   6         12.00         20.12         6.48 o
  -9   5   6         14.02         18.02         6.30 o
  -8   5   6        140.77        168.01        10.06 o
  -7   5   6        172.91        143.59         9.78 o
  -6   5   6         41.01         50.35         6.90 o
  -5   5   6          0.88          3.12         4.58 o
  -4   5   6       1330.35       1253.43        17.11 o
  -3   5   6        663.63        662.65        11.90 o
  -2   5   6       1174.59       1142.27        15.34 o
  -1   5   6       1210.55       1365.43        14.31 o
   0   5   6        248.05        301.04         6.67 o
   1   5   6        194.14        138.31         5.07 o
   2   5   6         50.41         43.44         3.34 o
   3   5   6        161.74        177.08         8.12 o
   4   5   6          2.02          5.96         3.54 o
   5   5   6        126.43        142.41        10.47 o
   6   5   6        106.53         97.42         7.70 o
   7   5   6         46.89         36.44         7.56 o
   8   5   6         22.78         34.72        12.10 o
   9   5   6          4.29         20.14        10.64 o
 -11   6   6        149.16        141.52        10.95 o
 -10   6   6         10.68         12.00         6.32 o
  -9   6   6         81.42         69.79         8.49 o
  -8   6   6        332.35        331.90        12.77 o
  -7   6   6        250.62        349.42        13.70 o
  -6   6   6          7.02          9.70         5.15 o
  -5   6   6          3.12          2.42         2.57 o
  -4   6   6         60.62         86.07         5.41 o
  -3   6   6        173.50        174.22         6.65 o
  -2   6   6        375.90        276.25         7.95 o
  -1   6   6        238.73        187.78         6.13 o
   0   6   6        215.57        228.24         6.05 o
   1   6   6          0.06          1.49         2.26 o
   2   6   6        107.15        135.34         4.90 o
   3   6   6         10.14          2.59         3.62 o
   4   6   6        467.65        422.99        10.49 o
   5   6   6        446.92        424.00        17.81 o
   6   6   6         22.52         20.64         6.65 o
   7   6   6        188.40        179.11        13.83 o
   8   6   6          3.68         10.31        11.08 o
   9   6   6          0.47          4.54         8.99 o
 -11   7   6          0.21          9.54        10.80 o
 -10   7   6         69.50         43.13         7.88 o
  -9   7   6         19.48         13.43         6.81 o
  -8   7   6        237.55        232.05        20.75 o
  -7   7   6       1417.88       1316.11        29.59 o
  -6   7   6        174.89        155.13        10.07 o
  -5   7   6          4.31          7.47         2.94 o
  -4   7   6        666.74        628.09        11.85 o
  -3   7   6        961.01        893.79        17.70 o
  -2   7   6        148.30        155.75         6.80 o
  -1   7   6        678.59        723.83        10.79 o
   0   7   6          1.27          6.30         2.53 o
   1   7   6        122.79        132.79         4.96 o
   2   7   6         39.70         44.29         3.43 o
   3   7   6        109.98        113.49         6.32 o
   4   7   6        265.98        334.23         9.94 o
   5   7   6          5.65         10.17         5.46 o
   6   7   6        117.11         86.57         7.98 o
   7   7   6          5.82         12.84         6.89 o
   8   7   6         25.84         20.85        11.75 o
   9   7   6          6.19          0.92         9.27 o
 -11   8   6        117.41        126.60        17.66 o
 -10   8   6          5.35          8.98         8.13 o
  -9   8   6        509.53        526.48        18.00 o
  -8   8   6        762.84        799.67        39.36 o
  -7   8   6        293.31        238.39        12.88 o
  -6   8   6         37.65         46.59         7.34 o
  -5   8   6         50.48         47.48         4.27 o
  -4   8   6         94.28         89.35         5.42 o
  -3   8   6       1143.43       1140.81        16.65 o
  -2   8   6        436.00        346.91         9.44 o
  -1   8   6        411.70        379.35         7.58 o
   0   8   6          0.38          2.10         2.31 o
   1   8   6        257.25        295.37         6.58 o
   2   8   6          9.21         13.46         2.91 o
   3   8   6        406.58        443.16         9.85 o
   4   8   6        403.87        401.83        10.95 o
   5   8   6         73.95         73.26         8.02 o
   6   8   6         71.28         86.30         8.08 o
   7   8   6        180.11        169.05        12.54 o
   8   8   6         22.86         34.79        11.85 o
   9   8   6          6.86         20.06        11.28 o
 -11   9   6         15.86         20.61         7.49 o
 -10   9   6         13.84          6.21         6.42 o
  -9   9   6        128.91        142.38        11.68 o
  -8   9   6          1.26         21.06         6.85 o
  -7   9   6        351.21        399.30        27.56 o
  -6   9   6        120.63        119.92         8.88 o
  -5   9   6          0.03          2.93         3.65 o
  -4   9   6         94.79        107.40         6.04 o
  -3   9   6         31.83         22.82         4.19 o
  -2   9   6         46.22         51.33         3.93 o
  -1   9   6         73.45         65.15         3.95 o
   0   9   6        327.90        314.97         6.56 o
   1   9   6         93.03         96.51         4.75 o
   2   9   6         79.52         67.47         4.10 o
   3   9   6        362.64        379.18        10.80 o
   4   9   6        362.48        335.23        12.88 o
   5   9   6        218.60        253.50        13.19 o
   6   9   6          0.84          2.50         5.25 o
   7   9   6         21.63         18.62         6.91 o
   8   9   6         57.02         65.82        22.50 o
   9   9   6         33.62         38.28        12.61 o
 -11  10   6         22.80         19.79         7.92 o
 -10  10   6         40.59         45.08         8.69 o
  -9  10   6         72.59         74.39         9.81 o
  -8  10   6        190.39        190.53        20.84 o
  -7  10   6        411.97        418.33        15.71 o
  -6  10   6          0.03          6.17         4.84 o
  -5  10   6         44.14         56.48         5.41 o
  -4  10   6         65.29         54.43         4.91 o
  -3  10   6        141.23        172.91         8.18 o
  -2  10   6          3.20          4.94         2.75 o
  -1  10   6          4.33         14.40         3.19 o
   0  10   6          9.83          7.44         2.71 o
   1  10   6          0.07          2.14         2.42 o
   2  10   6          9.60         25.66         3.63 o
   3  10   6          4.70          1.94         3.60 o
   4  10   6        171.07        167.32        10.86 o
   5  10   6         91.58         91.32        11.45 o
   6  10   6         42.01         19.20         6.08 o
   7  10   6         72.08         75.47         9.68 o
   8  10   6          4.83          3.20         9.94 o
   9  10   6          0.89          0.00         9.60 o
 -11  11   6         11.88         15.88         8.03 o
 -10  11   6          5.77          7.72         6.99 o
  -9  11   6         13.60          2.57         6.79 o
  -8  11   6          0.57          9.63         6.59 o
  -7  11   6          0.00          8.88         5.54 o
  -6  11   6         83.13         82.00         7.72 o
  -5  11   6        123.13        121.71         7.22 o
  -4  11   6        314.08        314.57         9.47 o
  -3  11   6          1.28          2.19         3.61 o
  -2  11   6         34.52         39.87         4.33 o
  -1  11   6        106.98         92.48         4.85 o
   0  11   6         42.90         47.49         3.83 o
   1  11   6         96.55         63.94         4.20 o
   2  11   6         74.27         86.60         4.55 o
   3  11   6          7.60          9.10         4.19 o
   4  11   6          0.96          7.02         4.48 o
   5  11   6          5.22          0.00         5.44 o
   6  11   6          0.55          0.82         5.26 o
   7  11   6         58.16         61.10         9.30 o
   8  11   6         10.80         15.11        10.05 o
   9  11   6          3.73         10.78        10.47 o
 -11  12   6         11.61          8.42         8.08 o
 -10  12   6          0.20          0.00         6.05 o
  -9  12   6          0.00          5.18         6.89 o
  -8  12   6          1.96          7.14         6.87 o
  -7  12   6         41.14         30.60         7.79 o
  -6  12   6        140.78        111.90         5.98 o
  -5  12   6         58.65         58.71         5.99 o
  -4  12   6        245.12        221.07         9.37 o
  -3  12   6          3.35          6.47         3.85 o
  -2  12   6          2.45          3.93         3.31 o
  -1  12   6         31.42         48.73         3.91 o
   0  12   6        259.37        261.98         7.74 o
   1  12   6        162.40        167.74         6.22 o
   4  12   6         19.36         26.24         7.66 o
   5  12   6          5.78          9.43         5.73 o
   6  12   6          0.03          1.49         5.01 o
   7  12   6         12.17         18.70         7.89 o
   8  12   6          5.66          5.18         9.83 o
   9  12   6         40.77         28.10        11.84 o
 -11  13   6          9.11          3.59         8.02 o
 -10  13   6         16.10         17.36         9.21 o
  -9  13   6         23.32          6.75         7.29 o
  -8  13   6         35.73         53.28         9.16 o
  -7  13   6        254.06        243.32        13.86 o
  -6  13   6          8.36         15.19         6.06 o
  -5  13   6        126.30        128.26        11.46 o
  -4  13   6         47.52         54.01         5.70 o
  -3  13   6         30.25         53.32         5.66 o
  -2  13   6        112.90         96.50         7.87 o
  -1  13   6         43.26         43.44         4.00 o
   0  13   6        365.81        348.96         8.07 o
   1  13   6          0.33          2.55         2.91 o
   2  13   6        159.68        171.82         8.60 o
   3  13   6          5.82          7.52         5.01 o
   4  13   6          7.33         15.35         5.92 o
   5  13   6          2.27          4.11         5.72 o
   6  13   6          7.87         10.45         5.86 o
   7  13   6         10.92         13.19         8.20 o
   8  13   6          7.81         13.44        13.77 o
   9  13   6          3.02         10.68        10.63 o
 -11  14   6          9.05         16.40         8.73 o
 -10  14   6         22.10         30.23         8.48 o
  -9  14   6         13.23          6.03         7.74 o
  -8  14   6          3.67          9.61         7.57 o
  -7  14   6        288.25        238.35        16.04 o
  -6  14   6          8.02          7.02         4.33 o
  -5  14   6          1.69          3.74         4.78 o
  -4  14   6          1.95          2.51         4.08 o
  -3  14   6          1.57          4.98         3.91 o
  -2  14   6         47.07         41.43         5.13 o
  -1  14   6          2.13          2.18         3.47 o
   0  14   6         19.99         27.08         3.74 o
   1  14   6         32.96         40.54         4.80 o
   3  14   6          3.11         11.51         5.39 o
   4  14   6         47.89         69.63        14.93 o
   5  14   6          4.36          5.48         5.97 o
   6  14   6          0.28          1.42         5.50 o
   7  14   6         16.45         31.74         9.01 o
   8  14   6          1.64          0.00         5.48 o
 -10  15   6          7.49         11.76         8.82 o
  -9  15   6         39.99         38.32         9.33 o
  -8  15   6         38.30         43.60        10.43 o
  -7  15   6        118.98        124.49        13.72 o
  -6  15   6         68.99         78.38         6.92 o
  -5  15   6        336.79        309.39        12.62 o
  -4  15   6         81.38        110.38         7.62 o
  -3  15   6          8.76          8.14         4.22 o
  -2  15   6         27.40         21.79         5.07 o
  -1  15   6          1.47          3.87         3.53 o
   0  15   6        182.71        192.66         8.28 o
   1  15   6          0.13          3.68         3.16 o
   2  15   6         39.52         41.93         5.50 o
   3  15   6          7.40          4.53         5.10 o
   4  15   6         21.69         40.18         6.90 o
   5  15   6         28.69         18.12         6.71 o
   6  15   6         57.63         58.67         8.21 o
   7  15   6          1.95          1.53         7.89 o
   8  15   6          0.07          4.90         6.35 o
 -10  16   6          7.01          7.06         8.33 o
  -9  16   6          5.14         23.35         9.16 o
  -8  16   6          0.77          6.63         7.91 o
  -7  16   6        507.30        502.16        26.87 o
  -6  16   6          9.13         10.64         5.43 o
  -5  16   6          0.14          3.29         5.18 o
  -4  16   6        315.12        295.92        10.84 o
  -3  16   6          4.41          1.56         4.43 o
  -2  16   6          3.57          3.00         4.24 o
  -1  16   6         25.17         31.47         4.57 o
   0  16   6         89.22         64.74         5.55 o
   1  16   6         93.08         84.69         5.19 o
   2  16   6         17.44          9.20         4.20 o
   3  16   6         89.76        115.62         8.66 o
   4  16   6          0.10          4.83         5.71 o
   5  16   6        101.63         98.44         9.96 o
   6  16   6         22.91         26.63         7.17 o
   7  16   6          0.12          1.86         7.80 o
   8  16   6         11.41          4.91         7.11 o
 -10  17   6          1.17          8.27         8.80 o
  -9  17   6         39.21         26.02         9.54 o
  -8  17   6         96.63        119.98        13.38 o
  -7  17   6         33.26         29.79         9.07 o
  -6  17   6         34.36         26.18         6.50 o
  -5  17   6        410.99        418.29        10.48 o
  -4  17   6        488.99        517.79        15.88 o
  -3  17   6        248.06        244.02        11.21 o
  -2  17   6        217.35        245.40        10.59 o
  -1  17   6        223.34        251.84        12.56 o
   0  17   6         30.95         21.19         4.39 o
   1  17   6          6.70          5.89         3.60 o
   2  17   6          2.64          4.63         4.07 o
   3  17   6        131.83        158.24        10.02 o
   4  17   6         87.32         71.18         9.67 o
   5  17   6          5.13          4.56         6.36 o
   6  17   6          3.93         11.71         6.57 o
   7  17   6          1.34          0.00         7.68 o
   8  17   6          0.90          6.01         7.08 o
 -10  18   6          3.09         10.14         8.85 o
  -9  18   6          3.76          2.67         8.76 o
  -8  18   6          0.97         13.63         8.79 o
  -7  18   6        144.30        149.58        14.23 o
  -6  18   6        100.96         88.85         9.33 o
  -5  18   6         34.37         26.79         5.09 o
  -4  18   6         91.71         81.21         8.01 o
  -3  18   6         75.45        111.96         8.61 o
  -2  18   6         20.57         17.80         5.61 o
  -1  18   6         47.20         46.12         6.42 o
   0  18   6         14.22          8.92         4.78 o
   1  18   6         11.48          8.69         4.56 o
   2  18   6         69.05         64.78         6.60 o
   3  18   6          6.51          8.17         5.10 o
   4  18   6         13.70         39.70         7.65 o
   5  18   6          6.02          5.07         6.60 o
   6  18   6         11.42         20.40         7.17 o
   7  18   6         20.89         19.92         8.82 o
   8  18   6          7.80          5.96         7.43 o
 -10  19   6         29.25         26.98        11.37 o
  -9  19   6          0.36          0.00         7.85 o
  -8  19   6          3.45         17.61        13.74 o
  -7  19   6         78.21         71.48         8.14 o
  -6  19   6          4.53          1.71         5.93 o
  -5  19   6         19.13         21.75         5.33 o
  -4  19   6        177.70        193.93        13.59 o
  -3  19   6         16.06         11.80         5.73 o
  -2  19   6         43.20         46.95         6.23 o
  -1  19   6         12.45         11.28         4.82 o
   0  19   6         37.11         35.35         5.81 o
   1  19   6         53.12         77.45        12.78 o
   2  19   6         18.26         23.99         5.17 o
   3  19   6         15.07         29.37         6.19 o
   4  19   6          0.06          0.58         5.92 o
   5  19   6         36.71         28.37         8.25 o
   6  19   6          2.98          2.49         6.66 o
   7  19   6          2.02          4.11         8.14 o
  -9  20   6         32.07         64.43        12.24 o
  -8  20   6         66.11         99.42        13.88 o
  -7  20   6         34.27         29.20         8.53 o
  -6  20   6         20.56          9.15         6.97 o
  -5  20   6        246.58        280.03        11.27 o
  -4  20   6        302.10        322.59        13.70 o
  -3  20   6        110.29        127.98         9.09 o
  -2  20   6         18.79         20.00         5.69 o
  -1  20   6         19.89         16.08         5.43 o
   0  20   6          0.22          1.15         4.66 o
   1  20   6         11.96         14.54         5.56 o
   2  20   6        150.36        172.87        12.40 o
   3  20   6         80.05         74.48         7.93 o
   4  20   6         80.52        103.62        10.10 o
   5  20   6          1.08          3.17         6.56 o
   6  20   6          2.61          7.47         6.77 o
   7  20   6          0.24          6.39         8.47 o
  -9  21   6         16.83         22.04        14.60 o
  -8  21   6         58.75         68.85        12.91 o
  -7  21   6         10.27         20.68         6.89 o
  -6  21   6         27.52         42.81         8.75 o
  -5  21   6          1.37          8.45         5.19 o
  -4  21   6        218.11        197.11        11.92 o
  -3  21   6        412.89        446.20        16.32 o
  -2  21   6        409.67        464.87        14.45 o
  -1  21   6          2.78          4.09         5.46 o
   0  21   6         15.78          9.48         5.71 o
   1  21   6        199.15        185.45        10.36 o
   2  21   6          2.84          4.13         6.81 o
   3  21   6          8.64         14.45         6.06 o
   4  21   6         62.92         50.63        10.37 o
   5  21   6         33.52         36.99        13.66 o
   6  21   6          1.71          3.42         6.79 o
   7  21   6         16.32         23.26         9.50 o
  -9  22   6          1.43          6.02         9.75 o
  -8  22   6          2.52          5.14         9.60 o
  -7  22   6          3.97          1.86         6.25 o
  -6  22   6          3.74          6.11         6.94 o
  -5  22   6         26.13         15.51         6.11 o
  -4  22   6         19.71         23.13         7.15 o
  -3  22   6          6.68         13.02         7.46 o
  -2  22   6        200.52        223.02        12.07 o
  -1  22   6          3.17          0.38         6.16 o
   0  22   6          9.10          9.45         5.99 o
   1  22   6          2.11          2.58         5.51 o
   2  22   6         33.23         24.77         8.35 o
   3  22   6        125.50        140.48        12.83 o
   4  22   6          0.24          3.45         7.06 o
   5  22   6          7.43          4.65         7.37 o
   6  22   6         20.54         29.82         8.17 o
   7  22   6          0.04          5.80         9.59 o
  -8  23   6         28.60         35.97        12.10 o
  -7  23   6         40.77         39.67         9.02 o
  -6  23   6         27.83         26.97        11.73 o
  -5  23   6          0.00          3.66         5.53 o
  -4  23   6          8.87         10.06         6.59 o
  -3  23   6         17.15         11.78         7.34 o
  -2  23   6          4.19         10.78         6.53 o
  -1  23   6         98.31         90.85        10.22 o
   0  23   6         33.64         38.22         7.55 o
   1  23   6          0.41          5.96         6.07 o
   2  23   6         14.89          8.00         7.60 o
   3  23   6          9.85          6.35         7.83 o
   4  23   6         12.57          3.58         7.96 o
   5  23   6          0.95          3.33         7.21 o
   6  23   6          6.11          2.86         7.13 o
  -8  24   6         30.71         48.42        12.97 o
  -7  24   6         25.07         24.93        10.86 o
  -6  24   6         60.55         51.80        13.31 o
  -5  24   6          1.13          5.21         6.40 o
  -4  24   6         15.29          9.27         6.51 o
  -3  24   6          0.52          0.29         6.95 o
  -2  24   6         19.00         26.78        10.66 o
  -1  24   6          1.66          5.46         6.94 o
   0  24   6         11.71          4.81         7.17 o
   1  24   6         34.93         32.34         8.94 o
   2  24   6         55.36         64.28        10.85 o
   3  24   6          2.66          4.30         7.58 o
   4  24   6          7.07          3.74         9.11 o
   5  24   6          3.12          6.82         8.18 o
   6  24   6          0.66          1.43         6.91 o
  -8  25   6         18.57         21.88        11.23 o
  -7  25   6          0.55          2.36         7.44 o
  -6  25   6          7.52          2.62         8.16 o
  -5  25   6          9.89         17.00         7.24 o
  -4  25   6          2.15          0.30         6.37 o
  -3  25   6         63.71         59.59        17.55 o
  -2  25   6         55.59         32.24         8.83 o
  -1  25   6          2.07          1.36         7.40 o
   0  25   6         90.08         96.57        10.45 o
   1  25   6          4.43          5.40         7.19 o
   2  25   6          1.22          4.04         7.93 o
   3  25   6          7.38         21.72         9.24 o
   4  25   6          1.68          2.75         9.46 o
   5  25   6          6.89         11.60        10.97 o
   6  25   6          0.07          3.72         7.81 o
  -7  26   6          0.03          8.47         8.24 o
  -6  26   6         22.61         25.12         9.70 o
  -5  26   6          4.62          3.52         6.55 o
  -4  26   6          0.49          0.63         6.63 o
  -3  26   6          0.79          2.30         7.90 o
  -2  26   6          0.01          3.60         7.79 o
  -1  26   6          1.61          6.54         8.31 o
   0  26   6          0.52          3.79         7.34 o
   1  26   6         14.69          8.69        10.57 o
   2  26   6         70.37         74.73        11.61 o
   3  26   6          1.72          4.14         8.65 o
   4  26   6          3.32          0.57         8.89 o
   5  26   6          0.00          1.70         8.53 o
  -7  27   6          5.65          9.67         8.88 o
  -6  27   6         35.28         29.65        10.18 o
  -5  27   6          0.45          8.88         7.35 o
  -4  27   6          0.04          8.75         7.71 o
  -3  27   6         20.53         18.52         9.99 o
  -2  27   6          5.62          4.38         8.30 o
  -1  27   6          5.62         19.50         9.41 o
   0  27   6          5.03          8.07         8.18 o
   1  27   6         20.09         23.39        11.10 o
   2  27   6          5.54          3.79        10.11 o
   3  27   6          1.63          7.66         9.73 o
   4  27   6          2.92          0.00         9.12 o
   5  27   6          0.96          8.56         8.84 o
  -6  28   6          1.26          4.71         8.50 o
  -5  28   6          2.54          6.95         7.53 o
  -4  28   6          0.26          6.00         7.57 o
  -3  28   6          6.39          3.48         9.19 o
  -2  28   6          1.55          9.74         8.49 o
  -1  28   6          1.16          5.95        10.07 o
   0  28   6          0.51          3.48        10.25 o
   1  28   6          0.33          0.23        10.57 o
   2  28   6          1.20          5.91        10.96 o
   3  28   6          0.10          0.00         9.41 o
   4  28   6          3.82         11.15         9.25 o
  -6  29   6         26.75         42.30        11.56 o
  -5  29   6          1.95         12.90         8.51 o
  -4  29   6          2.10          5.09         8.31 o
  -3  29   6          3.65          5.77         9.56 o
  -2  29   6          0.18          5.34         9.31 o
  -1  29   6         15.80         20.91        11.69 o
   0  29   6          3.54          4.20        10.54 o
   1  29   6          0.53          3.78        10.18 o
   2  29   6          0.51          4.81        11.10 o
   3  29   6          0.43          0.00        11.76 o
   4  29   6          0.63          3.69         9.25 o
  -5  30   6          0.26          0.00         8.60 o
  -4  30   6          6.46          4.64         9.09 o
  -3  30   6          1.91          2.11         9.92 o
  -2  30   6          3.60         12.78        10.39 o
  -1  30   6          3.46          3.76        11.11 o
   0  30   6         27.94         33.38        12.87 o
   1  30   6         19.33         35.07        13.40 o
   2  30   6         19.41         22.27        12.19 o
   3  30   6          4.46          4.01        11.16 o
  -4  31   6          0.05          0.00         8.79 o
  -3  31   6          2.59          7.62        10.59 o
  -2  31   6          0.14          6.77        10.58 o
  -1  31   6         11.29         21.14        12.20 o
   0  31   6         15.01         10.69        11.49 o
   1  31   6          2.78         16.04        11.96 o
   2  31   6          7.01         12.57        12.01 o
  -3  32   6          0.50          8.86        11.38 o
  -2  32   6          4.50          9.28        11.47 o
  -1  32   6          2.62          2.47        11.03 o
   0  32   6         14.92         33.39        13.54 o
   1  32   6          0.79          2.98        11.93 o
 -11   1   7          7.04         26.47         9.07 o
 -10   1   7          0.04         19.71         7.56 o
  -9   1   7          0.80          0.97         6.40 o
  -8   1   7          7.03          9.07         7.72 o
  -7   1   7          0.07          1.47         5.35 o
  -6   1   7        109.30         88.53         8.58 o
  -5   1   7          3.69          1.89         5.05 o
  -4   1   7        259.76        261.64        12.07 o
  -3   1   7        122.16         99.89         6.35 o
  -2   1   7        280.03        271.56         7.96 o
  -1   1   7         16.14          8.56         2.74 o
   0   1   7          2.32          2.78         2.34 o
   1   1   7          1.08          2.95         2.33 o
   2   1   7         37.90         20.70         4.14 o
   3   1   7         39.18         56.92         4.65 o
   4   1   7          8.26          5.00         5.41 o
   5   1   7         35.56         28.99         6.55 o
   6   1   7         39.62         48.65         6.62 o
   7   1   7          1.54          2.12         4.66 o
   8   1   7         14.48         21.07        11.15 o
   9   1   7          3.02          3.75         8.64 o
 -11   2   7         32.24         17.75        10.08 o
 -10   2   7          1.90          6.81         7.08 o
  -9   2   7         26.33         34.82         8.51 o
  -8   2   7         23.27         18.16         7.26 o
  -7   2   7        118.34        113.54         9.68 o
  -6   2   7         73.80         63.91         7.77 o
  -5   2   7         32.09         39.68         4.21 o
  -4   2   7         95.12         84.51         6.82 o
  -3   2   7         72.39         63.65         5.51 o
  -2   2   7        120.82        145.23         6.68 o
  -1   2   7        379.22        354.02         7.52 o
   0   2   7          5.54          2.08         2.56 o
   1   2   7         99.47        110.53         4.82 o
   2   2   7         97.63         92.34         6.48 o
   3   2   7         47.09         43.59         4.39 o
   4   2   7          0.33          0.00         4.93 o
   5   2   7         69.51         61.19         7.80 o
   6   2   7         37.77         43.00         6.62 o
   7   2   7          6.00          7.41         4.85 o
   8   2   7          3.26          1.60         9.94 o
   9   2   7          2.05         21.19         9.36 o
 -11   3   7         22.01         38.49         8.99 o
 -10   3   7          1.77          2.57         6.59 o
  -9   3   7          6.47          0.00         6.09 o
  -8   3   7          0.14          0.00         5.96 o
  -7   3   7          9.65         15.22         6.88 o
  -6   3   7          2.15          2.72         5.74 o
  -5   3   7          0.06          0.89         2.70 o
  -4   3   7         72.09         84.21         4.91 o
  -3   3   7        200.11        171.82         8.14 o
  -2   3   7          0.00          1.76         3.26 o
  -1   3   7          4.11          6.77         2.79 o
   0   3   7          3.48          1.43         2.39 o
   1   3   7        152.16        184.63         5.94 o
   2   3   7         54.30         80.22         4.42 o
   3   3   7          3.01          3.16         3.45 o
   4   3   7         64.58         94.35         7.90 o
   5   3   7         69.29         79.32         8.54 o
   6   3   7         39.41         39.13         6.56 o
   7   3   7          8.40          4.16         4.91 o
   8   3   7          6.30          7.39        11.15 o
   9   3   7          5.26          9.26         8.75 o
 -11   4   7          0.63         11.18         8.03 o
 -10   4   7          1.04          0.37         6.78 o
  -9   4   7         27.94         17.68         7.26 o
  -8   4   7        100.18        126.44        14.44 o
  -7   4   7        182.57        182.54        11.72 o
  -6   4   7        251.70        230.64        12.47 o
  -5   4   7        115.89        105.73         6.55 o
  -4   4   7        377.98        436.17         9.57 o
  -3   4   7         13.51          8.86         4.04 o
  -2   4   7         90.33         91.23         7.12 o
  -1   4   7        374.48        411.06         8.06 o
   0   4   7         16.53          6.94         2.77 o
   1   4   7        134.27        176.57         6.06 o
   2   4   7        176.82        172.77         5.85 o
   3   4   7         59.00         67.17         5.83 o
   4   4   7          6.03          7.35         5.76 o
   5   4   7         12.29         14.64         6.43 o
   6   4   7          5.73          7.23         5.67 o
   7   4   7          6.08          5.09         4.91 o
   8   4   7          8.07          7.01        10.89 o
   9   4   7          0.24         18.14        10.52 o
 -11   5   7         10.06         13.77         7.91 o
 -10   5   7          1.16          8.90         7.42 o
  -9   5   7          4.30          3.05         6.94 o
  -8   5   7          7.03          7.88         7.39 o
  -7   5   7         91.98         67.86         9.20 o
  -6   5   7         23.92         31.02         6.92 o
  -5   5   7        394.08        405.90        10.56 o
  -4   5   7        181.86        171.49         9.38 o
  -3   5   7         21.37         28.67         6.03 o
  -2   5   7         15.01         17.91         4.22 o
  -1   5   7          1.02          2.91         2.65 o
   0   5   7        311.24        276.15         7.02 o
   1   5   7         78.63         63.93         4.11 o
   2   5   7         56.03         35.60         4.17 o
   3   5   7        142.87        114.28         7.39 o
   4   5   7          4.32          4.31         5.41 o
   5   5   7        133.46        116.67         9.28 o
   6   5   7         26.77         23.31         6.59 o
   7   5   7          2.63          6.11         4.89 o
   8   5   7          0.01          0.00        10.45 o
   9   5   7          2.38          2.22         9.46 o
 -11   6   7         27.34         22.82        11.08 o
 -10   6   7          2.79          6.80         7.42 o
  -9   6   7          3.80          0.78         7.08 o
  -8   6   7         34.23         35.39        13.77 o
  -7   6   7         77.84         87.71         9.37 o
  -6   6   7        412.80        446.41        15.91 o
  -5   6   7         83.36         81.74         6.80 o
  -4   6   7        250.52        247.87         8.84 o
  -3   6   7         19.78         13.40         4.10 o
  -2   6   7          5.02          3.58         3.47 o
  -1   6   7         16.81         17.08         3.25 o
   0   6   7        525.40        613.32         9.55 o
   1   6   7        194.56        198.33         6.20 o
   2   6   7        235.60        283.28        10.57 o
   3   6   7         11.38         20.96         5.31 o
   4   6   7        133.73        145.41        10.81 o
   5   6   7          9.02          4.13         5.68 o
   6   6   7         24.53         28.75         6.69 o
   7   6   7          3.59          7.89         5.72 o
   8   6   7         13.47         21.49        12.35 o
   9   6   7          7.61          7.91         9.59 o
 -11   7   7          5.48          0.55         7.21 o
 -10   7   7          4.22          8.73        10.75 o
  -9   7   7          5.28          2.51         7.08 o
  -8   7   7         57.14         40.91         9.36 o
  -7   7   7          2.34         12.02         6.48 o
  -6   7   7        222.86        294.25        21.03 o
  -5   7   7        773.78        783.99        24.43 o
  -4   7   7         57.45         48.48         5.19 o
  -3   7   7         17.82         11.96         3.83 o
  -2   7   7        247.98        241.82         9.51 o
  -1   7   7        427.92        436.71         8.25 o
   0   7   7         98.48        119.80         6.94 o
   1   7   7         37.27         47.35         3.95 o
   2   7   7         10.09         30.81         4.19 o
   3   7   7        120.68        162.81         8.58 o
   4   7   7        474.75        483.91        16.41 o
   5   7   7         18.47         25.73         7.02 o
   6   7   7          6.04         14.59         5.80 o
   7   7   7          3.81         14.44         8.73 o
   8   7   7          0.92          4.72        11.09 o
   9   7   7          6.49          0.88         9.32 o
 -11   8   7         19.23          5.37         8.06 o
 -10   8   7          0.35          6.51         7.42 o
  -9   8   7         38.31         45.73         9.46 o
  -8   8   7          3.62          2.42         6.71 o
  -7   8   7        218.26        195.79        13.79 o
  -6   8   7         13.68         18.24         8.82 o
  -5   8   7         14.33         13.99         5.79 o
  -4   8   7         10.26          9.39         4.15 o
  -3   8   7         12.92          9.40         3.65 o
  -2   8   7        310.17        316.99        10.45 o
  -1   8   7        242.61        268.35         7.55 o
   0   8   7         11.98         20.89         3.48 o
   1   8   7         80.34        108.93         5.15 o
   2   8   7        165.71        161.06         6.89 o
   3   8   7         24.66         19.42         4.82 o
   4   8   7        284.12        254.95        13.03 o
   5   8   7         11.76          9.13         6.31 o
   6   8   7         10.94         14.82         6.41 o
   7   8   7          0.99          5.27         7.24 o
   8   8   7          1.50          4.46        11.15 o
 -11   9   7         26.12         19.20         9.04 o
 -10   9   7         12.89          4.50         7.32 o
  -9   9   7          8.31         21.42         9.40 o
  -8   9   7         37.21         61.23        10.65 o
  -7   9   7          8.18         21.26        17.13 o
  -6   9   7        101.34         99.05         9.84 o
  -5   9   7        356.95        341.54        11.09 o
  -4   9   7          4.41          8.07         3.85 o
  -3   9   7         11.29          8.34         4.26 o
  -2   9   7        405.86        372.48        17.27 o
  -1   9   7          0.00          3.12         2.99 o
   0   9   7        353.19        367.19         8.16 o
   1   9   7         50.47         35.68         3.74 o
   2   9   7         18.69          2.91         3.34 o
   3   9   7         49.33         47.72         5.72 o
   4   9   7         49.73         64.35         7.95 o
   5   9   7          0.14          4.22         5.79 o
   6   9   7         11.21         21.78         6.69 o
   7   9   7          0.64          2.74         6.83 o
   8   9   7          2.89          8.79        11.85 o
 -11  10   7          4.76         12.64         8.06 o
 -10  10   7         10.22         32.60         9.32 o
  -9  10   7         27.57         31.90         8.99 o
  -8  10   7          3.50          8.46         7.70 o
  -7  10   7         15.09         15.27         8.69 o
  -6  10   7          5.38          5.58         6.20 o
  -5  10   7        178.29        203.43        11.25 o
  -4  10   7         96.03         79.53         6.00 o
  -3  10   7         45.75         38.84         6.30 o
  -2  10   7          1.40          2.76         3.19 o
  -1  10   7        119.20        110.79         5.92 o
   0  10   7          2.54          5.65         3.07 o
   1  10   7         84.30         84.31         5.34 o
   2  10   7         10.29          8.33         4.29 o
   3  10   7         95.76         78.45         8.53 o
   4  10   7        122.57        132.77        10.57 o
   5  10   7         11.74          2.04         5.71 o
   6  10   7          1.60          3.56         5.74 o
   7  10   7          9.47         12.07         7.98 o
   8  10   7          0.71          0.00        10.42 o
 -11  11   7          1.44          7.36         8.33 o
 -10  11   7          0.03         10.06         7.35 o
  -9  11   7          0.01          5.85         7.91 o
  -8  11   7          5.54          0.00         6.71 o
  -7  11   7          1.74          0.00         7.21 o
  -6  11   7         74.06         47.71         9.20 o
  -5  11   7          0.12          3.66         4.61 o
  -4  11   7          2.28          0.00         3.80 o
  -3  11   7          8.44          3.12         3.99 o
  -2  11   7         28.42         40.62         4.37 o
  -1  11   7          0.54          3.31         3.02 o
   0  11   7        109.18        135.95         5.95 o
   1  11   7         29.54         32.06         5.33 o
   2  11   7          9.01         15.47         4.90 o
   3  11   7         99.79        110.72         8.06 o
   4  11   7          0.00          2.09         5.94 o
   5  11   7          6.50          2.79         5.75 o
   6  11   7         11.13          9.45         6.19 o
   7  11   7          0.16          3.65         7.70 o
   8  11   7          9.84          9.54         6.82 o
 -11  12   7          1.60          0.84         7.54 o
 -10  12   7         19.66         21.27        12.40 o
  -9  12   7          2.46          2.29         7.66 o
  -8  12   7          2.62         12.57         8.06 o
  -7  12   7        117.35        116.99        13.96 o
  -6  12   7         68.60         48.21         6.53 o
  -5  12   7         66.27         70.07         7.20 o
  -4  12   7          7.67         16.99         4.70 o
  -3  12   7          4.73          5.13         4.14 o
  -2  12   7          1.80          2.62         3.28 o
  -1  12   7          2.39          3.10         3.30 o
   0  12   7         25.54         36.40         3.94 o
   1  12   7          3.05          1.33         3.05 o
   2  12   7          0.02          0.09         3.96 o
   3  12   7          1.11          5.11         4.69 o
   4  12   7         12.33          4.67         6.13 o
   5  12   7          0.82          4.82         6.41 o
   6  12   7         17.56         20.58         6.74 o
   7  12   7          4.34          2.56         7.55 o
   8  12   7          0.45          1.51         6.62 o
 -10  13   7         13.33         15.64         8.52 o
  -9  13   7         19.58         17.75         8.26 o
  -8  13   7          1.32          1.83         7.74 o
  -7  13   7         16.89         11.83        12.43 o
  -6  13   7          0.37          4.33         5.20 o
  -5  13   7         97.79         92.24         8.17 o
  -4  13   7         25.46         23.27         5.14 o
  -3  13   7         10.22          4.90         4.75 o
  -2  13   7         37.45         43.68         5.41 o
  -1  13   7         12.23         11.86         3.96 o
   0  13   7         12.11         24.62         4.33 o
   1  13   7          0.02          2.04         3.17 o
   2  13   7          0.45          4.46         4.86 o
   3  13   7          2.66          7.99         5.09 o
   4  13   7         34.53         27.85         7.51 o
   5  13   7          0.47          4.90         6.31 o
   6  13   7         31.26         39.39         7.91 o
   7  13   7          8.92         10.33         8.15 o
   8  13   7         17.54         17.91         8.60 o
 -10  14   7          4.50          5.61         8.22 o
  -9  14   7          1.54          0.00         7.85 o
  -8  14   7          0.02          1.21         7.82 o
  -7  14   7         47.09         46.66        11.13 o
  -6  14   7          9.70         13.84         5.86 o
  -5  14   7          6.49          6.53         3.27 o
  -4  14   7         97.22        117.36         8.48 o
  -3  14   7        111.22        125.71         8.28 o
  -2  14   7          8.54         10.91         4.61 o
  -1  14   7        114.15        130.68        10.83 o
   0  14   7          0.02          6.19         3.50 o
   1  14   7          8.96         13.78         4.30 o
   2  14   7         18.46         24.59         5.42 o
   3  14   7          0.02          2.78         5.24 o
   4  14   7         31.84         38.11        13.52 o
   5  14   7         25.17         31.59         7.75 o
   6  14   7          2.24         12.65         6.62 o
   7  14   7          1.03          4.41         7.82 o
   8  14   7          1.41          7.13         7.80 o
 -10  15   7          5.09          0.00         7.63 o
  -9  15   7         56.30         38.35         9.91 o
  -8  15   7          3.72          0.00         7.11 o
  -7  15   7          5.59          6.10         8.55 o
  -6  15   7         24.02         11.77         6.37 o
  -5  15   7         10.68         14.75         4.53 o
  -4  15   7        152.86        174.91         9.76 o
  -3  15   7         21.32         19.39         5.23 o
  -2  15   7         24.85         39.42         6.28 o
  -1  15   7          9.17          8.15         4.55 o
   0  15   7         23.05          9.87         4.15 o
   1  15   7          5.35          2.94         4.12 o
   2  15   7         30.55         22.79         5.54 o
   3  15   7         35.21         31.07         6.97 o
   4  15   7          0.59          2.10         6.65 o
   5  15   7          2.62         11.51         6.71 o
   6  15   7          4.52          7.84         6.85 o
   7  15   7          0.76         13.49        16.95 o
   8  15   7          5.54         18.43        13.09 o
 -10  16   7          0.00          6.67         9.05 o
  -9  16   7          1.25          5.75         8.35 o
  -8  16   7          5.99          2.53         8.66 o
  -7  16   7         15.18          7.05         8.88 o
  -6  16   7         29.43         27.20         7.27 o
  -5  16   7         53.07         47.53         8.14 o
  -4  16   7        263.93        247.14        11.20 o
  -3  16   7          3.86         11.24         5.01 o
  -2  16   7          0.25          7.71         4.89 o
  -1  16   7         30.84         13.55         5.08 o
   0  16   7          6.51          0.95         3.95 o
   1  16   7          1.58         11.55         4.64 o
   2  16   7         23.47         20.54         6.10 o
   3  16   7         62.93         83.12         8.90 o
   4  16   7        158.09        209.71        12.55 o
   5  16   7         16.66         12.23         7.29 o
   6  16   7          1.02          3.73         6.36 o
   7  16   7          1.59          0.00         8.20 o
 -10  17   7          6.15          3.84         8.97 o
  -9  17   7         27.38         13.62         9.86 o
  -8  17   7          0.34          4.94         8.27 o
  -7  17   7         19.36         16.87        13.43 o
  -6  17   7         12.45          6.88         6.74 o
  -5  17   7        244.57        265.06        11.67 o
  -4  17   7        252.99        281.19        14.01 o
  -3  17   7          0.00          0.00         4.82 o
  -2  17   7          1.49          5.16         5.06 o
  -1  17   7          1.96          4.93         4.50 o
   0  17   7          3.95          2.42         4.13 o
   1  17   7          2.46          8.21         4.37 o
   2  17   7        176.43        164.15        10.61 o
   3  17   7        439.87        436.53        16.67 o
   4  17   7         62.60         57.76         9.67 o
   5  17   7         11.50          3.67         6.91 o
   6  17   7          2.93          5.38         6.73 o
   7  17   7          3.14          2.47         9.27 o
  -9  18   7         22.15         18.95         9.57 o
  -8  18   7          4.25          0.00         8.38 o
  -7  18   7          1.06          0.93         5.07 o
  -6  18   7         11.70          1.42         6.18 o
  -5  18   7         63.46         93.34         8.52 o
  -4  18   7          4.32         10.22         6.19 o
  -3  18   7        133.98        133.22         9.78 o
  -2  18   7          7.10          6.73         5.38 o
  -1  18   7          3.12          2.94         4.81 o
   0  18   7         12.34          9.07         5.30 o
   1  18   7        246.06        214.72        12.66 o
   2  18   7         73.15         58.43         7.69 o
   3  18   7         48.15         65.02         8.09 o
   4  18   7        134.62        104.01        10.09 o
   5  18   7         12.91          6.66         7.02 o
   6  18   7          3.98          4.09         6.48 o
   7  18   7          0.01          2.30         9.67 o
  -9  19   7         22.22         37.72        11.26 o
  -8  19   7         28.15         20.99        10.53 o
  -7  19   7         88.10        133.40        10.79 o
  -6  19   7          8.73          9.41         7.06 o
  -5  19   7         32.98         37.39         6.78 o
  -4  19   7         29.99         34.89        10.19 o
  -3  19   7        147.62        136.23        13.62 o
  -2  19   7        111.42        105.93         9.08 o
  -1  19   7          0.02          1.97         5.43 o
   0  19   7         91.98         97.85         8.34 o
   1  19   7        116.76        102.03        10.77 o
   2  19   7         13.59          7.65         5.83 o
   3  19   7          5.45         22.99         6.43 o
   4  19   7          0.01         18.61         7.88 o
   5  19   7          0.00          6.22         6.94 o
   6  19   7         31.06         38.31         8.68 o
   7  19   7          7.81         12.66        10.02 o
  -9  20   7         16.82         31.43        11.29 o
  -8  20   7          4.03          0.00         9.06 o
  -7  20   7         82.94         68.81         9.53 o
  -6  20   7          2.45          0.00         6.53 o
  -5  20   7         25.56         25.39         6.85 o
  -4  20   7         29.32         44.64         8.41 o
  -3  20   7         15.00         14.02         6.90 o
  -2  20   7        221.34        266.50        16.90 o
  -1  20   7        143.40        181.72        14.97 o
   0  20   7         26.48         34.11         6.61 o
   1  20   7          6.99          5.87         6.48 o
   2  20   7         14.91          9.15         6.37 o
   3  20   7         40.05         69.15         8.49 o
   4  20   7          5.91          3.89         7.05 o
   5  20   7          0.13          0.81         7.62 o
   6  20   7          9.06          7.01         7.46 o
  -9  21   7          6.08          8.64        10.40 o
  -8  21   7          1.98          6.17         9.89 o
  -7  21   7          3.90         16.02         7.16 o
  -6  21   7          0.12          0.00         6.89 o
  -5  21   7          3.64          5.32         6.26 o
  -4  21   7          4.44         14.30         8.53 o
  -3  21   7         14.59         19.73         7.07 o
  -2  21   7          0.93          3.35         5.85 o
  -1  21   7        159.53        149.39        11.54 o
   0  21   7         72.15         83.11         8.77 o
   1  21   7         18.43         10.27         8.03 o
   2  21   7          3.27         11.93         7.42 o
   3  21   7          1.13          8.63         7.00 o
   4  21   7         40.22         14.60         9.68 o
   5  21   7          0.64          6.90         7.56 o
   6  21   7          6.69          7.43         7.72 o
  -8  22   7         34.10         47.97        12.60 o
  -7  22   7          5.04         15.83         8.33 o
  -6  22   7          5.04          4.49         7.32 o
  -5  22   7          0.31          3.13         6.45 o
  -4  22   7          1.04         10.27         9.27 o
  -3  22   7         29.81         35.01         8.40 o
  -2  22   7         33.17         29.73         7.28 o
  -1  22   7        115.25        102.06        10.54 o
   0  22   7          7.35         10.65         7.20 o
   1  22   7         57.84         61.01        12.60 o
   2  22   7         20.10         30.67         9.99 o
   3  22   7          1.25          2.56         7.73 o
   4  22   7          0.36          1.07         8.48 o
   5  22   7          6.33          3.30         7.80 o
   6  22   7         17.83         16.47         8.96 o
  -8  23   7          9.80         12.97        11.14 o
  -7  23   7         15.63         16.21         8.60 o
  -6  23   7          4.43          5.05         8.21 o
  -5  23   7         21.35         18.22         7.10 o
  -4  23   7          2.72          4.80         7.47 o
  -3  23   7          7.78          9.93         8.17 o
  -2  23   7          5.45          8.88         7.66 o
  -1  23   7         65.86         50.42         9.03 o
   0  23   7         49.56         43.21         8.74 o
   1  23   7         10.07          3.23         8.20 o
   2  23   7          6.17         11.35         8.48 o
   3  23   7          1.22          5.56         7.98 o
   4  23   7          0.37          0.00         8.50 o
   5  23   7          2.90         12.38         9.36 o
  -8  24   7          8.87         16.12        11.64 o
  -7  24   7         36.90         41.39        10.06 o
  -6  24   7          2.90          2.03         7.91 o
  -5  24   7         12.72          9.77         7.09 o
  -4  24   7          0.96          8.72         7.80 o
  -3  24   7          1.44          6.51         7.86 o
  -2  24   7          0.13          3.62         7.89 o
  -1  24   7          5.30          8.95         8.02 o
   0  24   7         60.51         77.32        10.27 o
   1  24   7         34.94         17.00         8.97 o
   2  24   7          2.79          1.12         8.65 o
   3  24   7         21.51         23.30        10.86 o
   4  24   7          0.91          0.00         8.27 o
   5  24   7          0.20         11.14         9.28 o
  -7  25   7         33.11         17.04        14.46 o
  -6  25   7          9.15         14.18         9.66 o
  -5  25   7          3.91          6.40         6.86 o
  -4  25   7          1.99          7.77         7.20 o
  -3  25   7         19.01         20.40        10.12 o
  -2  25   7         15.99         19.77         8.95 o
  -1  25   7         39.40         15.59         9.35 o
   0  25   7          5.52          6.18         7.95 o
   1  25   7         11.91          6.55         9.04 o
   2  25   7         28.72         23.47        11.35 o
   3  25   7          0.74          1.53         9.63 o
   4  25   7          0.78          3.95         9.20 o
   5  25   7          1.35         14.90        12.22 o
  -7  26   7          1.36          5.63         9.15 o
  -6  26   7          0.20          9.68         8.82 o
  -5  26   7          0.12          6.70         7.29 o
  -4  26   7          0.05          0.16         7.34 o
  -3  26   7         24.91         21.19        10.30 o
  -2  26   7          2.54          7.57         8.76 o
  -1  26   7          3.59         10.22         9.98 o
   0  26   7         45.29         52.71        11.02 o
   1  26   7         11.86          1.86         9.65 o
   2  26   7          1.48          5.21        10.21 o
   3  26   7          8.78          3.94        11.94 o
   4  26   7          0.30         13.36        10.23 o
  -6  27   7          3.47         21.21        13.10 o
  -5  27   7          2.98          7.14         7.61 o
  -4  27   7          2.70          0.00         7.37 o
  -3  27   7          1.53         10.25         9.72 o
  -2  27   7          6.66         16.40         9.78 o
  -1  27   7          4.76          3.74         9.59 o
   0  27   7          0.01          0.00         9.79 o
   1  27   7          0.59          4.82        10.96 o
   2  27   7          2.26         18.61        20.69 o
   3  27   7          7.73          8.87        12.53 o
   4  27   7          4.02          0.00         9.58 o
  -6  28   7          7.82          6.45         9.83 o
  -5  28   7          0.76          6.29         7.86 o
  -4  28   7          0.84          4.35         7.95 o
  -3  28   7          8.05          8.07        10.03 o
  -2  28   7         10.29         12.10         9.43 o
  -1  28   7          2.26          3.19         9.87 o
   0  28   7          6.92          5.36        10.73 o
   1  28   7          1.74          5.34        11.42 o
   2  28   7          4.87          7.87        11.03 o
   3  28   7          4.25          0.90        12.59 o
  -5  29   7          1.93          8.29         8.81 o
  -4  29   7          7.68         14.56         9.29 o
  -3  29   7          1.47          7.34        10.58 o
  -2  29   7          4.59         13.03        11.08 o
  -1  29   7          0.03          1.68        10.25 o
   0  29   7          6.37          6.51        11.29 o
   1  29   7          1.95          7.06        11.73 o
   2  29   7          0.14          0.00        11.39 o
  -4  30   7          1.62          8.14         8.86 o
  -3  30   7          1.43          0.00         9.58 o
  -2  30   7          3.76          8.60        11.13 o
  -1  30   7          2.71          1.03        11.06 o
   0  30   7          2.97          0.00        10.57 o
   1  30   7          1.33          0.00        11.11 o
  -2  31   7         24.75         28.86        12.85 o
  -1  31   7          2.05          0.00        11.61 o
   0  31   7          0.50          0.00        10.17 o
 -11   0   8         31.68         48.36        14.11 o
 -10   0   8          7.97          8.73        11.42 o
  -9   0   8          0.37          0.00         8.73 o
  -8   0   8         28.63         38.29        13.43 o
  -7   0   8         34.59         32.24        12.76 o
  -6   0   8         47.75         60.79        11.77 o
  -5   0   8        223.61        202.19        15.03 o
  -4   0   8         80.84         76.12         8.95 o
  -3   0   8          8.52         21.21         6.80 o
  -2   0   8       1073.14       1168.96        35.07 o
  -1   0   8         81.93        113.83         7.81 o
   0   0   8        323.34        349.92        10.22 o
   1   0   8          8.41          1.91         3.92 o
   2   0   8         63.78         57.33        10.08 o
   3   0   8        245.59        267.30        19.15 o
   4   0   8        193.80        154.00        16.62 o
   5   0   8         71.01         84.89        13.38 o
   6   0   8         70.62         78.66        11.63 o
   7   0   8          1.46          2.69         8.44 o
   8   0   8          1.83         31.57        18.81 o
 -11   1   8         25.00         34.86         9.46 o
 -10   1   8          2.05          9.45        10.08 o
  -9   1   8          0.49         14.92         7.83 o
  -8   1   8         35.29         22.58         8.51 o
  -7   1   8         46.46         55.11         9.97 o
  -6   1   8         28.06         11.22         7.66 o
  -5   1   8         22.62         11.20         4.86 o
  -4   1   8        187.18        194.39         8.95 o
  -3   1   8        796.22        837.15        21.24 o
  -2   1   8        384.18        379.58        11.62 o
  -1   1   8        134.63        132.52         6.13 o
   0   1   8         95.82         75.60         4.49 o
   1   1   8          3.79          2.90         2.94 o
   2   1   8        114.03         92.96         6.03 o
   3   1   8        172.42        181.79        19.97 o
   4   1   8          0.33          6.89         6.21 o
   5   1   8        313.87        320.19        15.22 o
   6   1   8          0.46          6.89         5.74 o
   7   1   8         41.88         34.67         7.11 o
   8   1   8         17.99         22.28        20.15 o
 -11   2   8          1.78          0.00         8.03 o
 -10   2   8          0.17          9.74         8.07 o
  -9   2   8          7.89         11.54         8.03 o
  -8   2   8         13.13         10.15         9.07 o
  -7   2   8         41.57         32.08         8.78 o
  -6   2   8          0.00          4.61         5.74 o
  -5   2   8        140.03        142.37         5.96 o
  -4   2   8        101.42         74.72         6.28 o
  -3   2   8        135.92        123.93         7.77 o
  -2   2   8         28.57         26.38         5.17 o
  -1   2   8        128.09        127.61         6.55 o
   0   2   8          0.60          1.99         2.87 o
   1   2   8         35.00         25.76         3.81 o
   2   2   8          2.39          4.67         3.82 o
   3   2   8        194.47        211.05        13.15 o
   4   2   8         69.83         64.53        11.25 o
   5   2   8         25.81         18.37         6.78 o
   6   2   8          2.21          2.79         5.71 o
   7   2   8         32.83         37.34         8.92 o
   8   2   8          0.09          0.00        11.37 o
 -11   3   8          0.07          0.00         7.42 o
 -10   3   8          0.61          9.32         8.40 o
  -9   3   8          1.40         10.14         7.56 o
  -8   3   8          1.75          1.21         7.26 o
  -7   3   8          3.43          0.00         7.08 o
  -6   3   8         11.87         12.00         6.61 o
  -5   3   8        160.43        144.87         5.81 o
  -4   3   8          4.62          2.36         3.72 o
  -3   3   8         14.17         10.53         4.65 o
  -2   3   8         26.14         27.16         6.96 o
  -1   3   8          5.31          3.37         3.40 o
   0   3   8         14.35         20.27         3.53 o
   1   3   8          0.75          4.93         3.17 o
   2   3   8         90.90        112.93         6.90 o
   3   3   8         19.37         43.15         7.82 o
   4   3   8         54.65         34.16         7.68 o
   5   3   8          2.46          6.50         6.39 o
   6   3   8          4.62          7.91         6.49 o
   7   3   8          0.28          3.63         6.01 o
   8   3   8          3.17          2.96        11.85 o
 -11   4   8          0.34          0.69         8.30 o
 -10   4   8          4.76         12.44        15.79 o
  -9   4   8          2.59         13.13         8.22 o
  -8   4   8         17.33         17.61         8.51 o
  -7   4   8         87.70         85.97        11.85 o
  -6   4   8         49.36         37.30         8.43 o
  -5   4   8         40.51         33.26         3.91 o
  -4   4   8        204.19        211.07         9.17 o
  -3   4   8         27.33         13.23         4.72 o
  -2   4   8         54.73         23.79         5.00 o
  -1   4   8          1.63          6.83         3.89 o
   0   4   8         28.08         16.38         3.67 o
   1   4   8          2.76          4.43         3.04 o
   2   4   8        150.19        153.82        13.61 o
   3   4   8         26.80         38.12        11.88 o
   4   4   8          2.72         10.31         6.69 o
   5   4   8         46.41         28.69         7.80 o
   6   4   8          1.20          7.98         6.22 o
   7   4   8         15.19         14.38         6.41 o
   8   4   8          4.27          7.92        12.53 o
 -11   5   8          0.36          4.65         8.55 o
 -10   5   8          7.89          5.69         8.03 o
  -9   5   8         21.22         23.40         8.70 o
  -8   5   8        164.82        177.64        15.30 o
  -7   5   8          2.20          3.82         7.42 o
  -6   5   8        186.91        152.77        13.68 o
  -5   5   8        215.97        203.18         6.87 o
  -4   5   8         37.67         45.26         5.02 o
  -3   5   8         34.09         23.72         4.95 o
  -2   5   8         24.01         25.02         4.69 o
  -1   5   8          1.07          2.08         3.49 o
   0   5   8         51.20         62.11         4.74 o
   1   5   8          5.91          4.25         3.14 o
   2   5   8         22.40         29.55         5.09 o
   3   5   8         13.44          4.52         5.76 o
   4   5   8          1.83          5.73         6.07 o
   5   5   8          0.01          2.06         5.52 o
   6   5   8         20.71         14.17         6.78 o
   7   5   8         16.42          9.60         5.99 o
   8   5   8          0.62          3.56        12.80 o
 -11   6   8          4.91          0.54         7.82 o
 -10   6   8          6.34          0.00         7.83 o
  -9   6   8          6.19          7.28         8.73 o
  -8   6   8         49.60         51.45        10.80 o
  -7   6   8        575.35        562.06        23.48 o
  -6   6   8        231.03        243.28        15.60 o
  -5   6   8        117.93        116.23         6.00 o
  -4   6   8         89.32         63.65         5.68 o
  -3   6   8         46.26         43.94         6.06 o
  -2   6   8        138.38        159.27         8.30 o
  -1   6   8         11.88         10.64         3.97 o
   0   6   8        367.96        365.36         9.31 o
   1   6   8         42.15         28.78         4.20 o
   2   6   8        107.96         84.61         6.47 o
   3   6   8          0.87         13.63         5.94 o
   4   6   8         36.72         25.99         7.22 o
   5   6   8          9.37          5.51         6.00 o
   6   6   8          5.54         12.64         6.72 o
   7   6   8          0.50          1.86         5.87 o
   8   6   8         24.11         60.16        34.93 o
 -11   7   8          1.92          0.28         8.20 o
 -10   7   8          0.11          2.55         8.22 o
  -9   7   8         48.44         46.92        10.65 o
  -8   7   8        180.37        153.56        31.57 o
  -7   7   8         11.74         22.99         9.18 o
  -6   7   8        414.39        381.37        16.46 o
  -5   7   8        348.19        324.96         9.48 o
  -4   7   8         69.60         78.98         8.71 o
  -3   7   8         39.12         41.72         5.75 o
  -2   7   8          2.42          1.83         3.99 o
  -1   7   8        546.84        563.17        13.42 o
   0   7   8         48.77         34.09         4.11 o
   1   7   8         66.04         55.15         5.29 o
   2   7   8          1.97          7.35         4.37 o
   3   7   8         83.77         83.86         8.75 o
   4   7   8        146.24        125.74        10.77 o
   5   7   8         71.55         65.39         8.64 o
   6   7   8          5.49          3.00         6.34 o
   7   7   8         55.65         78.35         8.84 o
   8   7   8         11.92         15.91         7.34 o
 -11   8   8          0.05          8.37         8.82 o
 -10   8   8          3.12          1.02         8.03 o
  -9   8   8          2.24          6.38         7.91 o
  -8   8   8         56.29         50.45        10.80 o
  -7   8   8        161.77        111.69        14.11 o
  -6   8   8        140.15        105.90        11.85 o
  -5   8   8        214.33        202.85         6.95 o
  -4   8   8         42.59         49.41         6.02 o
  -3   8   8         12.86          8.86         4.30 o
  -2   8   8         60.23         71.05         6.28 o
  -1   8   8        111.71        138.07         7.38 o
   0   8   8        152.58        152.89         7.08 o
   1   8   8        221.52        208.73         8.23 o
   2   8   8          0.05          6.05         4.37 o
   3   8   8          2.54          4.46         5.76 o
   4   8   8          0.76          4.32         6.10 o
   5   8   8         14.49         12.71         7.12 o
   6   8   8          3.90         12.86         6.91 o
   7   8   8          1.44          1.95         5.96 o
   8   8   8          1.14          8.01         7.12 o
 -10   9   8          6.16         10.28         9.04 o
  -9   9   8          9.79          2.35         7.93 o
  -8   9   8          4.88          3.55         8.06 o
  -7   9   8          7.95          6.25         8.32 o
  -6   9   8         25.81         44.72         6.06 o
  -5   9   8        317.01        361.10         9.81 o
  -4   9   8        115.34        131.75        11.83 o
  -3   9   8          3.60          9.52         4.35 o
  -2   9   8          8.98          8.90         4.68 o
  -1   9   8        268.02        225.53         9.08 o
   0   9   8        106.01        124.79         6.88 o
   1   9   8          8.29         11.13         4.24 o
   2   9   8        105.56        111.07         7.89 o
   3   9   8         66.25         54.41         7.70 o
   4   9   8         73.13         62.39         8.50 o
   5   9   8         16.00          9.80         6.78 o
   6   9   8          8.53         13.85         6.92 o
   7   9   8          6.84          5.39         6.34 o
   8   9   8         22.35         21.21         7.81 o
 -10  10   8         17.80          3.58         8.82 o
  -9  10   8          1.82          2.39         8.39 o
  -8  10   8         14.25          6.90         8.70 o
  -7  10   8          7.03          6.72         8.40 o
  -6  10   8          1.07          2.76         4.66 o
  -5  10   8         62.32         50.45         5.74 o
  -4  10   8         27.72         25.94         5.38 o
  -3  10   8         31.06         37.98         5.51 o
  -2  10   8         83.01         90.73         7.22 o
  -1  10   8         10.16          7.95         4.18 o
   0  10   8          9.29         10.71         3.92 o
   1  10   8         22.34         17.32         4.58 o
   2  10   8         21.65         11.09         5.08 o
   3  10   8         37.80         40.24         7.48 o
   4  10   8         19.85         18.01         6.78 o
   5  10   8          3.46         11.55         7.15 o
   6  10   8         16.75         21.40         7.55 o
   7  10   8          1.79          6.22         5.86 o
 -10  11   8          7.76         15.20         9.81 o
  -9  11   8         20.80         15.25         9.32 o
  -8  11   8         36.11         36.94        11.08 o
  -7  11   8          7.64         11.64        11.08 o
  -6  11   8         89.27         81.71         8.49 o
  -5  11   8         61.23         62.43         6.18 o
  -4  11   8          1.56          7.06         4.86 o
  -3  11   8         93.95         79.35         7.66 o
  -2  11   8          2.09          2.83         4.07 o
  -1  11   8          0.23         10.25         4.82 o
   0  11   8         15.56          9.64         4.09 o
   1  11   8         12.89          6.63         4.11 o
   2  11   8         85.85         98.45         7.85 o
   3  11   8         55.97         43.81         7.61 o
   4  11   8         13.27          9.52         6.68 o
   5  11   8          0.10          0.00         6.60 o
   6  11   8          2.99          2.83         6.71 o
   7  11   8          7.73          7.71         6.24 o
 -10  12   8          1.85          8.29         9.52 o
  -9  12   8          3.01          9.40         9.18 o
  -8  12   8         12.71          6.87         8.82 o
  -7  12   8          9.29          2.03         8.44 o
  -6  12   8          5.56          5.35         5.51 o
  -5  12   8        190.36        158.07         8.95 o
  -4  12   8         35.36         36.12         6.31 o
  -3  12   8          1.34          3.21         4.94 o
  -2  12   8        138.48        140.95         7.47 o
  -1  12   8        192.61        167.37         8.73 o
   0  12   8         13.12         12.34         4.24 o
   1  12   8          6.35          5.79         4.94 o
   2  12   8          7.19         10.72         5.24 o
   3  12   8         58.82         57.25         7.63 o
   4  12   8          1.27          7.46         7.17 o
   5  12   8         14.94         10.28         6.99 o
   6  12   8         40.37         45.88         9.21 o
   7  12   8         22.87         17.78         7.17 o
 -10  13   8          1.27          7.51         9.81 o
  -9  13   8          1.13          0.39         9.18 o
  -8  13   8          3.49         10.34         9.40 o
  -7  13   8          0.39          8.11         9.46 o
  -6  13   8          4.01         17.23         8.92 o
  -5  13   8          0.10          0.00         4.30 o
  -4  13   8          3.50          5.40         4.96 o
  -3  13   8          0.90          9.12         4.79 o
  -2  13   8          0.08          4.09         3.96 o
  -1  13   8        271.71        214.82         8.88 o
   0  13   8          3.22          6.72         5.05 o
   1  13   8          0.13         10.92         5.65 o
   2  13   8          7.01          2.14         4.80 o
   3  13   8         17.45         23.07         6.15 o
   4  13   8          2.90          2.31         6.98 o
   5  13   8         19.85         12.16         7.70 o
   6  13   8         19.10         25.23         8.82 o
   7  13   8          1.23         12.90         6.71 o
 -10  14   8          0.10          2.34         9.66 o
  -9  14   8          5.31          6.59         9.56 o
  -8  14   8         35.53         38.26        11.28 o
  -7  14   8          1.79          3.98         8.44 o
  -6  14   8         58.89         60.79         9.90 o
  -5  14   8          9.42         12.16         5.69 o
  -4  14   8         23.32         16.55         5.76 o
  -3  14   8         31.45         45.15         6.52 o
  -2  14   8         34.40         25.70         5.32 o
  -1  14   8         42.53         51.47         5.69 o
   0  14   8         47.80         58.96         6.63 o
   1  14   8          8.33         12.93         6.01 o
   2  14   8         12.40         11.74         6.29 o
   3  14   8          0.03          3.10         5.35 o
   4  14   8         25.60         22.99         8.40 o
   5  14   8          0.26          0.00         6.50 o
   6  14   8          6.71          7.57         6.94 o
   7  14   8          7.70         21.77         8.34 o
 -10  15   8          8.91         19.58        11.75 o
  -9  15   8         36.29         30.76        11.18 o
  -8  15   8          5.17          3.27         8.32 o
  -7  15   8          0.00          0.00         8.69 o
  -6  15   8          8.96          5.62         6.70 o
  -5  15   8         83.79         67.18         7.73 o
  -4  15   8        110.21        107.02         8.57 o
  -3  15   8          1.73         11.90         5.74 o
  -2  15   8        171.70        163.45         8.76 o
  -1  15   8         69.69         51.42         5.89 o
   0  15   8         30.69         26.58         7.69 o
   1  15   8         37.11         36.07         7.31 o
   2  15   8          7.12          8.06         6.66 o
   3  15   8          6.92          4.09         5.97 o
   4  15   8         72.10         68.36        16.97 o
   5  15   8         24.27         18.79         8.00 o
   6  15   8          8.39          9.55         7.43 o
   7  15   8          1.96          1.20         6.49 o
  -9  16   8          0.50          1.21        10.06 o
  -8  16   8          1.02          8.61        10.16 o
  -7  16   8          1.73          8.52         9.94 o
  -6  16   8          7.08          5.53         6.11 o
  -5  16   8         46.76         39.90         7.10 o
  -4  16   8         95.52        119.24         9.06 o
  -3  16   8         13.99         19.50         6.20 o
  -2  16   8         17.90         16.87         5.73 o
  -1  16   8         20.72         15.50         5.60 o
   0  16   8         89.57         82.51         6.85 o
   1  16   8         68.69         76.95         8.50 o
   2  16   8         82.71         89.27         9.42 o
   3  16   8          4.97          5.66         6.95 o
   4  16   8         64.20         69.53        19.78 o
   5  16   8         10.38         10.20         7.84 o
   6  16   8          3.98         13.88         8.08 o
  -9  17   8          1.10          1.92         9.67 o
  -8  17   8          4.23          5.73         9.41 o
  -7  17   8          2.03          2.20         5.18 o
  -6  17   8          2.08          3.44         6.14 o
  -5  17   8          6.63          7.81         5.92 o
  -4  17   8         34.43         45.91         8.39 o
  -3  17   8          2.57          3.96         6.17 o
  -2  17   8        119.73        130.15         9.72 o
  -1  17   8          1.52          1.86         5.55 o
   0  17   8         17.50         12.73         5.49 o
   1  17   8         41.88         42.94         7.27 o
   2  17   8        115.48        138.81        12.00 o
   3  17   8         38.55         36.34         9.06 o
   4  17   8         27.67         39.60         9.34 o
   5  17   8          7.56          0.00         7.12 o
   6  17   8          4.73          4.42         7.11 o
  -9  18   8          0.01          1.46         9.93 o
  -8  18   8          3.13          0.00         8.73 o
  -7  18   8          3.88          0.96         5.85 o
  -6  18   8          1.96          3.62         6.22 o
  -5  18   8         71.36         80.60         8.95 o
  -4  18   8        149.07        194.98        13.11 o
  -3  18   8         96.98        101.67         9.19 o
  -2  18   8        141.57        129.81        10.01 o
  -1  18   8         89.33         86.14        11.00 o
   0  18   8         28.36         18.32         6.38 o
   1  18   8          6.92          8.21         6.28 o
   2  18   8          6.38         16.33         6.45 o
   3  18   8         79.04        128.42        14.26 o
   4  18   8         30.50         33.17        10.46 o
   5  18   8          1.50          7.08         8.31 o
   6  18   8         18.41         27.57         8.75 o
  -9  19   8         24.78         33.20        22.84 o
  -8  19   8          0.15          4.28        10.37 o
  -7  19   8          0.23          4.90         6.54 o
  -6  19   8          8.35          9.22         7.44 o
  -5  19   8        131.42        128.83        11.05 o
  -4  19   8         41.41         32.08         8.23 o
  -3  19   8          7.64          2.78         6.44 o
  -2  19   8         57.50         41.62         9.67 o
  -1  19   8         15.30         18.97         7.21 o
   0  19   8         14.72         22.54         6.91 o
   1  19   8         26.93         23.86         8.23 o
   2  19   8         17.41          6.42         7.07 o
   3  19   8          8.31         14.55         9.68 o
   4  19   8          1.49          9.27         8.97 o
   5  19   8          3.31          1.19         8.28 o
   6  19   8          0.15          0.63         7.91 o
  -8  20   8         16.27         19.96        13.43 o
  -7  20   8          9.42          8.19         7.16 o
  -6  20   8          0.97          2.17         7.02 o
  -5  20   8          3.15         11.74         7.08 o
  -4  20   8         30.36         23.98         7.95 o
  -3  20   8          4.84          1.23         6.66 o
  -2  20   8         15.03         13.01         6.80 o
  -1  20   8         56.00         78.90         9.05 o
   0  20   8         31.83         23.60         7.37 o
   1  20   8          0.96         10.77         7.85 o
   2  20   8          2.32          4.65         7.43 o
   3  20   8          2.41          3.87         9.24 o
   4  20   8          4.47         19.41        10.19 o
   5  20   8          0.38          6.78         8.91 o
  -8  21   8         19.03         12.14        15.79 o
  -7  21   8          1.41          4.59         7.46 o
  -6  21   8          1.09          2.42         6.86 o
  -5  21   8          2.50          0.43         6.43 o
  -4  21   8          2.18          4.91         7.21 o
  -3  21   8         10.16          9.54         7.01 o
  -2  21   8          1.31          8.70         7.97 o
  -1  21   8         58.32         45.87         8.17 o
   0  21   8          8.97          8.20         8.24 o
   1  21   8         38.68         38.44        10.05 o
   2  21   8         23.12         41.69        11.81 o
   3  21   8         11.08         10.42         9.92 o
   4  21   8         11.37         20.04        10.28 o
   5  21   8          2.80          4.89         9.16 o
  -8  22   8         23.41         25.83        14.78 o
  -7  22   8         20.36         13.59         8.12 o
  -6  22   8         13.69         14.96        10.66 o
  -5  22   8         10.85          9.06         7.21 o
  -4  22   8          1.88         16.36         8.13 o
  -3  22   8          6.19         15.44         7.24 o
  -2  22   8         33.30         46.37         9.22 o
  -1  22   8         30.71         64.36         9.78 o
   0  22   8          4.23          8.56         8.77 o
   1  22   8         33.14         33.28        10.03 o
   2  22   8          6.09          7.29        10.07 o
   3  22   8          0.10          2.09         9.40 o
   4  22   8          1.06         12.56         9.97 o
   5  22   8          4.74          5.55         9.71 o
  -7  23   8          7.98          5.10         8.01 o
  -6  23   8          9.94         11.23         8.32 o
  -5  23   8          7.40          9.01         7.22 o
  -4  23   8          1.79          5.55         7.55 o
  -3  23   8          0.12          1.26         6.73 o
  -2  23   8          1.67          8.16         8.77 o
  -1  23   8        113.82        138.39        14.21 o
   0  23   8         12.96         17.82         9.53 o
   1  23   8          0.42          3.82         8.77 o
   2  23   8          4.32         21.72        10.86 o
   3  23   8         18.68         18.64        12.58 o
   4  23   8          4.65          2.02         9.58 o
  -7  24   8          1.32          5.36         8.85 o
  -6  24   8          4.01          4.69         8.79 o
  -5  24   8         10.85         19.21         8.14 o
  -4  24   8          8.18         10.27         8.38 o
  -3  24   8          4.59          2.48         7.61 o
  -2  24   8          3.46         13.86         8.77 o
  -1  24   8          6.75         10.40        10.03 o
   0  24   8          0.54         11.17         9.27 o
   1  24   8         17.16          9.22         9.30 o
   2  24   8          2.06          9.60        10.21 o
   3  24   8          8.00          4.70        12.82 o
   4  24   8          4.63         10.08        11.19 o
  -6  25   8          0.12          7.92         8.97 o
  -5  25   8          0.12          0.00         6.67 o
  -4  25   8         14.34         33.95        19.30 o
  -3  25   8          6.50          2.01         8.09 o
  -2  25   8          0.00          5.85         8.90 o
  -1  25   8         28.74         32.16        13.64 o
   0  25   8          0.38          9.99        10.55 o
   1  25   8          0.07          0.00        10.25 o
   2  25   8          8.05          6.93        10.92 o
   3  25   8          0.89          1.30        13.27 o
  -6  26   8          0.63          0.00         9.12 o
  -5  26   8          3.02          6.54         8.03 o
  -4  26   8          1.84          8.07         9.65 o
  -3  26   8          4.73          6.10         8.59 o
  -2  26   8         11.62          4.24        10.67 o
  -1  26   8          5.18         24.07        13.32 o
   0  26   8          6.23          1.77        10.72 o
   1  26   8         10.78          7.61        11.35 o
   2  26   8          0.35         18.33        11.84 o
   3  26   8          6.46          0.00        13.27 o
  -5  27   8          0.01          0.00         7.61 o
  -4  27   8          3.91          8.14         9.68 o
  -3  27   8          0.10          3.15         8.99 o
  -2  27   8          2.35          7.41        10.83 o
  -1  27   8          8.23         11.28        11.29 o
   0  27   8          0.17         10.44        11.33 o
   1  27   8          8.97          5.70        10.96 o
   2  27   8          6.10          4.67        10.85 o
  -4  28   8          1.51         13.42        10.46 o
  -3  28   8          5.04          2.38         9.06 o
  -2  28   8          0.07          6.05        12.80 o
  -1  28   8         10.99         34.20        13.63 o
   0  28   8          7.49          7.69        11.42 o
   1  28   8          1.97          2.87        11.47 o
  -3  29   8          9.94          6.28         9.95 o
  -2  29   8          7.32          7.26        14.01 o
  -1  29   8         26.37         32.44        14.14 o
   0  29   8          5.57         12.08        12.79 o
 -10   1   9         18.39         12.76         9.50 o
  -9   1   9          3.48          6.01         8.51 o
  -8   1   9         44.19         40.07         9.97 o
  -7   1   9         10.59         15.59         8.78 o
  -6   1   9         33.04         24.80         9.73 o
  -5   1   9         16.81         18.38         6.95 o
  -4   1   9          1.60          0.00         4.09 o
  -3   1   9          3.61          3.43         4.82 o
  -2   1   9         13.64         42.16         7.23 o
  -1   1   9        174.65        148.81         8.54 o
   0   1   9         61.63         34.88         5.78 o
   1   1   9         20.57         20.35         5.51 o
   2   1   9          0.00          1.58         5.29 o
   3   1   9          7.02          7.87         6.51 o
   4   1   9         22.03         20.47         7.63 o
   5   1   9          3.32          7.16         6.97 o
   6   1   9         14.22         16.67         7.35 o
   7   1   9         10.96          3.98         6.75 o
 -10   2   9          0.47         11.15         8.78 o
  -9   2   9          3.33         14.26         9.18 o
  -8   2   9          0.01          0.00         7.60 o
  -7   2   9         13.33          9.90         9.74 o
  -6   2   9         67.28         59.09        11.40 o
  -5   2   9         37.51         21.99         6.02 o
  -4   2   9          0.01          3.15         4.56 o
  -3   2   9         27.67         27.87         5.80 o
  -2   2   9        691.67        725.20        17.29 o
  -1   2   9        165.88        160.95         8.96 o
   0   2   9         91.58        108.73         7.33 o
   1   2   9        143.06        167.08         8.45 o
   2   2   9         21.48         15.91         6.09 o
   3   2   9         68.43         75.73        10.36 o
   4   2   9          3.86          6.46         6.74 o
   5   2   9          2.65          5.54         6.85 o
   6   2   9         18.52         25.51         9.00 o
   7   2   9          2.96          9.16         7.26 o
 -10   3   9         10.63         12.76         9.50 o
  -9   3   9         16.06         27.88         9.50 o
  -8   3   9         29.44         11.60         8.78 o
  -7   3   9         56.34         27.64         9.46 o
  -6   3   9        148.75        104.93        14.01 o
  -5   3   9        125.76         97.12        12.47 o
  -4   3   9          0.20          3.96         4.52 o
  -3   3   9        307.00        340.86        12.03 o
  -2   3   9          4.33          5.50         5.26 o
  -1   3   9       1317.12       1529.03        22.86 o
   0   3   9        750.24        829.26        14.77 o
   1   3   9         91.31         95.61        14.23 o
   2   3   9         10.75         11.00         5.41 o
   3   3   9         12.71         15.62         7.26 o
   4   3   9         54.86         61.74         9.31 o
   5   3   9         46.79         23.85         7.86 o
   6   3   9          1.35          7.85         6.71 o
   7   3   9         21.76         22.62         7.66 o
 -10   4   9          0.07          3.58         8.39 o
  -9   4   9         23.81         51.19        11.15 o
  -8   4   9          8.98         18.81         9.50 o
  -7   4   9          8.44          3.81         8.51 o
  -6   4   9         16.10          7.24         8.78 o
  -5   4   9        125.01        100.64        10.15 o
  -4   4   9        360.16        354.03        13.74 o
  -3   4   9        153.17        150.76         9.16 o
  -2   4   9        473.60        478.83        16.22 o
  -1   4   9        619.53        625.89        14.03 o
   0   4   9         21.64         45.01         6.01 o
   1   4   9         75.85         66.01         7.06 o
   2   4   9        150.15        202.86        10.28 o
   3   4   9          0.80          3.77         6.64 o
   4   4   9         67.61         65.00         9.56 o
   5   4   9         16.84         13.71         7.30 o
   6   4   9          0.01          4.54         6.92 o
   7   4   9         12.29          9.32         6.69 o
 -10   5   9          4.96          3.54         8.99 o
  -9   5   9          1.35          2.69         8.51 o
  -8   5   9          6.56          9.66        11.08 o
  -7   5   9          9.09          9.80        10.08 o
  -6   5   9        253.29        230.38        31.91 o
  -5   5   9         39.46         34.91         5.48 o
  -4   5   9         63.90         50.95         8.60 o
  -3   5   9          2.73          5.57         4.61 o
  -2   5   9         78.82        108.16         7.98 o
  -1   5   9        564.44        596.29        13.81 o
   0   5   9        722.86        803.43        16.48 o
   1   5   9        195.49        244.91        11.25 o
   2   5   9        175.35        155.90        10.10 o
   3   5   9        234.94        229.45        14.69 o
   4   5   9         91.21         76.61        10.09 o
   5   5   9          2.13          7.26         6.99 o
   6   5   9          3.97          3.81         7.37 o
   7   5   9          4.95          2.72         6.29 o
 -10   6   9          4.36         11.62         9.66 o
  -9   6   9          2.15          9.53         8.88 o
  -8   6   9          0.55          0.00         8.07 o
  -7   6   9          4.01         18.04         9.52 o
  -6   6   9          1.86          4.45         4.61 o
  -5   6   9        206.03        230.50         9.76 o
  -4   6   9         32.99         34.58         5.32 o
  -3   6   9          0.23          2.68         4.69 o
  -2   6   9        155.22        172.16         9.46 o
  -1   6   9        459.18        472.86        16.66 o
   0   6   9         93.35        123.17         7.86 o
   1   6   9          3.35          9.47         5.39 o
   2   6   9         75.48         80.18         8.05 o
   3   6   9         66.08         66.06         9.52 o
   4   6   9          4.70          7.89         7.10 o
   5   6   9          6.06          6.57         6.43 o
   6   6   9          8.44          0.34         6.66 o
   7   6   9          4.52          6.00         6.79 o
 -10   7   9          4.34          0.00         9.18 o
  -9   7   9          5.75          1.14         8.55 o
  -8   7   9         13.05         20.29         9.36 o
  -7   7   9         87.09        108.38        14.23 o
  -6   7   9         97.46         99.00         8.68 o
  -5   7   9          2.05          9.76         5.00 o
  -4   7   9         37.29         33.46         5.45 o
  -3   7   9          9.31          3.34         4.90 o
  -2   7   9          0.35          3.87         5.09 o
  -1   7   9        107.43        111.11         8.47 o
   0   7   9         40.79         31.50         6.16 o
   1   7   9         11.44          3.28         5.39 o
   2   7   9         15.09          9.15         5.83 o
   3   7   9          7.16         13.50         7.57 o
   4   7   9         66.97         68.00         9.62 o
   5   7   9          7.27          6.82         7.01 o
   6   7   9         10.06          8.02         7.86 o
   7   7   9          6.58         21.44         7.53 o
 -10   8   9          0.20          5.37         9.67 o
  -9   8   9          0.04          2.97         8.88 o
  -8   8   9          2.99          6.68         8.70 o
  -7   8   9         20.70          6.13         8.88 o
  -6   8   9        168.71        170.39        10.39 o
  -5   8   9        134.38        155.09         9.48 o
  -4   8   9          6.89          9.73         5.57 o
  -3   8   9          5.56          4.97         5.54 o
  -2   8   9         14.94         20.90         5.67 o
  -1   8   9          2.38          5.49         5.17 o
   0   8   9          5.45          6.05         4.85 o
   1   8   9         48.20         30.03         6.39 o
   2   8   9        110.31        125.73         9.91 o
   3   8   9         23.08         31.13         8.38 o
   4   8   9         18.42         18.58         7.84 o
   5   8   9          8.26         18.55         8.44 o
   6   8   9         23.24         19.92         8.18 o
   7   8   9          3.22          5.69         6.94 o
 -10   9   9          9.55          7.77         9.67 o
  -9   9   9          1.53          1.17         8.69 o
  -8   9   9          1.47          2.70         8.55 o
  -7   9   9         10.71         11.08        11.08 o
  -6   9   9        180.99        183.60        11.18 o
  -5   9   9         19.32         29.60         6.61 o
  -4   9   9         59.28         79.45         7.68 o
  -3   9   9          8.76         19.62         5.51 o
  -2   9   9         47.36         60.38         7.70 o
  -1   9   9        308.46        371.40        15.16 o
   0   9   9         57.51         91.79         7.43 o
   1   9   9         12.85         14.69         6.27 o
   2   9   9         26.27         25.22         6.51 o
   3   9   9          9.22         17.10         7.94 o
   4   9   9          1.71          1.22         6.69 o
   5   9   9         11.79         18.84         8.43 o
   6   9   9          2.70         14.74         7.93 o
   7   9   9          2.71          7.30         7.05 o
 -10  10   9          3.41          5.17         9.36 o
  -9  10   9          0.34          6.72         8.99 o
  -8  10   9          1.96          4.17         9.04 o
  -7  10   9          1.05          0.74         8.88 o
  -6  10   9         21.51         30.79         7.25 o
  -5  10   9        200.91        183.60        10.60 o
  -4  10   9         16.82         19.16         5.72 o
  -3  10   9          3.88          4.95         5.00 o
  -2  10   9         21.81         17.49         5.75 o
  -1  10   9        313.33        350.25        13.05 o
   0  10   9         68.93         81.54         7.67 o
   1  10   9          3.86          4.58         5.99 o
   2  10   9          7.35         11.81         6.56 o
   3  10   9         91.28         85.16        10.62 o
   4  10   9          3.66          5.87         7.17 o
   5  10   9          0.18          7.36         7.26 o
   6  10   9          0.97          0.00         6.72 o
   7  10   9          0.01          1.03         6.64 o
 -10  11   9          2.30          1.46         9.04 o
  -9  11   9          2.89          8.06         9.67 o
  -8  11   9         20.25         27.99        11.37 o
  -7  11   9         27.02         18.94        10.62 o
  -6  11   9         92.24         73.61         9.35 o
  -5  11   9        408.93        357.09        13.15 o
  -4  11   9          0.68          1.43         5.28 o
  -3  11   9          5.54          8.37         5.13 o
  -2  11   9         82.87         81.29         7.82 o
  -1  11   9        501.80        577.13        16.63 o
   0  11   9        456.31        465.98        15.48 o
   1  11   9          0.05          2.11         6.35 o
   2  11   9          0.01          3.82         6.42 o
   3  11   9         12.12         22.28         8.10 o
   4  11   9          0.60          8.96         7.08 o
   5  11   9         39.80         19.05         8.24 o
   6  11   9          0.43          3.33         7.24 o
  -9  12   9          0.01          9.92         9.94 o
  -8  12   9          2.53          7.87         9.67 o
  -7  12   9         50.80         54.86        12.59 o
  -6  12   9         73.25         89.08        10.10 o
  -5  12   9         67.76         77.47         8.30 o
  -4  12   9          3.58          1.81         5.63 o
  -3  12   9          0.00          4.20         5.52 o
  -2  12   9        333.75        405.82        13.98 o
  -1  12   9        114.05        155.24         8.81 o
   0  12   9         21.95         15.41         6.52 o
   1  12   9         35.06         46.35         8.19 o
   2  12   9          4.05         13.14         6.39 o
   3  12   9         91.77         76.70        11.00 o
   4  12   9          0.02          5.71         6.46 o
   5  12   9          5.32          4.27         7.49 o
   6  12   9          0.20          1.43         7.42 o
  -9  13   9          4.21          7.09        10.30 o
  -8  13   9          1.18          3.09         9.81 o
  -7  13   9          1.54          7.72         9.97 o
  -6  13   9         25.26         17.52         7.62 o
  -5  13   9         92.69         94.68        10.58 o
  -4  13   9         24.96         23.95         7.41 o
  -3  13   9         53.60         57.36         8.09 o
  -2  13   9          5.83          7.94         5.57 o
  -1  13   9        158.10        162.82         9.93 o
   0  13   9        230.15        243.61        12.99 o
   1  13   9         38.50         50.07         8.68 o
   2  13   9          3.43          5.79         6.88 o
   3  13   9          7.61         25.46         8.96 o
   4  13   9         29.46         23.96         8.52 o
   5  13   9         14.94         19.22         8.57 o
   6  13   9          0.47          0.60         7.50 o
  -9  14   9          8.53         16.81        16.46 o
  -8  14   9          0.32         12.12        11.42 o
  -7  14   9          2.32          0.00         9.67 o
  -6  14   9         56.21         60.31        13.90 o
  -5  14   9         10.62         12.60         8.97 o
  -4  14   9          5.53          4.80         6.20 o
  -3  14   9         33.87         30.45         7.31 o
  -2  14   9        210.01        242.01        11.64 o
  -1  14   9         33.89         44.88         6.19 o
   0  14   9         73.05         97.48         9.74 o
   1  14   9         48.48         43.11         8.54 o
   2  14   9         16.46         23.32         8.41 o
   3  14   9          8.34          8.13         8.53 o
   4  14   9          3.72          2.58         7.70 o
   5  14   9         24.06         21.81         8.92 o
   6  14   9          2.05         10.68         7.79 o
  -9  15   9         20.67         14.51        11.18 o
  -8  15   9          3.75          0.00         9.18 o
  -7  15   9          0.49          0.00         8.54 o
  -6  15   9         71.79         78.39        12.99 o
  -5  15   9          9.36          9.74         6.50 o
  -4  15   9          6.51          8.03         6.70 o
  -3  15   9          2.38         10.14         6.29 o
  -2  15   9          0.01          1.31         6.01 o
  -1  15   9          0.29          3.14         5.66 o
   0  15   9          8.93         11.93         7.45 o
   1  15   9         45.55         58.39         8.81 o
   2  15   9          0.61          8.68         7.80 o
   3  15   9          6.58         10.74         8.44 o
   4  15   9          1.96          7.43         8.46 o
   5  15   9         10.47         19.68        11.05 o
   6  15   9          7.92          6.23         8.37 o
  -9  16   9          0.63          8.22        10.78 o
  -8  16   9          3.38          0.00        10.16 o
  -7  16   9          1.22          0.00        10.16 o
  -6  16   9         13.09         19.71         7.61 o
  -5  16   9         20.02         12.37         6.61 o
  -4  16   9         25.00         41.03         8.30 o
  -3  16   9          2.00          1.71         5.50 o
  -2  16   9          0.23          4.18         5.67 o
  -1  16   9          6.03          7.71         6.15 o
   0  16   9         26.56         19.32         6.83 o
   1  16   9          7.81          8.32         7.37 o
   2  16   9          0.09          6.40         7.97 o
   3  16   9          6.69         11.31         9.68 o
   4  16   9         11.37          2.99         9.36 o
   5  16   9         64.43         96.79        13.47 o
  -8  17   9          6.28         11.89        11.42 o
  -7  17   9         20.61         14.75         7.16 o
  -6  17   9          2.82          1.82         6.73 o
  -5  17   9          5.33          4.99         6.37 o
  -4  17   9          1.02          6.72         6.84 o
  -3  17   9         71.30         68.55        10.03 o
  -2  17   9          2.82          7.18         6.16 o
  -1  17   9         16.86         17.87         6.65 o
   0  17   9         66.36         66.16         9.15 o
   1  17   9          6.40         17.63         7.84 o
   2  17   9          6.33          6.63         7.91 o
   3  17   9          0.07          0.00         8.40 o
   4  17   9         71.26         76.62        13.10 o
   5  17   9          8.25         17.94        10.30 o
  -8  18   9          0.79          0.00         9.56 o
  -7  18   9          4.71          8.79         6.68 o
  -6  18   9          0.00          6.00         7.28 o
  -5  18   9          0.45          0.00         6.60 o
  -4  18   9          5.55         11.21         7.43 o
  -3  18   9          5.66         17.54         8.04 o
  -2  18   9        203.70        186.85        13.52 o
  -1  18   9          1.33         10.69         6.84 o
   0  18   9          0.01          6.59         6.97 o
   1  18   9          5.72         21.74         8.21 o
   2  18   9         21.35         17.34        12.79 o
   3  18   9          3.37          0.00         9.14 o
   4  18   9         39.88         44.32        12.99 o
   5  18   9         14.88         17.19        10.30 o
  -8  19   9          0.13          0.00        10.17 o
  -7  19   9          1.53          2.52         6.79 o
  -6  19   9         16.87         21.03         8.32 o
  -5  19   9         48.48         45.33         8.69 o
  -4  19   9          2.80          8.52         7.42 o
  -3  19   9         40.84         43.90         9.39 o
  -2  19   9         26.83         28.18         7.76 o
  -1  19   9         26.54         26.84         8.13 o
   0  19   9         60.04         58.99        10.90 o
   1  19   9         54.40         40.38         9.37 o
   2  19   9          4.68          3.34         7.91 o
   3  19   9          6.12         11.52        12.10 o
   4  19   9          5.65         11.94         9.93 o
   5  19   9          1.95          0.50         9.43 o
  -8  20   9          4.15          3.36        12.59 o
  -7  20   9          0.05          4.18         7.37 o
  -6  20   9          0.76          8.87         8.02 o
  -5  20   9         21.55         16.99         8.59 o
  -4  20   9          3.76         15.02         7.93 o
  -3  20   9          2.00          4.22         7.54 o
  -2  20   9         87.13         95.82        16.00 o
  -1  20   9         75.97         68.84        11.47 o
   0  20   9          4.73         14.00         8.37 o
   1  20   9         29.99         28.12         8.97 o
   2  20   9         46.54         74.00        11.77 o
   3  20   9          0.00          0.34        11.87 o
   4  20   9          1.63         10.93        10.60 o
  -7  21   9         15.67          5.85         8.22 o
  -6  21   9         41.41         21.77         9.36 o
  -5  21   9         19.38         21.80         8.05 o
  -4  21   9          0.02          0.00         7.87 o
  -3  21   9          2.24          5.55         8.54 o
  -2  21   9         10.36         15.26         8.99 o
  -1  21   9         15.82         31.95        12.41 o
   0  21   9         37.12         30.08         9.06 o
   1  21   9         20.07         11.13         9.24 o
   2  21   9          1.08          3.67         8.59 o
   3  21   9          7.39         17.15        13.06 o
   4  21   9         23.62         30.64        11.75 o
  -7  22   9          2.88          0.00         7.90 o
  -6  22   9          0.16          6.10         8.43 o
  -5  22   9          6.08         16.47         8.02 o
  -4  22   9          2.38          2.27         7.94 o
  -3  22   9          6.89          7.79         8.77 o
  -2  22   9          0.80          5.79         9.10 o
  -1  22   9         33.98         40.24        11.31 o
   0  22   9         55.22         78.50        18.20 o
   1  22   9          0.00          0.30         8.08 o
   2  22   9          2.72          1.73        10.84 o
   3  22   9          5.68         13.24        15.45 o
   4  22   9          0.14          7.72        12.35 o
  -6  23   9          4.90          4.16         9.23 o
  -5  23   9         12.70          7.91         7.94 o
  -4  23   9         34.19         41.18         9.81 o
  -3  23   9         20.57         33.65         8.97 o
  -2  23   9          3.49          7.95         8.42 o
  -1  23   9          2.08          4.81        10.51 o
   0  23   9          2.62          0.00         9.79 o
   1  23   9         33.58         30.85        12.41 o
   2  23   9         18.51         15.56        11.59 o
   3  23   9          3.36         18.86        20.49 o
  -6  24   9          1.82         10.81         9.51 o
  -5  24   9          0.55          4.94         7.69 o
  -4  24   9         24.91         26.77        10.42 o
  -3  24   9          4.94         13.85         9.63 o
  -2  24   9         20.59          8.87        10.24 o
  -1  24   9         16.34         18.54        11.78 o
   0  24   9         38.46         39.24        12.82 o
   1  24   9          5.08          2.66         9.68 o
   2  24   9         18.26         19.86        11.89 o
   3  24   9          3.08          7.38        13.86 o
  -5  25   9          2.35         14.89         8.87 o
  -4  25   9         13.81          1.67         9.50 o
  -3  25   9          1.21          8.06         9.02 o
  -2  25   9         10.51          5.15        11.94 o
  -1  25   9          0.20          4.75        10.79 o
   0  25   9         44.98         39.75        13.47 o
   1  25   9          2.84         10.48        11.35 o
   2  25   9          0.57          4.72        11.43 o
  -4  26   9          0.70         10.73        10.46 o
  -3  26   9          2.31          7.91         9.06 o
  -2  26   9          6.92          6.12        12.58 o
  -1  26   9          0.95          2.42        11.03 o
   0  26   9          0.08          0.00        10.93 o
   1  26   9         33.62         27.74        14.84 o
  -3  27   9          0.11          3.87         9.06 o
  -2  27   9          0.26         11.74        13.75 o
  -1  27   9          5.13         11.92        11.23 o
   0  27   9         57.65         34.52        14.21 o
 -10   0  10        114.91        175.99        26.20 o
  -9   0  10         34.02         38.29        15.45 o
  -8   0  10         39.91         25.52        14.11 o
  -7   0  10         10.79         21.49        14.78 o
  -6   0  10        200.09        185.39        26.20 o
  -5   0  10        161.02        132.71        21.49 o
  -4   0  10         54.79         43.79         9.79 o
  -3   0  10        262.17        262.01        17.48 o
  -2   0  10        137.16        177.24        15.08 o
  -1   0  10        673.03        697.87        21.70 o
   0   0  10         96.89        127.86        13.83 o
   1   0  10          1.09          3.44        10.14 o
   2   0  10          3.67         10.21        12.10 o
   3   0  10          0.03          0.00         9.46 o
   4   0  10          5.52         15.74        11.37 o
   5   0  10          1.19          9.87        10.65 o
   6   0  10          1.06          7.43        10.36 o
 -10   1  10         32.48         49.46        12.35 o
  -9   1  10          2.56          5.39         8.51 o
  -8   1  10         25.38         25.48        10.20 o
  -7   1  10          6.25         15.96        11.42 o
  -6   1  10          5.93          0.00         8.55 o
  -5   1  10         12.32         20.39         6.38 o
  -4   1  10          8.17          5.22         5.58 o
  -3   1  10         13.72         26.63         6.71 o
  -2   1  10         73.79         93.39         8.73 o
  -1   1  10        169.08        223.28        10.41 o
   0   1  10         15.02          2.19         6.02 o
   1   1  10         36.48         33.05         8.37 o
   2   1  10         11.14          7.74         7.90 o
   3   1  10          8.81          5.41         7.54 o
   4   1  10          0.09          9.99         7.51 o
   5   1  10          0.75          8.29         7.61 o
   6   1  10         33.81         35.10         8.77 o
 -10   2  10         33.84         72.63        13.53 o
  -9   2  10          0.00          0.00         8.51 o
  -8   2  10          6.57          5.41         8.99 o
  -7   2  10          9.33         15.59        12.43 o
  -6   2  10         48.64         28.88        11.40 o
  -5   2  10         37.83         28.72         7.85 o
  -4   2  10         33.58         41.74         7.11 o
  -3   2  10         93.14        100.66         9.10 o
  -2   2  10        197.03        167.23        13.27 o
  -1   2  10        113.93        153.69         8.99 o
   0   2  10         35.97         22.90         7.18 o
   1   2  10          1.46         14.39         7.68 o
   2   2  10          0.93          7.25         7.65 o
   3   2  10          0.00          2.05         6.93 o
   4   2  10         18.92         28.31         8.44 o
   5   2  10         11.56         15.06         7.95 o
   6   2  10          1.55          4.02         7.16 o
 -10   3  10          0.13          2.62         9.73 o
  -9   3  10          0.51          0.67         9.50 o
  -8   3  10          0.42          5.08         8.39 o
  -7   3  10         12.17         10.09         9.73 o
  -6   3  10          8.40          6.97         4.18 o
  -5   3  10        136.51        158.27         8.98 o
  -4   3  10         68.88         61.01         7.18 o
  -3   3  10          4.17         11.60         6.11 o
  -2   3  10         40.91         66.09         8.42 o
  -1   3  10         26.08         12.40         5.66 o
   0   3  10         66.21         61.84         9.29 o
   1   3  10          0.07          4.64         7.69 o
   2   3  10         16.09         19.91         8.70 o
   3   3  10          3.27          1.72         7.21 o
   4   3  10         21.50          9.42         7.59 o
   5   3  10          1.05          5.45         7.71 o
   6   3  10          1.13         13.63         7.81 o
 -10   4  10          1.92          0.00         9.73 o
  -9   4  10          2.50          1.01         9.97 o
  -8   4  10          6.65          8.65         9.66 o
  -7   4  10          0.03          0.64         9.46 o
  -6   4  10         56.01         46.76        11.97 o
  -5   4  10         22.83         32.10         6.77 o
  -4   4  10         54.34         63.37         7.42 o
  -3   4  10        220.69        258.47        12.19 o
  -2   4  10        103.31        129.58         9.64 o
  -1   4  10          0.09          1.79         5.01 o
   0   4  10          2.45          1.19         7.02 o
   1   4  10          1.36         16.93         8.30 o
   2   4  10          9.36          3.36         7.78 o
   3   4  10          0.56          1.91         6.69 o
   4   4  10          0.11          0.27         6.58 o
   5   4  10          6.34          8.70         7.89 o
   6   4  10          8.82         18.91         8.16 o
 -10   5  10          3.77          2.23         8.99 o
  -9   5  10          8.72          3.02         9.97 o
  -8   5  10          0.04          0.00         8.70 o
  -7   5  10         11.97          7.74         9.94 o
  -6   5  10         17.75         29.67         7.15 o
  -5   5  10         78.68         70.64         7.90 o
  -4   5  10        205.44        228.72        12.33 o
  -3   5  10         51.36         60.97         8.23 o
  -2   5  10         28.09         18.73         6.54 o
  -1   5  10          0.62          1.86         5.45 o
   0   5  10         13.86         12.12         7.04 o
   1   5  10          0.06          1.55         7.21 o
   2   5  10         21.06         37.45         8.37 o
   3   5  10          9.48         11.33         7.80 o
   4   5  10          4.28          5.55         8.07 o
   5   5  10         15.92         10.68         7.66 o
   6   5  10          0.47         10.02         8.32 o
  -9   6  10          0.24          8.63         9.66 o
  -8   6  10         10.42         18.09        10.62 o
  -7   6  10          1.35          9.96        10.75 o
  -6   6  10        268.98        278.15        14.24 o
  -5   6  10          1.63          9.19         6.79 o
  -4   6  10         16.95         12.53         6.50 o
  -3   6  10          0.03          6.29         5.83 o
  -2   6  10          0.03          0.57         5.27 o
  -1   6  10        121.39        112.48         8.69 o
   0   6  10         61.35         40.27         8.07 o
   1   6  10          2.83         14.03         7.65 o
   2   6  10         84.10         98.67        10.59 o
   3   6  10         15.88         17.02         9.17 o
   4   6  10          0.01          4.34         7.88 o
   5   6  10          0.34          9.20         7.58 o
   6   6  10          4.07         12.12         8.41 o
  -9   7  10          4.68          1.01         9.02 o
  -8   7  10         28.41         36.49        11.63 o
  -7   7  10          9.06         12.51        10.01 o
  -6   7  10         24.46         43.15        12.70 o
  -5   7  10          0.22          2.88         5.65 o
  -4   7  10         18.32         18.97         5.63 o
  -3   7  10          8.52          3.44         5.31 o
  -2   7  10         36.53         51.31         7.76 o
  -1   7  10          0.00          7.88         5.59 o
   0   7  10          0.42          5.99         6.76 o
   1   7  10         44.73         49.49         8.63 o
   2   7  10         28.78         19.70         7.78 o
   3   7  10          0.21          1.26         8.30 o
   4   7  10          4.42          5.35         7.96 o
   5   7  10          7.81          2.63         6.99 o
   6   7  10          2.63          2.27         7.59 o
  -9   8  10          1.34          6.80         9.44 o
  -8   8  10          3.52         10.24         9.94 o
  -7   8  10          0.00         24.64        11.13 o
  -6   8  10        180.50        158.20        12.27 o
  -5   8  10         77.80         56.74         7.83 o
  -4   8  10          3.48          6.57         5.17 o
  -3   8  10         19.76         20.77         6.49 o
  -2   8  10        120.09        131.32        10.64 o
  -1   8  10        121.87        100.19         8.17 o
   0   8  10         41.33         47.06         8.76 o
   1   8  10         49.06         69.24         9.46 o
   2   8  10          9.04          5.37         8.30 o
   3   8  10          1.40          3.22         9.13 o
   4   8  10          1.63          8.13         7.56 o
   5   8  10          4.29          6.77         7.36 o
   6   8  10          5.16          3.44         8.55 o
  -9   9  10          0.19          4.08         9.44 o
  -8   9  10         38.90         50.78        12.80 o
  -7   9  10          1.27          0.00         9.52 o
  -6   9  10          0.97          1.65         6.31 o
  -5   9  10          9.83         19.43         6.61 o
  -4   9  10          6.45          4.80         6.10 o
  -3   9  10          0.71          2.39         5.70 o
  -2   9  10          2.41          5.91         6.19 o
  -1   9  10          0.41          9.12         6.07 o
   0   9  10         24.74         49.21         8.67 o
   1   9  10          7.84          4.82         7.13 o
   2   9  10          0.11         10.55         8.24 o
   3   9  10         16.25         24.33        10.07 o
   4   9  10         15.07         18.41         9.82 o
   5   9  10         11.04         11.93         8.20 o
   6   9  10          0.00          2.06         8.27 o
  -9  10  10          0.40         17.84        10.89 o
  -8  10  10         14.38         22.95        15.45 o
  -7  10  10         40.34         40.33        20.82 o
  -6  10  10         15.75          5.09         6.98 o
  -5  10  10         63.88         88.96         9.03 o
  -4  10  10          0.70         10.58         6.76 o
  -3  10  10          4.16          2.07         5.22 o
  -2  10  10         57.79         41.91         7.71 o
  -1  10  10         64.01         70.06         8.80 o
   0  10  10          0.07          3.24         6.01 o
   1  10  10          9.77          4.20         7.23 o
   2  10  10         13.03         14.81         9.63 o
   3  10  10          0.91         13.68         9.26 o
   4  10  10         10.02         11.68         8.95 o
   5  10  10          4.06          8.93         8.61 o
  -9  11  10          2.21         12.99        10.49 o
  -8  11  10          2.92          4.92        10.42 o
  -7  11  10         70.63         88.11        23.17 o
  -6  11  10         94.58         97.61        11.00 o
  -5  11  10          0.23         11.09         6.59 o
  -4  11  10          9.83         20.81         7.28 o
  -3  11  10          2.22          5.69         5.76 o
  -2  11  10         12.85         11.67         7.06 o
  -1  11  10         85.97         66.13         8.67 o
   0  11  10         64.38         67.82         8.99 o
   1  11  10         18.26         24.65         9.00 o
   2  11  10          0.08          5.62         8.39 o
   3  11  10         12.69          5.23         8.81 o
   4  11  10         13.20         14.07         9.57 o
   5  11  10          1.01          8.15         8.78 o
  -9  12  10          0.83          0.00        10.65 o
  -8  12  10          0.77          8.75        11.42 o
  -7  12  10          6.58         17.41        11.46 o
  -6  12  10          1.74          1.18         7.33 o
  -5  12  10          7.11          3.09         6.51 o
  -4  12  10         28.17         33.97         8.04 o
  -3  12  10         36.91         20.51         7.43 o
  -2  12  10         12.24         15.40         6.75 o
  -1  12  10         31.00         23.36         7.94 o
   0  12  10         15.41         18.41         7.12 o
   1  12  10          8.16         22.56         9.24 o
   2  12  10          5.88         15.09        15.11 o
   3  12  10          1.29          5.73         9.24 o
   4  12  10          0.77          6.11         8.82 o
   5  12  10          0.64          2.96         9.36 o
  -9  13  10          2.83          7.06        10.97 o
  -8  13  10          1.53         11.79        11.46 o
  -7  13  10         34.52         31.05        12.59 o
  -6  13  10         32.60         14.27        10.33 o
  -5  13  10          1.95          1.29         6.22 o
  -4  13  10         13.17          2.20         6.51 o
  -3  13  10          2.92          5.07         6.69 o
  -2  13  10          2.46          2.23         5.64 o
  -1  13  10         18.47         28.76         8.13 o
   0  13  10         30.84         19.89         8.03 o
   1  13  10          1.74          2.67         7.13 o
   2  13  10          0.04          7.56         8.97 o
   3  13  10          0.39          0.00         9.97 o
   4  13  10          1.11          3.89         9.11 o
   5  13  10          1.31          3.68         9.79 o
  -8  14  10          1.66         18.77        19.14 o
  -7  14  10         30.50         31.26        12.75 o
  -6  14  10         23.52         16.18         8.76 o
  -5  14  10         14.99         11.30         6.95 o
  -4  14  10         19.73         24.42         8.14 o
  -3  14  10         43.26         57.91        15.32 o
  -2  14  10         52.85         51.45         8.66 o
  -1  14  10         54.91         48.83         8.54 o
   0  14  10          4.93          7.95         7.76 o
   1  14  10         18.65         25.80         8.50 o
   2  14  10          5.92         12.47        10.04 o
   3  14  10          0.07          6.24         9.81 o
   4  14  10          2.08          5.97         9.52 o
   5  14  10         10.75         10.84        11.10 o
  -8  15  10         18.20          3.49        11.18 o
  -7  15  10         12.96         19.96         8.50 o
  -6  15  10        122.96        122.95        12.98 o
  -5  15  10         88.81         73.36         9.21 o
  -4  15  10          0.84          0.00         6.65 o
  -3  15  10          2.72          9.17         7.91 o
  -2  15  10          1.68         22.10         8.65 o
  -1  15  10        126.88        134.39        12.56 o
   0  15  10         39.33         48.04         9.94 o
   1  15  10          2.99          8.72         9.21 o
   2  15  10          6.56          4.36         9.80 o
   3  15  10          0.03          0.00         9.93 o
   4  15  10          4.88         11.24        10.43 o
   5  15  10         11.53         14.31        10.98 o
  -8  16  10          2.20         11.88        12.26 o
  -7  16  10         51.20         34.52        13.36 o
  -6  16  10          1.24          6.72         8.53 o
  -5  16  10         46.73         70.16         9.29 o
  -4  16  10          4.95          0.37         7.29 o
  -3  16  10          9.09         18.32         8.68 o
  -2  16  10        112.15        127.38        18.91 o
  -1  16  10         17.29          8.96         7.07 o
   0  16  10          2.66          8.68         7.44 o
   1  16  10          4.42          7.92         8.60 o
   2  16  10          6.98         10.68         9.65 o
   3  16  10          1.83          0.00        11.15 o
   4  16  10          9.93         10.75        12.59 o
  -8  17  10          0.58          0.56        11.42 o
  -7  17  10         24.69         32.56         8.36 o
  -6  17  10          4.41         11.30         9.19 o
  -5  17  10         21.34         13.75         7.75 o
  -4  17  10          0.00          4.88         7.63 o
  -3  17  10          2.53         10.12         8.36 o
  -2  17  10          1.87         13.48        10.78 o
  -1  17  10          0.25          6.94         7.24 o
   0  17  10         48.05         69.81        10.40 o
   1  17  10         20.98         13.49         9.41 o
   2  17  10         10.00         18.59        10.14 o
   3  17  10          0.02          4.43        12.32 o
   4  17  10          1.28          2.96        11.62 o
  -7  18  10          3.90         11.36         8.10 o
  -6  18  10          2.21          6.61         9.24 o
  -5  18  10          5.02          5.75         7.13 o
  -4  18  10          4.95          2.30         7.64 o
  -3  18  10          9.86         12.51         8.56 o
  -2  18  10         35.69         23.54        10.55 o
  -1  18  10         34.51         36.84        10.40 o
   0  18  10         28.90         58.44        11.96 o
   1  18  10          7.11         12.64         8.02 o
   2  18  10          0.92          3.40         9.75 o
   3  18  10          0.18          7.29        12.53 o
   4  18  10          0.10          2.73        11.94 o
  -7  19  10          0.93          3.01         8.00 o
  -6  19  10          6.06         16.04         8.92 o
  -5  19  10          9.49         12.70         7.56 o
  -4  19  10          0.65         10.26         8.09 o
  -3  19  10          2.56          9.30         9.17 o
  -2  19  10         10.01         22.63         9.52 o
  -1  19  10          8.89         19.09        16.69 o
   0  19  10         45.38         40.38         9.52 o
   1  19  10         25.94         40.04         9.36 o
   2  19  10         10.76         18.18        10.71 o
   3  19  10         12.36         10.20        13.07 o
  -6  20  10          1.06          1.19         8.20 o
  -5  20  10          1.73          5.95         7.32 o
  -4  20  10          8.59          4.02         7.91 o
  -3  20  10          0.03          0.00         8.74 o
  -2  20  10          1.25          4.82         8.68 o
  -1  20  10          5.89          3.86         9.82 o
   0  20  10          0.94          9.43         9.50 o
   1  20  10         20.13         38.91         9.59 o
   2  20  10          2.09         10.62        10.24 o
   3  20  10          0.04          1.24        12.24 o
  -6  21  10          1.38          2.58         8.45 o
  -5  21  10          0.01          0.00         7.46 o
  -4  21  10          1.68         11.06         8.92 o
  -3  21  10          0.20          6.34         9.76 o
  -2  21  10          2.44          0.69         8.40 o
  -1  21  10         13.92         27.33        11.73 o
   0  21  10         19.77         17.16        10.15 o
   1  21  10         19.85         33.10        11.49 o
   2  21  10         13.55          9.45         9.47 o
  -5  22  10         42.38         58.62        10.17 o
  -4  22  10          2.49         12.58         9.80 o
  -3  22  10          1.44          3.03         9.64 o
  -2  22  10          2.85          1.33         9.51 o
  -1  22  10         59.97         52.95        12.08 o
   0  22  10         13.90         19.56        12.07 o
   1  22  10          0.80          5.26         9.82 o
   2  22  10         18.40         28.30        12.00 o
  -5  23  10          9.48         24.34         9.18 o
  -4  23  10          0.26          0.00         9.67 o
  -3  23  10          0.55          3.96        10.36 o
  -2  23  10          0.59          0.37         9.00 o
  -1  23  10          4.87          7.26        10.17 o
   0  23  10          0.44          3.19        11.04 o
   1  23  10          6.17         12.55        10.58 o
  -4  24  10          1.97          0.00         9.76 o
  -3  24  10          0.86          7.80        10.86 o
  -2  24  10          4.72          7.42        10.00 o
  -1  24  10         17.16         22.52        12.75 o
   0  24  10          0.79          0.00        11.08 o
  -2  25  10          6.94         16.45        11.82 o
  -1  25  10          0.03          2.85        10.62 o
  -9   1  11          1.73         17.07        11.28 o
  -8   1  11          2.19          0.30         8.88 o
  -7   1  11          0.96         10.12        12.09 o
  -6   1  11          3.98          2.85         6.31 o
  -5   1  11         79.77         82.38         8.93 o
  -4   1  11         75.59        107.10        10.53 o
  -3   1  11          2.88          4.33         6.38 o
  -2   1  11          0.01          4.20         6.29 o
  -1   1  11          1.42          1.66         5.78 o
   0   1  11         21.30         19.10         8.91 o
   1   1  11         95.62        115.29        12.86 o
   2   1  11         25.30         17.19         9.16 o
   3   1  11          0.43          3.95        11.63 o
   4   1  11          0.38          1.72        10.89 o
   5   1  11          0.27          2.60         8.27 o
  -9   2  11          3.20         11.62        10.97 o
  -8   2  11          1.38          3.44        10.14 o
  -7   2  11          0.32          7.94        10.32 o
  -6   2  11         10.58          5.89         5.20 o
  -5   2  11         21.29         40.85        10.44 o
  -4   2  11         42.07         59.70         8.88 o
  -3   2  11         87.24        108.28        10.26 o
  -2   2  11         30.22         45.04         8.71 o
  -1   2  11         14.24         11.02         6.12 o
   0   2  11        111.81        149.46        15.22 o
   1   2  11          4.04          4.52         8.54 o
   2   2  11          3.94          4.68         8.70 o
   3   2  11          0.05          0.00        10.62 o
   4   2  11          0.00          2.51        10.62 o
   5   2  11          5.27          7.60         8.47 o
  -9   3  11          3.30          6.38        10.16 o
  -8   3  11          2.49          9.07        10.92 o
  -7   3  11          0.23          0.32         9.94 o
  -6   3  11          2.21          4.31         6.66 o
  -5   3  11         17.11         22.53         6.21 o
  -4   3  11         51.16         62.83         9.09 o
  -3   3  11          1.86         12.94         6.91 o
  -2   3  11          2.55          7.62         6.70 o
  -1   3  11         47.95         43.09         9.01 o
   0   3  11          7.97         18.25         8.79 o
   1   3  11          0.07          6.48         8.72 o
   2   3  11          0.01          9.00         8.54 o
   3   3  11          3.04          0.00        10.20 o
   4   3  11          1.58         10.93        11.37 o
   5   3  11          4.69         15.14        10.38 o
  -9   4  11         14.11          9.85        11.08 o
  -8   4  11          0.01          2.81        10.42 o
  -7   4  11          0.34          6.52        10.30 o
  -6   4  11          4.98          0.00         6.42 o
  -5   4  11          0.43          7.25         5.33 o
  -4   4  11         19.94         10.28         6.66 o
  -3   4  11         43.74         33.45         8.40 o
  -2   4  11         34.48         15.65         7.23 o
  -1   4  11          0.06          5.20         7.12 o
   0   4  11          6.22          4.40         7.82 o
   1   4  11         43.05         25.68         9.63 o
   2   4  11          6.99         24.29         9.70 o
   3   4  11          1.88          0.00        10.42 o
   4   4  11          0.00          0.00        11.15 o
   5   4  11          2.93          8.93         9.87 o
  -9   5  11         11.49          2.44        10.32 o
  -8   5  11          5.65          3.65         9.84 o
  -7   5  11          0.10          0.34        10.45 o
  -6   5  11          3.29          1.37         6.49 o
  -5   5  11          6.27          9.58         6.40 o
  -4   5  11          7.29         10.88         7.39 o
  -3   5  11          7.07          7.61         6.64 o
  -2   5  11          7.67          8.78         7.09 o
  -1   5  11         20.87         26.45         8.92 o
   0   5  11         50.67         46.07         9.93 o
   1   5  11          5.15          8.58         8.43 o
   2   5  11          9.50         12.51         9.18 o
   3   5  11          2.08          5.26        11.15 o
   4   5  11          3.13          8.40        12.35 o
   5   5  11          4.77          9.30        10.21 o
  -9   6  11          0.52          6.75        10.89 o
  -8   6  11          0.82         21.75        14.11 o
  -7   6  11          0.96         13.80        15.11 o
  -6   6  11          0.20          0.36         6.27 o
  -5   6  11          8.23          3.16         6.24 o
  -4   6  11          5.16          7.84         7.14 o
  -3   6  11          0.00          2.94         6.79 o
  -2   6  11          3.22          2.17         6.58 o
  -1   6  11          2.11          0.80         7.02 o
   0   6  11          1.73          7.07         8.26 o
   1   6  11         11.98          9.99         9.01 o
   2   6  11          7.60         11.93         8.50 o
   3   6  11          0.04          7.54         9.79 o
   4   6  11          0.06          8.80        11.09 o
   5   6  11          1.39          4.68         9.30 o
  -9   7  11          6.34         16.42        13.77 o
  -8   7  11          0.56          0.34        10.20 o
  -7   7  11          4.37          7.63        11.37 o
  -6   7  11         12.55         12.05         7.73 o
  -5   7  11          3.37          1.84         6.16 o
  -4   7  11          5.67         11.04         6.95 o
  -3   7  11         33.33         47.72         9.10 o
  -2   7  11          2.58          2.82         6.75 o
  -1   7  11          4.35          5.53         7.23 o
   0   7  11          0.07          7.87         8.13 o
   1   7  11          0.17          4.03         8.33 o
   2   7  11          0.86          7.04         8.13 o
   3   7  11          1.64          1.92         9.36 o
   4   7  11          3.67          5.85        11.28 o
   5   7  11          0.82          0.40         8.68 o
  -8   8  11          5.94          0.36        11.09 o
  -7   8  11          3.40          0.00        11.09 o
  -6   8  11          9.79         27.17         8.42 o
  -5   8  11         39.03         45.52         8.29 o
  -4   8  11          1.81         10.99         6.36 o
  -3   8  11         19.49         22.44        10.08 o
  -2   8  11          8.25          1.93         7.03 o
  -1   8  11         16.91         11.22         7.96 o
   0   8  11          2.12          7.96         8.20 o
   1   8  11          3.26          7.72         8.39 o
   2   8  11          0.00          0.52         8.24 o
   3   8  11         32.54         10.21         9.71 o
   4   8  11          1.49          4.99        11.15 o
  -8   9  11          1.77          8.84        11.76 o
  -7   9  11          0.12          0.00        10.16 o
  -6   9  11          0.36          7.56         7.58 o
  -5   9  11         29.89         13.23         7.09 o
  -4   9  11         14.57          9.65         6.24 o
  -3   9  11          1.14          1.28         7.46 o
  -2   9  11          0.43          4.32         7.11 o
  -1   9  11          7.80          8.95         7.79 o
   0   9  11         12.92         37.95        10.76 o
   1   9  11          0.48          3.32         8.05 o
   2   9  11         11.48         24.44        12.70 o
   3   9  11          0.00         14.04        12.32 o
   4   9  11          0.44         18.91        12.58 o
  -8  10  11         11.17         11.55        11.85 o
  -7  10  11          0.91          5.59        11.63 o
  -6  10  11          3.10          5.24         7.58 o
  -5  10  11          0.24          3.33         6.65 o
  -4  10  11         10.39         19.47         7.94 o
  -3  10  11          1.14          0.00         5.85 o
  -2  10  11         11.51         16.48         8.43 o
  -1  10  11          0.03          9.79         9.46 o
   0  10  11          2.60          9.54         8.51 o
   1  10  11         19.27          9.49         7.81 o
   2  10  11          2.78          6.79         8.74 o
   3  10  11          3.05         21.37        23.51 o
   4  10  11          1.20          0.53        10.34 o
  -8  11  11         23.38         31.02        12.76 o
  -7  11  11         29.58         65.54        16.38 o
  -6  11  11          1.16          1.62         7.51 o
  -5  11  11         23.44         18.46         7.68 o
  -4  11  11          1.94          4.56         7.50 o
  -3  11  11         11.92          5.47         6.92 o
  -2  11  11          8.19         15.24        10.87 o
  -1  11  11          8.66          9.02         9.45 o
   0  11  11          5.90          9.17         8.75 o
   1  11  11          4.89          5.26         7.68 o
   2  11  11          1.17         10.73         9.92 o
   3  11  11          2.01          1.97        11.63 o
   4  11  11          0.03          0.00         9.80 o
  -8  12  11          4.44          3.66        11.77 o
  -7  12  11         17.15         35.60        13.68 o
  -6  12  11         16.37         12.71         8.86 o
  -5  12  11          1.08          1.20         6.70 o
  -4  12  11          9.60         12.29         7.50 o
  -3  12  11          1.99          2.55         6.45 o
  -2  12  11          1.07          3.85         9.01 o
  -1  12  11          0.18          0.00         8.00 o
   0  12  11         10.62          5.44         8.34 o
   1  12  11          0.87          3.07         7.97 o
   2  12  11          5.87          3.68         9.89 o
   3  12  11          0.02          8.91        12.10 o
   4  12  11          1.55          0.51        10.86 o
  -7  13  11         11.27          9.74        11.87 o
  -6  13  11          0.01          1.65         8.46 o
  -5  13  11          5.19          5.65         7.34 o
  -4  13  11          0.16         12.04         8.03 o
  -3  13  11         22.48         39.60        11.15 o
  -2  13  11         12.19         13.28         7.96 o
  -1  13  11          1.20          2.06         9.36 o
   0  13  11          2.59          7.60         7.81 o
   1  13  11          0.07          5.26         7.71 o
   2  13  11          2.43          2.25         9.89 o
   3  13  11          0.11          0.00        11.09 o
   4  13  11          2.63          1.20        10.89 o
  -7  14  11         39.91         53.76        19.82 o
  -6  14  11         31.18         28.87        10.43 o
  -5  14  11         28.97         40.51         8.67 o
  -4  14  11          6.60         16.65         8.35 o
  -3  14  11          2.35         16.06         8.59 o
  -2  14  11          2.58          8.39         7.83 o
  -1  14  11          9.83         15.36        15.02 o
   0  14  11          0.51          1.28         7.78 o
   1  14  11          9.76         27.29         9.90 o
   2  14  11          0.18          1.84        10.25 o
   3  14  11          2.68          6.20        12.14 o
  -7  15  11          1.38          7.94         6.94 o
  -6  15  11          4.51         20.69         9.21 o
  -5  15  11          2.38          2.29         7.32 o
  -4  15  11          0.08         12.29         7.96 o
  -3  15  11          1.82          4.47         8.06 o
  -2  15  11          0.00         10.03         8.42 o
  -1  15  11          0.70          8.34         8.32 o
   0  15  11          1.18          0.72         7.34 o
   1  15  11          0.00          0.00         9.11 o
   2  15  11          4.02          3.49        10.28 o
   3  15  11          2.27          4.79        12.03 o
  -7  16  11          9.11         15.51         7.83 o
  -6  16  11         25.80         52.90        12.70 o
  -5  16  11          5.67          6.13         7.66 o
  -4  16  11          0.91          1.72         7.36 o
  -3  16  11          2.12          6.76         8.95 o
  -2  16  11          0.85         10.77         9.59 o
  -1  16  11          1.76          7.78         8.54 o
   0  16  11          6.09         11.99         7.77 o
   1  16  11          7.46         15.09        10.31 o
   2  16  11          1.77          9.33         9.82 o
   3  16  11          2.94          4.96        11.81 o
  -6  17  11          5.00          5.57         9.07 o
  -5  17  11          8.21          5.89         7.78 o
  -4  17  11          2.41          8.71         8.07 o
  -3  17  11          2.53          5.63         9.64 o
  -2  17  11         10.62         10.41        10.91 o
  -1  17  11          3.85          6.09         7.79 o
   0  17  11         16.20         11.78         8.38 o
   1  17  11          2.38          5.49        10.22 o
   2  17  11          0.44          1.98         9.94 o
  -6  18  11          0.54         15.79        10.19 o
  -5  18  11          3.62          4.67         7.24 o
  -4  18  11          0.82          2.48         8.39 o
  -3  18  11          0.70         22.28        10.47 o
  -2  18  11          0.00         12.51        12.76 o
  -1  18  11          1.96          2.08         9.17 o
   0  18  11          5.25         30.37         9.77 o
   1  18  11          0.66          1.32         8.67 o
   2  18  11          2.69          6.81        11.44 o
  -5  19  11          1.36          3.91         8.01 o
  -4  19  11          1.71         11.54         9.23 o
  -3  19  11          0.03          0.00         9.36 o
  -2  19  11          3.57          0.00        12.10 o
  -1  19  11          6.14          1.02         9.00 o
   0  19  11          0.06          4.80         9.56 o
   1  19  11          0.74          4.41         8.32 o
  -5  20  11          1.86          0.00         7.97 o
  -4  20  11          1.76          7.54         9.24 o
  -3  20  11          5.90          5.34        10.32 o
  -2  20  11          0.35          0.00        11.15 o
  -1  20  11          1.08          0.32         9.47 o
   0  20  11          3.11          5.30        10.18 o
   1  20  11          7.44          8.26         8.85 o
  -4  21  11          2.72          2.84         9.72 o
  -3  21  11          0.32          9.36        10.79 o
  -2  21  11          1.34          7.39        13.06 o
  -1  21  11          5.17          0.00         9.42 o
   0  21  11          6.75          6.11        10.86 o
  -2  22  11          0.27          7.32        13.48 o
  -8   0  12          2.90          0.00        16.79 o
  -7   0  12          3.66          0.00        15.45 o
  -6   0  12         52.21         94.60        11.75 o
  -5   0  12        105.24        155.40        26.20 o
  -4   0  12          5.04          6.18        10.06 o
  -3   0  12          1.17          3.20        10.56 o
  -2   0  12         78.18         65.39        24.52 o
  -1   0  12         88.75        108.14        24.18 o
   0   0  12          6.38         15.05        13.27 o
   1   0  12         79.74        145.24        21.16 o
   2   0  12         20.67         42.18        16.38 o
   3   0  12          0.78         14.78        16.79 o
  -8   1  12         18.35         28.82        13.27 o
  -7   1  12         12.57          7.57        11.94 o
  -6   1  12          7.84         10.58         4.97 o
  -5   1  12          0.84         10.92         7.16 o
  -4   1  12          6.79         20.81         8.10 o
  -3   1  12         10.05         13.62         8.08 o
  -2   1  12         36.19         39.20         9.78 o
  -1   1  12         89.51        130.92        18.28 o
   0   1  12         57.40         80.62        12.13 o
   1   1  12         26.55         47.11        11.02 o
   2   1  12          0.35          8.17         9.63 o
   3   1  12          0.43         11.98        12.58 o
  -8   2  12         13.43          9.09        11.94 o
  -7   2  12          3.03         12.98        12.58 o
  -6   2  12          5.12          9.10         5.03 o
  -5   2  12          6.71         11.72         7.30 o
  -4   2  12         17.64         19.31         8.43 o
  -3   2  12          1.64         14.19         8.23 o
  -2   2  12         17.52         48.69        10.76 o
  -1   2  12         74.21        100.87        17.02 o
   0   2  12         10.87         19.62        10.76 o
   1   2  12          0.14         11.41         8.90 o
   2   2  12         10.87         13.36         9.73 o
   3   2  12          1.87          5.81        12.32 o
  -8   3  12          2.62         20.73        13.06 o
  -7   3  12          2.35          5.68        12.10 o
  -6   3  12         10.96          8.17         6.01 o
  -5   3  12          6.42         12.92         6.26 o
  -4   3  12          7.44          5.29         7.17 o
  -3   3  12         10.89         13.15         8.36 o
  -2   3  12          3.86         12.50         8.76 o
  -1   3  12          7.73          9.21        11.63 o
   0   3  12          0.46          7.55         8.91 o
   1   3  12          0.01          0.00         8.94 o
   2   3  12          4.94         17.63         9.98 o
   3   3  12          4.54          0.00        11.57 o
  -8   4  12          1.58          7.72        11.87 o
  -7   4  12          0.71         12.31        14.11 o
  -6   4  12          0.13          1.10         5.53 o
  -5   4  12          3.52          7.44         5.98 o
  -4   4  12         26.76         16.68         8.10 o
  -3   4  12          2.17         13.08         8.82 o
  -2   4  12         11.76         15.15         9.78 o
  -1   4  12          0.54          8.69        11.37 o
   0   4  12         17.43         27.39        10.11 o
   1   4  12         25.51         48.40        11.35 o
   2   4  12          5.84         15.24        10.03 o
   3   4  12          0.01          0.00        12.58 o
  -8   5  12          0.05          3.02        11.40 o
  -7   5  12          1.00         12.30        13.06 o
  -6   5  12          1.34          0.00         5.27 o
  -5   5  12          0.70          5.39         5.78 o
  -4   5  12         16.93         36.30        16.68 o
  -3   5  12         37.54         28.39         9.47 o
  -2   5  12          2.12          3.60         8.97 o
  -1   5  12          0.20          0.00        10.20 o
   0   5  12         46.51         66.75        12.10 o
   1   5  12          1.46          3.36         9.04 o
   2   5  12          1.52          2.56         9.22 o
   3   5  12          8.10         16.96        14.48 o
  -7   6  12          0.77          8.62        12.10 o
  -6   6  12          3.44          1.77         5.62 o
  -5   6  12         10.96         14.93         7.38 o
  -4   6  12          1.26          2.12         7.40 o
  -3   6  12          1.77          7.07         7.69 o
  -2   6  12          3.05          2.75         9.37 o
  -1   6  12         12.57          5.14        10.89 o
   0   6  12          3.13          0.00         8.34 o
   1   6  12         15.04          9.77         9.54 o
   2   6  12          0.92          1.65        11.06 o
   3   6  12          1.70          4.20        12.32 o
  -7   7  12          1.67          7.53        12.58 o
  -6   7  12          0.05          0.00         7.96 o
  -5   7  12          0.04          0.97         6.85 o
  -4   7  12         11.81         21.28         7.97 o
  -3   7  12          0.30          1.45         7.57 o
  -2   7  12          7.27          8.31         9.84 o
  -1   7  12          0.96          6.66         9.95 o
   0   7  12          3.43          5.58         9.22 o
   1   7  12          2.43          6.59         9.06 o
   2   7  12          7.24         28.23        11.91 o
   3   7  12         25.00         34.13        32.24 o
  -7   8  12          0.48          3.64        13.48 o
  -6   8  12          0.45          0.00         7.67 o
  -5   8  12          0.00          0.00         6.83 o
  -4   8  12         13.24         32.47         8.02 o
  -3   8  12          2.91          3.11         7.63 o
  -2   8  12          1.51          9.41         9.34 o
  -1   8  12          0.75          2.20         9.92 o
   0   8  12          1.50          3.81         8.93 o
   1   8  12          3.33          6.57         9.67 o
   2   8  12          3.12          9.04        10.43 o
   3   8  12          0.71          0.00        11.28 o
  -7   9  12          1.52          0.00        12.24 o
  -6   9  12          0.04          2.42         8.29 o
  -5   9  12          0.61          4.49         6.99 o
  -4   9  12          3.12          0.84         6.47 o
  -3   9  12          1.80          8.20         8.63 o
  -2   9  12         17.91         23.33        10.94 o
  -1   9  12          4.33          7.55        10.36 o
   0   9  12          6.34          7.15         9.30 o
   1   9  12          0.27          0.00         8.64 o
   2   9  12          0.12          0.86        10.43 o
   3   9  12          2.13         23.23        13.84 o
  -7  10  12          3.73          0.00        11.62 o
  -6  10  12          0.97          2.94         8.44 o
  -5  10  12          0.20          5.81         7.42 o
  -4  10  12          3.31          3.63         7.97 o
  -3  10  12          0.59          1.67         6.75 o
  -2  10  12          5.68         16.80        11.72 o
  -1  10  12         20.06         13.88        10.47 o
   0  10  12          0.02          7.35         9.04 o
   1  10  12          0.00          0.00         8.37 o
   2  10  12          2.37          0.00         9.73 o
  -6  11  12          2.18          4.56         9.20 o
  -5  11  12          2.21          4.31         7.56 o
  -4  11  12          0.03          3.25         7.90 o
  -3  11  12          1.33         19.67         8.15 o
  -2  11  12          0.84         10.91        12.09 o
  -1  11  12          0.41          0.00         8.75 o
   0  11  12          0.92          2.69         8.99 o
   1  11  12          0.06          3.75         9.02 o
   2  11  12          1.10          9.01         9.76 o
  -6  12  12          6.83         10.97        13.35 o
  -5  12  12          3.43          3.17         7.76 o
  -4  12  12          2.14          4.83         8.36 o
  -3  12  12          4.29          3.05         8.09 o
  -2  12  12          9.52         13.43        11.87 o
  -1  12  12          1.35         11.73        10.57 o
   0  12  12          0.55          0.89         9.10 o
   1  12  12          0.05         11.36         9.53 o
   2  12  12          5.34          9.00        10.63 o
  -6  13  12         15.46          6.84         9.62 o
  -5  13  12          0.18          5.11         7.80 o
  -4  13  12          4.72          8.67         8.58 o
  -3  13  12         36.51         26.92        11.10 o
  -2  13  12         13.50         19.97        10.41 o
  -1  13  12          6.01         17.05        11.84 o
   0  13  12          4.80          3.64         9.09 o
   1  13  12          0.51          4.06         9.81 o
   2  13  12          0.32          1.86         9.60 o
  -6  14  12          3.00          0.00         9.62 o
  -5  14  12          9.48          5.59         8.28 o
  -4  14  12          0.99          5.59         8.90 o
  -3  14  12          1.17          2.56         9.58 o
  -2  14  12         22.98         23.65        10.57 o
  -1  14  12         13.12          9.86        10.86 o
   0  14  12          3.83          3.03        10.46 o
   1  14  12          0.53          9.73         9.35 o
  -5  15  12          4.27          7.39         8.34 o
  -4  15  12          9.11         12.50         9.14 o
  -3  15  12          1.19          3.19         9.43 o
  -2  15  12          3.31          1.48         9.55 o
  -1  15  12          7.31         12.32         9.76 o
   0  15  12          6.83          7.83        11.33 o
   1  15  12          2.73          9.91         9.37 o
  -5  16  12          4.10         10.32         8.18 o
  -4  16  12          0.02          6.97         9.88 o
  -3  16  12          3.51         10.40        13.22 o
  -2  16  12         15.61         12.34        12.58 o
  -1  16  12          5.58         13.08        10.25 o
   0  16  12          2.56         11.89         9.69 o
  -4  17  12          4.03          3.09        10.18 o
  -3  17  12          0.01          0.00         9.68 o
  -2  17  12          1.64          7.95        13.06 o
  -1  17  12          5.93          6.62         9.96 o
   0  17  12         18.48         15.28        10.28 o
  -2  18  12          0.68          2.78        11.76 o
  -6   1  13          0.01          3.87         5.60 o
  -5   1  13          0.01          8.72         8.07 o
  -4   1  13          1.59          5.10         8.41 o
  -3   1  13         24.36         13.94         9.21 o
  -2   1  13          0.82          0.00        10.92 o
  -1   1  13         10.29         15.88        16.79 o
   0   1  13          3.10         12.50        10.41 o
   1   1  13          3.57          4.54        10.72 o
  -6   2  13          7.23          8.87         5.83 o
  -5   2  13          0.27          0.25         7.43 o
  -4   2  13          3.46          8.04         8.46 o
  -3   2  13          7.08         19.30         9.27 o
  -2   2  13         11.35         13.61        12.58 o
  -1   2  13          1.79         12.24        14.11 o
   0   2  13          1.29         14.06        10.37 o
   1   2  13          0.35          5.86        10.50 o
  -6   3  13          0.06          0.90         6.48 o
  -5   3  13          7.92         12.21         7.03 o
  -4   3  13          1.68          7.78         8.16 o
  -3   3  13          6.83         33.45        10.00 o
  -2   3  13          0.11         13.10        12.82 o
  -1   3  13          0.00          9.14        13.06 o
   0   3  13          3.41         10.13        10.58 o
   1   3  13         40.75         73.14        13.13 o
  -6   4  13          0.37          1.53         6.13 o
  -5   4  13          2.43          3.96         6.51 o
  -4   4  13          0.10          2.91         8.50 o
  -3   4  13          4.80         18.21         9.47 o
  -2   4  13          2.40          0.00        10.42 o
  -1   4  13          0.58          0.00        11.63 o
   0   4  13         34.15         33.56        11.08 o
   1   4  13          7.23          7.83        10.66 o
  -6   5  13          0.07          7.85         6.56 o
  -5   5  13         13.04         19.87         7.28 o
  -4   5  13         10.22         17.24         9.34 o
  -3   5  13          9.04         15.17        10.37 o
  -2   5  13          0.30          0.00        10.89 o
  -1   5  13          6.41         21.42        14.23 o
   0   5  13          3.59         20.64        10.64 o
   1   5  13         21.55         65.92        12.97 o
  -6   6  13          2.76          5.26         6.59 o
  -5   6  13          0.15          6.76         7.79 o
  -4   6  13          6.74         27.31         9.50 o
  -3   6  13          2.65          8.73        11.24 o
  -2   6  13          1.78          0.00        10.42 o
  -1   6  13          1.56         12.88        13.53 o
   0   6  13          0.89          4.49        10.05 o
   1   6  13          1.84         10.05        10.20 o
  -5   7  13          7.58         11.08         8.17 o
  -4   7  13          5.20         14.85         7.64 o
  -3   7  13          8.43         28.37        11.52 o
  -2   7  13          6.44         11.74        12.76 o
  -1   7  13          2.99          5.82        12.80 o
   0   7  13          0.78          1.50         9.99 o
   1   7  13          5.35         20.45        10.86 o
  -5   8  13          7.92         16.47         8.32 o
  -4   8  13         16.95         25.39        11.00 o
  -3   8  13          0.63          3.71        10.32 o
  -2   8  13          5.50          6.62        11.57 o
  -1   8  13          0.00          0.00        12.10 o
   0   8  13          6.45          8.75        10.37 o
  -5   9  13          0.00          6.54         8.07 o
  -4   9  13          0.87          9.98         7.70 o
  -3   9  13         14.74         37.62        11.61 o
  -2   9  13          7.94         12.04        12.80 o
  -1   9  13          0.21         15.63        16.79 o
   0   9  13          5.29          9.45        10.74 o
  -4  10  13         23.07         22.05         9.77 o
  -3  10  13          6.10          9.86         8.66 o
  -2  10  13          1.53          0.00        12.58 o
  -1  10  13          0.01          6.38        12.35 o
   0  10  13          4.65          7.44        12.12 o
  -4  11  13          1.94         20.47         9.85 o
  -3  11  13          2.10         13.94         9.11 o
  -2  11  13          3.13         14.07        17.13 o
  -1  11  13          0.35          0.00        12.72 o
  -3  12  13          2.71          4.39         9.28 o
  -2  12  13          1.22         13.24        10.41 o
                                                
